# Supplementary material for: Collaborative Duality of CircGLIS3(2) RNA and Protein in human Wound Repair
Source: Adv Sci (Weinh). 2025 Apr 25;12(25):2416784. doi: 10.1002/advs.202416784 (PMC12224929; doi:10.1002/advs.202416784)
Supplement: Supplementary file 2 — Characteristics of tissue donors [file ADVS-12-2416784-s004.xlsx]

## Sheet: Sheet1
Table S1. Characteristics of tissue donors (n=43)
Experiments	Study population	Age, years (mean ± s.d.)	Ethnicity; Sex (male: female)
Full-thickness biopsy RNA-seq (Fig. 1B-C)	5	65.3 ± 3.2		Caucasian; 2:3
Isolated cell type RNA-seq (Fig. 1B, D)	5	33.2 ± 10.3		Caucasian; 3:2
Full-thickness biopsy qRT-PCR validation (Fig. 1E)	5	63.6 ± 3.4		Caucasian; 0:5
Isolated cell type qRT-PCR validation (Fig. 1G-H)	5	33.8 ± 12.1		Caucasian; 3:2
LCM–qRT-PCR validation (Fig. 1F)	7	40.6 ± 13.3		Caucasian; 4:3
Skin for ex vivo wound model (Fig. 7)	6	44 ± 7.1		Caucasian; 0:6
Skin for fibroblast isolation (Fig. 2-6)	2	50 ± 1		Caucasian; 0:2
Skin and keloid biopsies from patients (Fig. 1I)	8	36,8 ± 11,9		Asian; 4:4
Abbreviation: s.d., standard deviation
