# Supplementary material for: Collaborative Duality of CircGLIS3(2) RNA and Protein in human Wound Repair
Source: Adv Sci (Weinh). 2025 Apr 25;12(25):2416784. doi: 10.1002/advs.202416784 (PMC12224929; doi:10.1002/advs.202416784)
Supplement: Supplementary file 3 — Information of donor skin samples [file ADVS-12-2416784-s008.xlsx]

## Sheet: Sheet1
Table S2. Information of donor skin samples
Donor	Sex	Age	Ethnicity	Location of skin biopsies	Experiments
1	F	66	Caucasian	Lower leg	RNA sequencing
2	M	69	Caucasian	Lower leg	RNA sequencing
3	F	67	Caucasian	Lower leg	RNA sequencing
4	M	69	Caucasian	Lower leg	RNA sequencing
5	F	64	Caucasian	Lower leg	RNA sequencing
6	F	60	Caucasian	Lower leg	qRT-PCR
7	F	66	Caucasian	Lower leg	qRT-PCR
8	F	60	Caucasian	Lower leg	qRT-PCR
9	F	67	Caucasian	Lower leg	qRT-PCR
10	F	65	Caucasian	Lower leg	qRT-PCR
11	M	26	Caucasian	Lower back	Cell isolation, RNA sequencing
12	F	30	Caucasian	Lower back	Cell isolation, RNA sequencing
13	M	45	Caucasian	Lower back	Cell isolation, RNA sequencing
14	F	43	Caucasian	Lower back	Cell isolation, RNA sequencing
15	M	22	Caucasian	Lower back	Cell isolation, RNA sequencing
16	F	48	Caucasian	Lower back	Cell isolation, qRT-PCR
17	M	27	Caucasian	Lower back	Cell isolation, qRT-PCR
18	F	24	Caucasian	Lower back	Cell isolation, qRT-PCR
19	M	24	Caucasian	Lower back	Cell isolation, qRT-PCR
20	F	46	Caucasian	Lower back	Cell isolation, qRT-PCR
21	M	50	Caucasian	Lower back	LCM, qRT-PCR
22	M	28	Caucasian	Lower back	LCM, qRT-PCR
23	M	35	Caucasian	Lower back	LCM, qRT-PCR
24	F	58	Caucasian	Lower back	LCM, qRT-PCR
25	F	53	Caucasian	Lower back	LCM, qRT-PCR
26	F	37	Caucasian	Lower back	LCM, qRT-PCR
27	M	23	Caucasian	Lower back	LCM, qRT-PCR
28	F	48	Caucasian	Abdomen	Ex vivo wound model
29	F	56	Caucasian	Thigh	Ex vivo wound model
30	F	43	Caucasian	Abdomen	Ex vivo wound model
31	F	37	Caucasian	Abdomen	Ex vivo wound model
32	F	41	Caucasian	Abdomen	Ex vivo wound model
33	F	38	Caucasian	Abdomen	Ex vivo wound model
34	F	49	Caucasian	Abdomen	Fibroblast isolation
35	F	51	Caucasian	Thigh	Fibroblast isolation
36	F	28	Asian	Abdomen	qRT-PCR
37	F	41	Asian	Vulva	qRT-PCR
38	M	36	Asian	Chest	qRT-PCR
39	M	35	Asian	Chest	qRT-PCR
40	M	32	Asian	Chest	qRT-PCR
41	M	30	Asian	Vulva	qRT-PCR
42	F	64	Asian	Chest	qRT-PCR
43	F	28	Asian	Chest	qRT-PCR
F: Female, M: Male, LCM: Laser Capture Microdissection
