# Supplementary material for: Collaborative Duality of CircGLIS3(2) RNA and Protein in human Wound Repair
Source: Adv Sci (Weinh). 2025 Apr 25;12(25):2416784. doi: 10.1002/advs.202416784 (PMC12224929; doi:10.1002/advs.202416784)
Supplement: Supplementary file 4 — Differentially expressed circRNAs in human day‐7 wounds compared to skin [file ADVS-12-2416784-s007.xlsx]

## Sheet: Whole biopsy
Table S3. Differentially expressed circRNAs in human day-7 wounds compared to matched skin (whole biopsies).
	Whole biopsy
	ID	Wound7	Skin	baseMean	log2FoldChange	pvalue	Gene	circbaseID	circPediaID	circAtlasID
	chr1:22078429|22086866	3.22225	0	1.61113	4.36318	0.0002962	CDC42	hsa_circ_0005576	HSA_CIRCpedia_30204	hsa-CDC42_0001
	chr1:155438327|155459898	8.50027	1.48584	4.99305	2.48503	0.000430403	ASH1L	hsa_circ_0003247	HSA_CIRCpedia_28186	hsa-ASH1L_0028
	chr10:122082647|122088591	2.38083	12.7617	7.57128	-2.39771	0.0201088	TACC2		HSA_CIRCpedia_359484	hsa-TACC2_0009
	chr11:73707420|73718718	6.5744	1.22134	3.89787	2.33165	0.00189599	RAB6A	hsa_circ_0000339	HSA_CIRCpedia_5543	hsa-RAB6A_0007
	chr11:73707420|73718890	4.16709	0.491073	2.32908	3.04946	0.00386244	RAB6A	hsa_circ_0004596	HSA_CIRCpedia_5544	hsa-RAB6A_0008
	chr12:2820086|2821792	3.01833	16.7916	9.90494	-2.46168	0.0069335	ITFG2	hsa_circ_0000374	HSA_CIRCpedia_8179	hsa-ITFG2_0001
	chr12:55700899|55701154	0.986346	9.42646	5.2064	-3.22803	5.51875e-05	ITGA7	hsa_circ_0026782	HSA_CIRCpedia_8981	hsa-ITGA7_0005
	chr12:66203711|66228370	4.83063	0.62183	2.72623	2.85014	0.00392656	IRAK3	hsa_circ_0005505	HSA_CIRCpedia_9382	hsa-IRAK3_0001
	chr12:123498544|123499536	1.68953	9.77044	5.72999	-2.52399	0.000639852	RILPL1	hsa_circ_0007552	HSA_CIRCpedia_7481	hsa-RILPL1_0001
	chr12:124362126|124363799	0.600651	4.76567	2.68316	-2.95005	0.00407799	NCOR2	hsa_circ_0005082	HSA_CIRCpedia_7548	hsa-NCOR2_0024
	chr15:33153048|33155045	0.379712	3.94337	2.16154	-3.26339	0.00332294	FMN1		HSA_CIRCpedia_13944	hsa-FMN1_0003
	chr15:54012648|54015886	1.36068	9.0357	5.19819	-2.70166	0.000177646	UNC13C		HSA_CIRCpedia_343800	hsa-UNC13C_0040
	chr16:53873786|53934109	0.383965	4.94614	2.66505	-3.54806	0.00132596	FTO	hsa_circ_0039400	HSA_CIRCpedia_17903	hsa-FTO_0003
	chr16:70463169|70463774	0.593393	7.1715	3.88245	-3.50996	0.000581616	FCSK	hsa_circ_0002599	HSA_CIRCpedia_18506	hsa-FUK_0007
	chr16:84740309|84745673	6.40175	1.19699	3.79937	2.44026	0.00111282	USP10	hsa_circ_0003026	HSA_CIRCpedia_18934	hsa-USP10_0002
	chr17:7945728|7945986	2.65774	0.545573	1.60166	2.37136	0.0365417	CNTROB	hsa_circ_0008310	HSA_CIRCpedia_22687	hsa-CNTROB_0001
	chr17:39216810|39218173	0.417098	7.64062	4.02886	-4.14657	0.000166002	STAC2			hsa-STAC2_0002
	chr17:40495987|40496520	1.19465	7.76786	4.48126	-2.63896	0.000751621	TNS4		HSA_CIRCpedia_20610	hsa-TNS4_0001
	chr18:12999421|13042334	4.53091	0.320698	2.4258	3.71009	0.00129161	CEP192	hsa_circ_0046999	HSA_CIRCpedia_23202	hsa-CEP192_0030
	chr18:44949881|44953340	2.193	10.7408	6.46692	-2.28845	0.000210168	SETBP1		HSA_CIRCpedia_23825	hsa-SETBP1_0001
	chr18:76849526|76851939	8.66939	1.9097	5.28954	2.11991	0.000464841	ZNF236	hsa_circ_0004979	HSA_CIRCpedia_24312	hsa-ZNF236_0003
	chr19:3623688|3624162	1.43184	7.91241	4.67212	-2.45417	0.000599378	CACTIN	hsa_circ_0002661	HSA_CIRCpedia_25682	hsa-CACTIN_0003
	chr19:45398005|45398339	0.838448	5.24697	3.04271	-2.66426	0.00341196	PPP1R13L	hsa_circ_0008615	HSA_CIRCpedia_26169	hsa-PPP1R13L_0002
	chr19:47264603|47264946	4.61057	37.8444	21.2275	-3.02455	0.000303577	CCDC9	hsa_circ_0000944	HSA_CIRCpedia_26286	hsa-CCDC9_0002
	chr2:58084089|58089723	2.91953	0.318207	1.61887	3.04992	0.0126441	VRK2		HSA_CIRCpedia_41750	hsa-VRK2_0001
	chr2:131038853|131043583	1.83615	11.7913	6.81374	-2.66882	0.0119779	ARHGEF4	hsa_circ_0056473	HSA_CIRCpedia_37874	hsa-ARHGEF4_0002
	chr2:202555252|202556531	3.15972	0.483569	1.82164	2.62662	0.021116	BMPR2	hsa_circ_0005078	HSA_CIRCpedia_39215	hsa-BMPR2_0008
	chr2:205158722|205193320	2.09362	9.26317	5.6784	-2.09156	0.00178537	PARD3B	hsa_circ_0008172	HSA_CIRCpedia_39365	hsa-PARD3B_0001
	chr2:205172211|205193320	0.627773	3.68498	2.15637	-2.56735	0.01551	PARD3B	hsa_circ_0008505	HSA_CIRCpedia_39367	hsa-PARD3B_0003
	chr20:32366384|32371874	5.60378	1.25847	3.43113	2.0673	0.00664121	ASXL1	hsa_circ_0006922	HSA_CIRCpedia_33659	hsa-ASXL1_0003
	chr21:15762891|15766141	4.30363	0	2.15181	4.79366	2.9592e-05	USP25	hsa_circ_0001178	HSA_CIRCpedia_35061	hsa-USP25_0001
	chr21:34834410|34859578	6.67432	1.7231	4.19871	2.06046	0.00647844	RUNX1	hsa_circ_0002360	HSA_CIRCpedia_35352	hsa-RUNX1_0001
	chr22:36341370|36349255	4.12931	0.157858	2.14358	4.13321	0.000468074	MYH9	hsa_circ_0004470	HSA_CIRCpedia_36582	hsa-MYH9_0004
	chr3:27411642|27452498	4.77187	0.330724	2.5513	3.78185	0.000709133	SLC4A7	hsa_circ_0064622	HSA_CIRCpedia_45241	hsa-SLC4A7_0002
	chr3:47610066|47678311	0.206423	2.7469	1.47666	-3.2929	0.00705886	SMARCC1	hsa_circ_0065244	HSA_CIRCpedia_45900	hsa-SMARCC1_0033
	chr4:6923373|6924111	2.58722	0	1.29361	4.05149	0.00181816	TBC1D14	hsa_circ_0001394	HSA_CIRCpedia_48995	hsa-TBC1D14_0034
	chr4:15625252|15644708	3.2505	0.483569	1.86703	2.68363	0.0133952	FBXL5	hsa_circ_0069227	HSA_CIRCpedia_47814	hsa-FBXL5_0001
	chr4:61934840|62044549	1.19341	6.2983	3.74585	-2.41584	0.00408927	ADGRL3	hsa_circ_0069865	HSA_CIRCpedia_48960	hsa-ADGRL3_0004
	chr4:76738761|76741926	0.419466	4.83485	2.62716	-3.5122	0.0016181	SHROOM3	hsa_circ_0070049	HSA_CIRCpedia_49148	hsa-SHROOM3_0004
	chr4:177353308|177360677	11.4875	1.92972	6.70862	2.51486	3.33704e-05	NEIL3	hsa_circ_0001460	HSA_CIRCpedia_47994	hsa-NEIL3_0001
	chr5:65451475|65473952	6.02116	0.165362	3.09326	4.67466	1.93267e-05	ADAMTS6	hsa_circ_0072688	HSA_CIRCpedia_52191	hsa-ADAMTS6_0006
	chr5:69174877|69175537	4.21285	0.14806	2.18046	4.17482	0.000196969	CCNB1	hsa_circ_0001495	HSA_CIRCpedia_52305	hsa-CCNB1_0001
	chr5:79439010|79457018	5.87162	1.39185	3.63173	2.11168	0.00476534	HOMER1	hsa_circ_0006916	HSA_CIRCpedia_52732	hsa-HOMER1_0006
	chr5:83537007|83555038	4.89377	0.937545	2.91566	2.2986	0.00786127	VCAN	hsa_circ_0073239	HSA_CIRCpedia_52872	hsa-VCAN_0001
	chr6:89751431|89762530	3.48407	0.483569	1.98382	2.77884	0.0103517	MDN1	hsa_circ_0003814	HSA_CIRCpedia_55816	hsa-MDN1_0028
	chr6:130926605|130956499	1.81456	10.9445	6.37953	-2.61055	9.0435e-05	EPB41L2	hsa_circ_0077837	HSA_CIRCpedia_53530	hsa-EPB41L2_0001
	chr6:158573420|158589782	3.64536	0.79699	2.22118	2.12793	0.0193726	TMEM181	hsa_circ_0004587	HSA_CIRCpedia_54172	hsa-TMEM181_0003
	chr7:17868407|17875790	3.32402	0	1.66201	4.39474	0.00032241	SNX13	hsa_circ_0005519	HSA_CIRCpedia_57544	hsa-SNX13_0006
	chr7:74356410|74357477	1.23805	6.11102	3.67454	-2.28988	0.00434323	CLIP2	hsa_circ_0002755	HSA_CIRCpedia_58786	hsa-CLIP2_0007
	chr8:37870420|37877551	2.25328	13.7457	7.99949	-2.59042	5.00201e-05	RAB11FIP1	hsa_circ_0005630	HSA_CIRCpedia_60929	hsa-RAB11FIP1_0001
	chr8:38429682|38429948	2.9693	16.2126	9.59097	-2.40494	8.62865e-06	FGFR1	hsa_circ_0008016	HSA_CIRCpedia_60992	hsa-FGFR1_0001
	chr8:121628714|121629340	6.85019	1.11041	3.9803	2.54614	0.00106696	HAS2	hsa_circ_0005015	HSA_CIRCpedia_59934	hsa-HAS2_0001
	chr9:4286038|4286523	14.4103	0.787192	7.59873	4.09888	6.48332e-08	GLIS3	hsa_circ_0002874	HSA_CIRCpedia_64191	hsa-GLIS3_0003
	chr9:16727797|16738485	5.16522	0.952356	3.05879	2.35881	0.00426344	BNC2	hsa_circ_0008732	HSA_CIRCpedia_63616	hsa-BNC2_0015
	chr9:111386377|111391824	14.9448	2.95611	8.95047	2.25764	9.06933e-06	ECPAS	hsa_circ_0001882	HSA_CIRCpedia_62244	hsa-KIAA0368_0046
	chr9:134824600|134825904	3.98508	0.160349	2.07271	4.07429	0.000483456	COL5A1	hsa_circ_0003596	HSA_CIRCpedia_63383	hsa-COL5A1_0005

## Sheet: Fibroblasts
Table S3. Differentially expressed circRNAs in human day-7 wounds compared to matched skin (CD90+ dermal fibroblasts isolated from human skin and wounds).
	Dermal fibroblasts
	ID	Wound7 fibroblasts	Skin fibroblasts	baseMean	log2FoldChange	pvalue	Gene	circbaseID	circPediaID	circAtlasID
	chr7:42023468|42048696	0.355177	6.23025	3.29271	-4.01558	0.00970767	GLI3	hsa_circ_0079948	HSA_CIRCpedia_58056	hsa-GLI3_0004
	chr14:30877572|30880734	0.522533	7.56256	4.04255	-3.72117	0.000418197	AL049830.3
	chr8:37877109|37877551	0	3.14637	1.57318	-3.59667	0.0106889	RAB11FIP1	hsa_circ_0001789	HSA_CIRCpedia_60932	hsa-RAB11FIP1_0002
	chr7:6585016|6585260	0.194611	3.49067	1.84264	-3.17261	0.0172032	AC079742.1	hsa_circ_0079385	HSA_CIRCpedia_58571	hsa-ZDHHC4_0001
	chr13:106512529|106512812	0.267907	2.99411	1.63101	-2.95688	0.0258192	AL138689.2
	chr6:145864388|145894977	1.26891	5.94317	3.60604	-2.36457	0.0143828	AL356599.1
	chr2:37316237|37317179	4.24255	0.980518	2.61153	2.09483	0.0275889	PRKD3	hsa_circ_0000992	HSA_CIRCpedia_41167	hsa-PRKD3_0005
	chr9:93471141|93476338	4.13139	0.885769	2.50858	2.20224	0.015392	FAM120A	hsa_circ_0008193	HSA_CIRCpedia_64723	hsa-FAM120A_0002
	chr1:29154696|29154910	3.96304	0.836428	2.39974	2.21628	0.034781	SRSF4	hsa_circ_0006602	HSA_CIRCpedia_31277	hsa-SRSF4_0002
	chr2:202464809|202467689	3.51938	0.646476	2.08293	2.37223	0.0377858	BMPR2	hsa_circ_0003218	HSA_CIRCpedia_39204	hsa-BMPR2_0001
	chr19:23358430|23362725	3.11579	0.593648	1.85472	2.38873	0.0408808	ZNF91
	chr6:47283938|47286595	4.53999	0.834912	2.68745	2.42542	0.0121803	TNFRSF21	hsa_circ_0001610	HSA_CIRCpedia_55208	hsa-TNFRSF21_0001
	chr21:36247517|36248568	6.26258	1.07474	3.66866	2.47485	0.0411522	DOP1B	hsa_circ_0001187	HSA_CIRCpedia_35373	hsa-DOPEY2_0008
	chr19:5604583|5604936	5.74503	1.04908	3.39705	2.48066	0.00302649	SAFB2	hsa_circ_0000880	HSA_CIRCpedia_26645	hsa-SAFB2_0001
	chr18:68897219|68897682	6.59202	1.13719	3.86461	2.51448	0.00109504	CCDC102B
	chr16:11020193|11126146	5.25334	0.781395	3.01737	2.72569	0.00596789	AC007014.1	hsa_circ_0007846	HSA_CIRCpedia_16301	hsa-CLEC16A_0001
	chr11:106978619|106986131	3.36484	0.500869	1.93285	2.74746	0.0304785	GUCY1A2
	chr11:66315374|66315744	2.72778	0.366027	1.5469	2.90006	0.0364011	AP001107.3
	chr4:186706563|186709845	4.59789	0.497914	2.5479	3.13382	0.0062788	FAT1	hsa_circ_0001461	HSA_CIRCpedia_48150	hsa-FAT1_0005
	chr1:155438327|155459898	3.40897	0.374667	1.89182	3.18229	0.00995114	ASH1L	hsa_circ_0003247	HSA_CIRCpedia_28186	hsa-ASH1L_0028
	chr14:73147795|73148094	3.87743	0.404787	2.14111	3.29773	0.0101028	PSEN1
	chr5:178210632|178210877	3.15969	0.249449	1.70457	3.51871	0.00983552	PHYKPL
	chr2:61522611|61533903	5.34219	0.365496	2.85384	3.79333	0.000499939	XPO1	hsa_circ_0001017	HSA_CIRCpedia_41959	hsa-XPO1_0001
	chr16:68266593|68266721	4.18201	0.240278	2.21114	3.94834	0.00130938	SLC7A6
	chr5:178210635|178210862	3.0883	0.125217	1.60676	4.07207	0.00329332	PHYKPL
	chr2:189036693|189057381	5.82946	0.250435	3.03995	4.43446	0.000107417	COL5A2
	chr9:4286038|4286523	3.07426	0	1.53713	4.68899	0.000852091	GLIS3	hsa_circ_0002874	HSA_CIRCpedia_64191	hsa-GLIS3_0003
	chr11:117152441|117163892	3.04242	0	1.52121	4.71703	0.00127742	PAFAH1B2	hsa_circ_0007827	HSA_CIRCpedia_3335	hsa-PAFAH1B2_0004
	chr17:50184213|50185469	4.07977	0	2.03989	5.08086	0.000162151	COL1A1
	chr19:14622343|14623191	5.15628	0	2.57814	5.44957	4.62333e-06	ADGRE3

## Sheet: Epidermal cells
Table S3. Differentially expressed circRNAs in human day-7 wounds compared to the matched skin (CD45- epidermal cells isolated from human skin and wounds).
	Epidermal cells
	ID	Wound7 keratinocytes	Skin keratinocytes	baseMean	log2FoldChange	pvalue	Gene	circbaseID	circPediaID	circAtlasID
	chr1:633567|634095	11.9892	1.74371	6.86647	2.8395	0.00774105	AL669831.3
	chr1:12275825|12278038	3.56747	0	1.78374	4.92684	0.00631878	VPS13D	hsa_circ_0009964	HSA_CIRCpedia_27594	hsa-VPS13D_0016
	chr1:15717893|15721388	3.06928	0	1.53464	4.68134	0.0129578	PLEKHM2	hsa_circ_0000021	HSA_CIRCpedia_28440	hsa-PLEKHM2_0001
	chr1:41070595|41075451	13.6807	3.41274	8.54672	2.04057	0.0400912	SCMH1	hsa_circ_0000061	HSA_CIRCpedia_31875	hsa-SCMH1_0001
	chr1:147275354|147285487	5.25342	0	2.62671	5.45802	0.000457442	LINC00624
	chr1:155438327|155459898	5.4854	0.833375	3.15939	2.82622	0.0361487	ASH1L	hsa_circ_0003247	HSA_CIRCpedia_28186	hsa-ASH1L_0028
	chr10:35516523|35530243	3.23503	0	1.61751	4.77714	0.016197	CCNY	hsa_circ_0000235	HSA_CIRCpedia_1624	hsa-CCNY_0003
	chr10:126970702|127127764	30.2958	7.3839	18.8398	2.06472	0.0171233	DOCK1	hsa_circ_0020397	HSA_CIRCpedia_909	hsa-DOCK1_0035
	chr11:3768581|3768744	2.95056	0.156031	1.5533	3.97075	0.0369117	NUP98
	chr11:32927157|32935435	16.9358	3.51978	10.2278	2.30829	0.0453442	QSER1	hsa_circ_0021570	HSA_CIRCpedia_4112	hsa-QSER1_0021
	chr11:33286413|33287511	35.0679	7.97172	21.5198	2.16637	0.00569686	HIPK3	hsa_circ_0000284	HSA_CIRCpedia_4134	hsa-HIPK3_0001
	chr11:73707420|73718718	6.12672	0.632636	3.37968	3.36888	0.0161503	RAB6A	hsa_circ_0000339	HSA_CIRCpedia_5543	hsa-RAB6A_0007
	chr12:1027748|1028572	3.51702	0.156031	1.83652	4.21563	0.0162569	ERC1	hsa_circ_0000373	HSA_CIRCpedia_6893	hsa-ERC1_0031
	chr12:28305649|28391411	4.06271	0.515385	2.28905	3.16482	0.0298122	RNU4-54P	hsa_circ_0008250	HSA_CIRCpedia_8171	hsa-CCDC91_0002
	chr12:51008476|51010766	3.6769	0.158159	1.91753	4.31775	0.0106069	SLC11A2
	chr12:52515088|52517947	5.48593	0.499116	2.99252	3.59114	0.022055	KRT5
	chr12:52675420|52680224	0	6.50037	3.25018	-4.71981	0.00141102	KRT1
	chr12:122340753|122341697	3.28295	0.156031	1.71949	4.13085	0.0164711	CLIP1	hsa_circ_0029069	HSA_CIRCpedia_7294	hsa-CLIP1_0078
	chr12:128814775|128815070	6.46588	0.845845	3.65586	3.08955	0.00973572	SLC15A4	hsa_circ_0000462	HSA_CIRCpedia_7639	hsa-SLC15A4_0002
	chr13:32517857|32527532	3.77952	0.156031	1.96778	4.33925	0.0111487	N4BP2L2	hsa_circ_0000471	HSA_CIRCpedia_10564	hsa-N4BP2L2_0001
	chr13:73061861|73075911	3.39137	0.312062	1.85171	3.52292	0.0429931	KLF5
	chr14:24310655|24312114	3.42221	0	1.7111	4.85033	0.0160775	CIDEB
	chr14:73147795|73148094	7.18529	0.790495	3.98789	3.26135	0.0132647	PSEN1
	chr14:73147795|73148106	5.25342	0.478433	2.86593	3.58579	0.0119547	PSEN1
	chr16:879570|911079	4.25717	0.409804	2.33349	3.32628	0.0239582	AL031716.1
	chr16:931642|954666	3.18134	0	1.59067	4.72211	0.0332454	LMF1-AS1
	chr16:48553539|48562444	2.85104	0.158159	1.5046	3.90971	0.0429324	AC026470.3		HSA_CIRCpedia_17759	hsa-N4BP1_0002
	chr16:70656602|70657121	0	6.75036	3.37518	-4.77218	0.00135354	IL34
	chr16:88027483|88038011	3.76977	0.166372	1.96807	4.31575	0.0208047	BANP	hsa_circ_0040823	HSA_CIRCpedia_19025	hsa-BANP_0012
	chr17:4242256|4242448	4.19936	0.468092	2.33372	3.28041	0.031972	ANKFY1
	chr17:4282798|4307123	3.01908	0	1.50954	4.67558	0.014819	MFSD1P1	hsa_circ_0004805	HSA_CIRCpedia_20947	hsa-UBE2G1_0001
	chr17:7945728|7945986	5.20368	0.349013	2.77635	4.18827	0.00523776	CNTROB	hsa_circ_0008310	HSA_CIRCpedia_22687	hsa-CNTROB_0001
	chr17:40819651|40820573	15.3511	2.7415	9.0463	2.51617	0.00664919	TMEM99
	chr17:40819698|40820579	3.61559	0.365283	1.99043	3.61915	0.0260827	TMEM99
	chr18:8718424|8720496	3.37997	0	1.68998	4.81998	0.00812701	RF00019	hsa_circ_0000825	HSA_CIRCpedia_24440	hsa-MTCL1_0002
	chr18:58934433|58953799	2.8499	0.182642	1.51627	3.94224	0.0196594	ZNF532	hsa_circ_0003423	HSA_CIRCpedia_24114	hsa-ZNF532_0006
	chr19:23831597|23833112	3.31993	0.182642	1.75129	4.15877	0.0163288	AC139769.2
	chr2:20307978|20327378	3.62993	0	1.81496	4.95567	0.0106671	PUM2	hsa_circ_0052867	HSA_CIRCpedia_39357	hsa-PUM2_0001
	chr2:159337567|159395834	3.97384	0	1.98692	5.07431	0.00340969	AC008277.1
	chr2:222220140|222232283	4.72498	0.332744	2.52886	4.0138	0.0143889	PAX3	hsa_circ_0007333	HSA_CIRCpedia_39793	hsa-PAX3_0002
	chr2:226864604|226867318	2.89881	0.316318	1.60757	3.30747	0.0472164	RHBDD1	hsa_circ_0058493	HSA_CIRCpedia_39877	hsa-RHBDD1_0004
	chr2:229858772|229880128	3.67824	0.312062	1.99515	3.65589	0.0317303	TRIP12	hsa_circ_0003273	HSA_CIRCpedia_39961	hsa-TRIP12_0001
	chr20:35714185|35725155	3.44532	0.156031	1.80067	4.22439	0.0123972	RBM39	hsa_circ_0004870	HSA_CIRCpedia_33957	hsa-RBM39_0015
	chr20:58438945|58441083	2.89842	0.316318	1.60737	3.30534	0.0481427	VAPB	hsa_circ_0001173	HSA_CIRCpedia_34824	hsa-VAPB_0004
	chr22:46384543|46389499	5.21192	0.963252	3.08759	2.52082	0.0419029	CELSR1	hsa_circ_0063809	HSA_CIRCpedia_37071	hsa-CELSR1_0007
	chr3:11358418|11426926	2.82457	0.182642	1.50361	3.92335	0.0291503	ATG7	hsa_circ_0008210	HSA_CIRCpedia_43021	hsa-ATG7_0003
	chr3:149846011|149921227	5.08968	0.156031	2.62285	4.8047	0.00135043	RNF13	hsa_circ_0001346	HSA_CIRCpedia_43991	hsa-RNF13_0008
	chr4:36228582|36229645	20.1801	2.6145	11.3973	3.00391	0.00257616	ARAP2	hsa_circ_0069399	HSA_CIRCpedia_48455	hsa-ARAP2_0022
	chr4:87046166|87047594	5.86509	0.490903	3.178	3.735	0.00717417	AFF1	hsa_circ_0001423	HSA_CIRCpedia_49487	hsa-AFF1_0001
	chr4:104518577|104519454	2.83771	0.205966	1.52184	3.49897	0.0413417	CXXC4-AS1
	chr4:128992167|129003876	4.88229	0	2.44115	5.36414	0.00127898	SCLT1	hsa_circ_0001439	HSA_CIRCpedia_47439	hsa-SCLT1_0002
	chr5:16779545|16783469	2.89888	0.158159	1.52852	3.97309	0.0262616	MYO10		HSA_CIRCpedia_51035	hsa-MYO10_0008
	chr5:72989427|72990864	4.4983	0	2.24915	5.25172	0.00175034	FCHO2
	chr5:168488602|168494650	3.09805	0	1.54902	4.70912	0.0110439	RARS	hsa_circ_0001550	HSA_CIRCpedia_51048	hsa-RARS_0012
	chr5:178210635|178210877	22.9047	5.66346	14.2841	2.04089	0.0233944	PHYKPL
	chr6:5368550|5369182	3.58157	0.166372	1.87397	4.29164	0.0141564	FARS2	hsa_circ_0002958	HSA_CIRCpedia_55288	hsa-FARS2_0008
	chr6:75634707|75670720	4.65424	0.312062	2.48315	3.97298	0.0163297	RN7SKP163
	chr6:157036835|157084905	5.6019	0.496831	3.04937	3.65896	0.0121667	ARID1B	hsa_circ_0001658	HSA_CIRCpedia_54093	hsa-ARID1B_0010
	chr7:6800948|6801523	3.35525	0.156031	1.75564	4.13981	0.0203136	CCZ1B	hsa_circ_0007135	HSA_CIRCpedia_58626
	chr7:22266964|22318037	2.92375	0.166372	1.54506	3.97331	0.0169546	RAPGEF5	hsa_circ_0079557	HSA_CIRCpedia_57607	hsa-RAPGEF5_0002
	chr7:30550636|30574881	3.18417	0	1.59208	4.74452	0.0113783	AC005154.3
	chr9:36352742|36353331	0	4.1982	2.0991	-4.08473	0.0229902	RNF38
	chr9:93471141|93476338	6.65307	1.30421	3.97864	2.43689	0.0403048	FAM120A	hsa_circ_0008193	HSA_CIRCpedia_64723	hsa-FAM120A_0002
