# Supplementary material for: Collaborative Duality of CircGLIS3(2) RNA and Protein in human Wound Repair
Source: Adv Sci (Weinh). 2025 Apr 25;12(25):2416784. doi: 10.1002/advs.202416784 (PMC12224929; doi:10.1002/advs.202416784)
Supplement: Supplementary file 5 — List of DEGs and signaling pathways in fibroblasts with abnormal circGLIS3 expression [file ADVS-12-2416784-s006.xlsx]

## Sheet: DEG circGLIS3 KD
Table S4. List of differentially expressed genes and related signaling pathways in human fibroblasts with abnormal circGLIS3 expression
Differentially expressed genes (P. val<0.05) in human dermal fibroblasts transfected with si-circGLIS3 or si-Ctrl (related to Fig. 4A, Fig. S4A)
ID	si-Ctrl.Avg..log2.	si-circGLIS3.Avg..log2.	Fold.Change	P.val	FDR.P.val	gene name
TC0700010563,hg,1	8.28	9.97	-3.24	7.18e-06	0.0083	HOXA7
TC1200007740,hg,1	10.58	12.26	-3.2	9.13e-07	0.0049	HOXC8
TC1700011558,hg,1	8.18	9.82	-3.12	6.81e-06	0.0083	SLC16A6
TC0300008369,hg,1	8.63	10.23	-3.03	6.43e-05	0.0219	ATP6V1A
TC0500007376,hg,1	11.02	12.51	-2.81	8.68e-06	0.0086	FST
TC1400010068,hg,1	8.56	10.05	-2.81	3.01e-06	0.0083	DICER1
TC1100013037,hg,1	9.84	11.32	-2.79	0.0027	0.1382	ARL2
TC0200016757,hg,1	12.87	14.34	-2.77	5.3e-06	0.0083	NCKAP1
TC0500013191,hg,1	11.47	12.9	-2.71	3.44e-05	0.0177	NSA2
TC0100010159,hg,1	7.87	9.3	-2.7	0.0004	0.06	SLC25A44
TC0200008900,hg,1	10.71	12.13	-2.69	2.95e-05	0.0167	TMEM87B
TC1600010596,hg,1	11.67	13.07	-2.64	4.26e-06	0.0083	DYNC1LI2
TC0700011809,hg,1	12.61	14	-2.61	0.0173	0.298	TFPI2
TC1700008418,hg,1	9.28	10.65	-2.6	7.28e-06	0.0083	DYNLL2
TC1100011158,hg,1	6.25	7.62	-2.59	5.78e-05	0.0215	BAD
TC1900008689,hg,1	9.23	10.58	-2.55	0.0041	0.1696	PPP2R1A
TC0300012000,hg,1	10.76	12.09	-2.52	4.95e-06	0.0083	ATG3
TC0200014512,hg,1	6.79	8.12	-2.52	1.54e-05	0.0123	ZEB2
TC0600008760,hg,1	7.21	8.54	-2.51	0.0027	0.1384	PM20D2
TC1900009128,hg,1	8.13	9.42	-2.46	2.97e-05	0.0167	TMEM259
TC0800008481,hg,1	10.94	12.23	-2.44	2.79e-05	0.0167	CTHRC1
TC1200012801,hg,1	13.1	14.36	-2.39	6.49e-06	0.0083	CS
TC0300012773,hg,1	8.25	9.49	-2.36	7.6e-05	0.0235	TM4SF1
TC0700010564,hg,1	8.44	9.67	-2.35	3.47e-05	0.0177	HOXA10; HOXA9; MIR196B
TC0800007738,hg,1	13.33	14.56	-2.34	7.49e-06	0.0083	SDCBP
TC0200012639,hg,1	5.4	6.63	-2.34	0.0002	0.0386	CLHC1
TC0100013087,hg,1	9.49	10.69	-2.3	1.07e-05	0.01	RCC2
TC0100017668,hg,1	7.44	8.63	-2.28	0.0006	0.0678	TAF5L
TC0700008928,hg,1	9.69	10.87	-2.27	7.57e-05	0.0235	CPED1
TC0600012293,hg,1	7.14	8.32	-2.27	0.0085	0.23	MB21D1
TC1400010620,hg,1	10.72	11.9	-2.26	4.81e-05	0.0209	SNAPC1
TC0500011260,hg,1	7.81	8.97	-2.22	5.93e-05	0.0215	SERINC5
TC0500009707,hg,1	6.08	7.23	-2.22	0.0005	0.0678	SQSTM1
TC1500007695,hg,1	9.72	10.86	-2.21	0.0002	0.0402	PAQR5
TC0800007245,hg,1	9.5	10.64	-2.21	0.0001	0.0302	MAK16
TC1200006472,hg,1	8.65	9.79	-2.19	6.95e-05	0.0222	ADIPOR2
TC1000008019,hg,1	6.12	7.24	-2.17	0.0007	0.0733	NUDT13
TC0300014084,hg,1	5.13	6.25	-2.17	0.0004	0.0601	CRYGS
TC1100007727,hg,1	10.28	11.39	-2.16	2.74e-05	0.0167	FAM111B
TC0100009365,hg,1	11.95	13.05	-2.13	2.42e-05	0.0162	AHCYL1
TC0400012251,hg,1	11.81	12.89	-2.11	2.69e-05	0.0167	C4orf46
TC1700007519,hg,1	12.18	13.26	-2.11	0.0002	0.0386	PSMD11
TC0500010924,hg,1	10.68	11.75	-2.1	6.7e-05	0.0221	ADAMTS6
TC0700013396,hg,1	8.51	9.58	-2.1	3.69e-05	0.0184	CLDN12
TC2000007016,hg,1	9.53	10.6	-2.1	0.0002	0.0435	GINS1
TC0500007138,hg,1	10.78	11.84	-2.09	0.004	0.1665	IL7R
TC1700012434,hg,1	7.37	8.43	-2.09	0.004	0.1655	HOXB7
TC1700010314,hg,1	8.58	9.64	-2.09	0.0001	0.0289	EVI2A; EVI2B
TC0700011785,hg,1	10.61	11.66	-2.08	3.47e-05	0.0177	CDK6
TC1700008897,hg,1	9.87	10.93	-2.08	0.0001	0.0329	MRPS7
TC1100008948,hg,1	5.39	6.43	-2.06	0.0063	0.2039	GRIA4
TC0X00009339,hg,1	9.91	10.95	-2.06	0.0022	0.1237	TAB3
TC1000007936,hg,1	8.21	9.26	-2.06	0.001	0.0882	SGPL1
TC0100018238,hg,1	9.7	10.74	-2.06	0.0005	0.0651	DNAJB4
TC0600009868,hg,1	11.76	12.79	-2.05	4.46e-05	0.0205	ARMT1
TC0300006968,hg,1	7.32	8.35	-2.05	0.0254	0.347	CMTM7
TC1600011499,hg,1	9.25	10.28	-2.05	0.0014	0.1021	ERI2
TC0700010167,hg,1	12.63	13.67	-2.05	0.0003	0.0468	ACTB
TC1800006905,hg,1	7.74	8.75	-2.02	0.009	0.2338	CABYR
TC0300013151,hg,1	11.79	12.81	-2.02	0.0004	0.0558	NCEH1
TC0200010807,hg,1	8.56	9.57	-2.02	0.0002	0.0374	TTLL4
TC2200009346,hg,1	4.89	5.9	-2.01	0.0075	0.2179	C1QTNF6
TC1400010715,hg,1	8.05	9.06	-2.01	0.0061	0.2006	AJUBA
TC0800008197,hg,1	7.5	8.5	-2.01	0.0001	0.0289	OTUD6B
TC0100014988,hg,1	10.35	11.35	-2	0.0003	0.0478	F3
TC1000010439,hg,1	5.64	6.63	-1.99	0.0193	0.3123	HNRNPF
TC0100012460,hg,1	6.54	7.53	-1.99	0.0053	0.1894	UBE2J2
TC0600011404,hg,1	6.28	7.27	-1.99	0.0017	0.1103	CCHCR1
TC1200008771,hg,1	10.4	11.39	-1.99	0.0017	0.1114	ISCU
TC1600011362,hg,1	5.36	6.33	-1.96	0.0419	0.4106	ACSM3
TC0700010355,hg,1	5.23	6.2	-1.96	0.0207	0.3223	AGR2
TC1700010731,hg,1	8.08	9.05	-1.96	0.0066	0.2082	PSMC3IP
TC0900009950,hg,1	11.16	12.13	-1.95	5.83e-05	0.0215	TLN1; MIR6852
TC1900007754,hg,1	7.59	8.55	-1.95	0.0084	0.2283	NUDT19
TC2000006736,hg,1	7.24	8.2	-1.95	0.0074	0.2177	SPTLC3
TC0300006925,hg,1	12.4	13.35	-1.94	8.83e-05	0.026	TGFBR2
TC0300010035,hg,1	9.38	10.33	-1.93	0.0027	0.1384	SENP5
TC1400010648,hg,1	8.87	9.82	-1.93	0.0006	0.0678	BDKRB1
TC1300009012,hg,1	8	8.95	-1.93	0.0002	0.0374	THSD1
TC0X00009988,hg,1	4.88	5.83	-1.93	0.0001	0.029	ZMYM3
TC0800007362,hg,1	6.74	7.68	-1.91	0.0026	0.1382	PLEKHA2
TC1000008054,hg,1	12.29	13.23	-1.91	0.0018	0.1139	PLAU
TC1100009081,hg,1	3.86	4.79	-1.91	0.0006	0.0678	ANKK1
TSUnmapped00000532,hg,1	4.37	5.29	-1.9	0.0197	0.3156	LRIG1
TC1000008643,hg,1	12.66	13.58	-1.9	0.0002	0.0416	SCD
TC0900010913,hg,1	7.19	8.11	-1.89	0.0003	0.049	ZNF367
TC0300013264,hg,1	11.95	12.86	-1.89	0.0001	0.0309	GNB4
TC0800006980,hg,1	9.41	10.33	-1.88	0.0006	0.069	SLC39A14
TC0500010480,hg,1	6.85	7.75	-1.87	0.0279	0.359	PRLR
TC1200011491,hg,1	4.46	5.36	-1.87	0.0224	0.3303	EPYC
TC0500012312,hg,1	8.42	9.32	-1.87	0.0144	0.2795	SPRY4
TC0600009697,hg,1	5.57	6.48	-1.87	0.0045	0.1751	PHACTR2
TC0300011266,hg,1	3.87	4.77	-1.87	0.0027	0.1384	ASB14
TC1000008595,hg,1	6.59	7.5	-1.87	0.0008	0.0765	R3HCC1L
TC1100010290,hg,1	9.57	10.47	-1.86	0.0105	0.2439	E2F8
TC1700008034,hg,1	4.79	5.68	-1.85	0.0327	0.3771	HEXIM2
TC0400009746,hg,1	9.15	10.04	-1.85	0.0029	0.1446	SLBP
TC0100010623,hg,1	9.27	10.16	-1.85	0.0007	0.0724	SUCO
TC0300013555,hg,1	8.21	9.09	-1.84	0.0243	0.3425	MB21D2
TC0900011992,hg,1	6.64	7.52	-1.84	0.0151	0.2819	AGPAT2
TC1600010363,hg,1	5.76	6.64	-1.84	0.0038	0.1636	IRX3
TC1900008880,hg,1	7.98	8.86	-1.84	0.0021	0.1229	KIR2DL4
TC0100007556,hg,1	9.55	10.43	-1.84	0.0014	0.1013	PHACTR4
TC0900008337,hg,1	7.59	8.48	-1.84	0.0011	0.0924	ZNF462
TC0200016408,hg,1	5.81	6.69	-1.84	0.0007	0.0719	KCNS3
TC1700007790,hg,1	10.41	11.29	-1.84	0.0006	0.0678	CDC6
TC1300006676,hg,1	5.07	5.95	-1.83	0.0215	0.3256	RASL11A
TC1200008843,hg,1	6.94	7.82	-1.83	0.0033	0.1528	FAM216A
TC1100008505,hg,1	10.68	11.56	-1.83	0.0004	0.06	EMSY
TC1600009422,hg,1	13.89	14.77	-1.83	0.0001	0.0289	GSPT1
TC1000007081,hg,1	9.48	10.34	-1.82	0.0028	0.1411	PDSS1
TC1400010576,hg,1	12.06	12.92	-1.82	0.0007	0.0754	PABPN1
TC1300007152,hg,1	10.74	11.6	-1.82	0.0005	0.0678	FNDC3A
TC0400009330,hg,1	8.73	9.59	-1.81	0.0469	0.4261	SAP30
TC0700010463,hg,1	7.3	8.16	-1.81	0.0179	0.3038	IGF2BP3
TC0100011192,hg,1	12.81	13.67	-1.81	0.0007	0.0745	IPO9
TC0X00006671,hg,1	9.17	10.03	-1.81	0.0005	0.0678	MOSPD2
TC0300006602,hg,1	7.01	7.85	-1.8	0.0365	0.3905	HRH1
TC0600014111,hg,1	8.69	9.53	-1.8	0.0047	0.1796	SYNGAP1; MIR5004
TC0300008904,hg,1	11.18	12.03	-1.8	0.0026	0.1382	PPP2R3A
TC1700010545,hg,1	8.75	9.6	-1.8	0.0004	0.0621	PIP4K2B
TC1400008382,hg,1	7.29	8.13	-1.8	0.0003	0.0513	TNFAIP2
TC1100007554,hg,1	3.8	4.64	-1.79	0.0328	0.3775	OR4C13
TC0300007579,hg,1	8.3	9.14	-1.79	0.0078	0.2205	PDE12
TC0200011431,hg,1	6.4	7.24	-1.79	0.0053	0.1895	RTP5
TC1700011294,hg,1	9.08	9.92	-1.79	0.0046	0.1789	PTRH2
TC0100018403,hg,1	12.92	13.76	-1.79	0.0013	0.0999	ERRFI1
TC0100010905,hg,1	6.05	6.89	-1.79	0.001	0.0882	SWT1
TC1600008128,hg,1	8.52	9.35	-1.79	0.0007	0.0751	CMTM3
TC1900006993,hg,1	6.92	7.75	-1.78	0.0211	0.3243	QTRT1
TC0300008702,hg,1	7.82	8.65	-1.78	0.0139	0.2747	MCM2
TC1200007710,hg,1	7.55	8.39	-1.78	0.01	0.2422	C12orf10
TC0900010971,hg,1	8	8.83	-1.78	0.0087	0.2316	TBC1D2
TC1200007842,hg,1	7.61	8.44	-1.78	0.0048	0.1813	SPRYD4
TSUnmapped00000051,hg,1	6.14	6.97	-1.78	0.0039	0.164	SLC2A6
TC0500009320,hg,1	10.43	11.26	-1.78	0.0017	0.1101	HMMR
TC1900011730,hg,1	6.83	7.66	-1.78	0.0005	0.0655	TIMM50
TC1500010383,hg,1	6.19	7.01	-1.77	0.0441	0.4192	POLG
TC0X00010030,hg,1	4.28	5.11	-1.77	0.022	0.3285	RPS4X
TC1900009805,hg,1	7.69	8.51	-1.77	0.0082	0.2266	SAMD1
TC0200013765,hg,1	8.37	9.19	-1.77	0.0073	0.2177	UXS1
TC1900010009,hg,1	5.59	6.41	-1.77	0.0044	0.1734	JUND
TC0200015214,hg,1	8.04	8.86	-1.77	0.0023	0.1276	OSGEPL1
TC0X00009911,hg,1	4.94	5.76	-1.77	0.0015	0.1067	VSIG4
TC1200006896,hg,1	7.76	8.59	-1.77	0.0007	0.0748	GPRC5A; MIR614
TC1000012477,hg,1	10.9	11.72	-1.77	0.0006	0.069	HELLS
TC1100009166,hg,1	12.93	13.75	-1.77	0.0004	0.06	PAFAH1B2
TC2100007917,hg,1	4.97	5.78	-1.76	0.0409	0.4072	KRTAP11-1
TC1700008228,hg,1	9.83	10.64	-1.76	0.0056	0.1944	ITGA3
TC0900010968,hg,1	7.01	7.82	-1.76	0.0035	0.1574	TRIM14
TC1300007248,hg,1	12.94	13.76	-1.76	0.0019	0.1163	CKAP2
TC0100009524,hg,1	9.4	10.22	-1.76	0.0011	0.0929	VANGL1
TC0600013126,hg,1	11.83	12.64	-1.76	0.0005	0.0655	PTPRK
TC0300012048,hg,1	11.18	12	-1.76	0.0004	0.0574	ZBTB20; MIR568
TC0100007562,hg,1	6.35	7.16	-1.75	0.0352	0.3876	TRNAU1AP
TC0100013428,hg,1	5.66	6.47	-1.75	0.0072	0.2177	MAP3K6
TC0500008014,hg,1	11.22	12.03	-1.75	0.0006	0.0678	RASA1
TC1100012303,hg,1	10.68	11.49	-1.75	0.0002	0.0408	PPP2R1B
TC0100013651,hg,1	9.08	9.88	-1.74	0.0167	0.2932	PHC2; MIR3605
TC1600010881,hg,1	4.87	5.67	-1.74	0.0046	0.1785	CHST6
TC1300007845,hg,1	4.43	5.23	-1.74	0.0026	0.1368	CLYBL
TC0100016977,hg,1	6.16	6.95	-1.73	0.0143	0.2776	MYOG
TC0300006961,hg,1	4.25	5.04	-1.73	0.0018	0.1154	CMTM8
TC1200012831,hg,1	5.56	6.35	-1.73	0.0013	0.0983	DEPDC4
TC0900008891,hg,1	8.98	9.77	-1.73	0.001	0.0882	LRRC8A
TC0900012190,hg,1	10	10.79	-1.73	0.0006	0.0689	CCDC183; RABL6
TC1800009232,hg,1	7.38	8.16	-1.72	0.0482	0.4309	LOC100505549; RP11-35G9,3
TC0400009891,hg,1	7.2	7.98	-1.72	0.0349	0.3868	EVC2
TC0700009256,hg,1	11.31	12.09	-1.72	0.0037	0.1624	C7orf73
TC0400008043,hg,1	5.03	5.81	-1.72	0.0029	0.1445	PTPN13
TC0200015231,hg,1	7.75	8.53	-1.72	0.0026	0.1382	NEMP2
TC0100006989,hg,1	10.36	11.14	-1.72	0.0016	0.1092	DNAJC16
TC0100009056,hg,1	8.57	9.35	-1.72	0.0012	0.098	CCDC18
TC1100009407,hg,1	8.15	8.92	-1.72	0.0008	0.0814	CCDC15
TC1400006519,hg,1	10.79	11.58	-1.72	0.0003	0.0471	APEX1
TC0100012695,hg,1	5.58	6.35	-1.71	0.0384	0.3972	DNAJC11
TC0500009058,hg,1	5.58	6.35	-1.71	0.0125	0.2636	AFAP1L1
TC0200010580,hg,1	3.99	4.77	-1.71	0.0032	0.1503	LOC200726; AC010731,4
TC2200007419,hg,1	10.09	10.86	-1.71	0.0014	0.1019	TNRC6B
TC0X00006686,hg,1	5.88	6.65	-1.71	0.0007	0.0754	GRPR
TC0100011695,hg,1	13.13	13.9	-1.71	0.0003	0.0478	BROX
TC0X00008759,hg,1	10.54	11.31	-1.7	0.0216	0.327	NSDHL
TC1100012762,hg,1	6.4	7.17	-1.7	0.0108	0.2476	KIRREL3
TC0100016363,hg,1	5.8	6.56	-1.7	0.0073	0.2177	METTL18
TC1800007685,hg,1	10.15	10.91	-1.7	0.0052	0.1885	ZNF407
TC0200011251,hg,1	10.21	10.97	-1.7	0.0028	0.1417	MLPH
TC0100010858,hg,1	10.68	11.44	-1.7	0.0023	0.1267	DHX9
TC0400006476,hg,1	9.15	9.92	-1.7	0.0013	0.1005	PCGF3
TC1900011745,hg,1	4.41	5.18	-1.7	0.0013	0.1	ARHGEF1
TC1700012469,hg,1	13.93	14.7	-1.7	0.0008	0.0807	SUMO2
TC0900007116,hg,1	5.84	6.6	-1.7	0.0006	0.0678	CCIN
TC0100015953,hg,1	4.75	5.51	-1.69	0.0465	0.4253	PKLR
TC1200007794,hg,1	3.95	4.7	-1.69	0.021	0.3243	OR6C76
TC0100008347,hg,1	7.39	8.15	-1.69	0.014	0.2757	CPT2
TSUnmapped00000269,hg,1	5.59	6.35	-1.69	0.0074	0.2177	SERTAD4
TC0600008509,hg,1	7.83	8.59	-1.69	0.0048	0.1813	KCNQ5
TC1000007956,hg,1	5.57	6.34	-1.69	0.0018	0.1154	SLC29A3
TC1700006585,hg,1	8.38	9.14	-1.69	0.0006	0.0713	CTNS
TC0800006566,hg,1	9.68	10.44	-1.69	0.0003	0.0527	AGPAT5
TC1100013040,hg,1	6.6	7.34	-1.68	0.0418	0.4104	TM7SF2
TC0700006820,hg,1	4.84	5.59	-1.68	0.0169	0.2942	HDAC9
TC0600009508,hg,1	9.22	9.97	-1.68	0.0073	0.2177	TBPL1
TC1100007913,hg,1	9.22	9.97	-1.68	0.0066	0.2082	MARK2
TC0300010299,hg,1	9.59	10.34	-1.68	0.0039	0.164	RAF1
TC1900008036,hg,1	5.47	6.22	-1.68	0.0035	0.1574	MRPS12
TC1600010561,hg,1	10.32	11.06	-1.68	0.003	0.1457	CDH11
TC0400008879,hg,1	9.29	10.04	-1.68	0.0029	0.1445	GAB1
TC0200016354,hg,1	5.89	6.64	-1.68	0.0012	0.0954	HDLBP
TC0700012959,hg,1	11.06	11.81	-1.68	0.0011	0.0951	EZH2
TC0X00011354,hg,1	4.38	5.13	-1.68	0.0005	0.0655	FIGF
TC1900007882,hg,1	7.12	7.86	-1.67	0.0448	0.4213	PROSER3
TC1300008108,hg,1	7.45	8.19	-1.67	0.0424	0.4136	F7
TC0100008090,hg,1	6.45	7.19	-1.67	0.0401	0.4048	DMAP1
TC0300011038,hg,1	6.79	7.53	-1.67	0.0297	0.3651	SLC25A20
TC0100018246,hg,1	8.79	9.52	-1.67	0.0153	0.2825	LRRC8C
TC0100009054,hg,1	9.64	10.38	-1.67	0.0063	0.2036	MTF2
TC2000009744,hg,1	5.17	5.91	-1.67	0.0042	0.1696	LAMA5; MIR4758
TC0400006584,hg,1	5.32	6.05	-1.66	0.0392	0.4003	GRK4
TC0200011445,hg,1	3.49	4.22	-1.66	0.0285	0.3596	FAM110C
TC0800010685,hg,1	10.52	11.25	-1.66	0.0219	0.3285	MYBL1
TC1200009972,hg,1	5.08	5.81	-1.66	0.0182	0.3058	GPR19
TC1500007554,hg,1	9.06	9.79	-1.66	0.018	0.305	ZNF609
TC1200009076,hg,1	7.27	8.01	-1.66	0.0134	0.2717	SUDS3
TC1000010844,hg,1	10.98	11.71	-1.66	0.0113	0.252	RUFY2
TC1900011281,hg,1	5.14	5.87	-1.66	0.009	0.2338	ZNF615
TC1700009903,hg,1	6.3	7.04	-1.66	0.0027	0.1393	ZNF624
TC1600008231,hg,1	11.52	12.25	-1.66	0.0022	0.1235	NFAT5
TC1200007989,hg,1	8.68	9.41	-1.66	0.0013	0.0999	TMEM5
TC0800012474,hg,1	10.43	11.16	-1.66	0.001	0.0889	AGO2
TC0700007831,hg,1	7.6	8.32	-1.65	0.0209	0.3239	TPST1
TC1400010585,hg,1	4.88	5.6	-1.65	0.0077	0.2188	NOP9
TC2000010034,hg,1	7.23	7.95	-1.65	0.0052	0.1886	ZNF512B
TC1100012954,hg,1	7.19	7.91	-1.65	0.0048	0.1813	TRIM6
TC0100010269,hg,1	5.13	5.86	-1.65	0.0038	0.1636	SLAMF8
TC1100010946,hg,1	11.45	12.17	-1.65	0.0015	0.1042	LPXN
TC0X00007936,hg,1	10.91	11.64	-1.65	0.0014	0.103	CENPI
TC1600006904,hg,1	7.26	7.97	-1.65	0.0012	0.0961	RMI2
TC0600011822,hg,1	9.25	9.97	-1.65	0.0008	0.0781	MRPS10
TC1000006904,hg,1	12.22	12.94	-1.65	0.0003	0.0527	STAM
TC0500013124,hg,1	5.29	6	-1.64	0.0324	0.3762	TRIM7
TC0600006976,hg,1	6.48	7.19	-1.64	0.0319	0.3741	PHACTR1
TC2100008558,hg,1	4.69	5.41	-1.64	0.0239	0.3402	TCP10L
TC0800011951,hg,1	3.92	4.63	-1.64	0.0154	0.2831	FAM135B
TC1400006913,hg,1	8.64	9.36	-1.64	0.0128	0.2657	BRMS1L
TC0300008488,hg,1	4.35	5.06	-1.64	0.0127	0.2655	NR1I2
TC1400006732,hg,1	9.56	10.27	-1.64	0.0076	0.2187	GMPR2
TC1200012835,hg,1	9.38	10.09	-1.64	0.0074	0.2177	NT5DC3
TC0100008066,hg,1	8.12	8.83	-1.64	0.0035	0.1581	PTPRF
TC0100017528,hg,1	9.11	9.82	-1.64	0.0027	0.1382	PARP1
TC0100010379,hg,1	12.79	13.5	-1.64	0.0023	0.1264	UHMK1
TC1900006565,hg,1	6.47	7.18	-1.64	0.0018	0.1154	CSNK1G2
TC1300008916,hg,1	6.88	7.59	-1.64	0.0011	0.0954	CAB39L
TC0500008544,hg,1	11.16	11.88	-1.64	0.0007	0.0741	LMNB1
TC0300013108,hg,1	7.88	8.58	-1.63	0.0353	0.3876	TNIK
TC0500010635,hg,1	10.73	11.43	-1.63	0.0191	0.3115	HMGCS1
TC0700007997,hg,1	10.02	10.72	-1.63	0.0154	0.2825	LIMK1
TC0100010389,hg,1	6.6	7.31	-1.63	0.0136	0.2719	HSD17B7
TC1600010869,hg,1	9.88	10.58	-1.63	0.0089	0.2334	BCAR1
TC1300008706,hg,1	5.74	6.44	-1.63	0.0059	0.1985	ELF1
TC1100011372,hg,1	9.56	10.26	-1.63	0.0019	0.1154	CHKA
TC0100010761,hg,1	8.73	9.43	-1.63	0.0017	0.1097	FAM20B
TC0100011512,hg,1	12.08	12.78	-1.63	0.0013	0.1005	DTL
TC0200011287,hg,1	7.91	8.61	-1.63	0.0011	0.094	ASB1
TC1200008814,hg,1	11.12	11.83	-1.63	0.0009	0.083	ANKRD13A
TC1600011554,hg,1	7.16	7.87	-1.63	0.0007	0.0724	LCAT
TC1500009200,hg,1	6.77	7.47	-1.62	0.0347	0.3865	TTBK2
TC0400010898,hg,1	3.72	4.41	-1.62	0.0299	0.3659	TMPRSS11F
TC0800010766,hg,1	8.61	9.31	-1.62	0.0179	0.3038	LACTB2
TC1000012130,hg,1	7.23	7.93	-1.62	0.0162	0.2899	FAM53B
TC0200014857,hg,1	9.73	10.42	-1.62	0.0123	0.2612	FASTKD1
TC0800011679,hg,1	11.67	12.37	-1.62	0.0073	0.2177	ATAD2
TC0700009329,hg,1	8.13	8.82	-1.62	0.0059	0.1987	TTC26
TC1200008005,hg,1	5.81	6.5	-1.62	0.0056	0.1933	RASSF3
TC1300007491,hg,1	8.91	9.6	-1.62	0.0019	0.1163	KLF5
TC1000012584,hg,1	11.85	12.55	-1.62	0.0013	0.0983	ERLIN1
TC1200007819,hg,1	12.27	12.97	-1.62	0.0013	0.0984	CDK2
TC0200010431,hg,1	9.44	10.14	-1.62	0.0009	0.0819	NIF3L1
TC0800011372,hg,1	11.34	12.03	-1.62	0.0005	0.0655	SLC25A32
TC0100013692,hg,1	9.7	10.39	-1.61	0.0143	0.2782	KIAA0319L
TC0500012467,hg,1	5.79	6.47	-1.61	0.0121	0.2605	ARSI
TC2200007998,hg,1	5.39	6.08	-1.61	0.0111	0.2505	C22orf29; GNB1L
TC0100017368,hg,1	9.57	10.26	-1.61	0.0083	0.2266	BPNT1
TC1200009868,hg,1	7.46	8.14	-1.61	0.0076	0.2184	DDX12P; DDX11
TC1100010864,hg,1	4.09	4.78	-1.61	0.0061	0.2016	OR5M10
TC1700009256,hg,1	9.63	10.32	-1.61	0.0054	0.1901	NARF
TC0900012229,hg,1	9.01	9.7	-1.61	0.0035	0.1581	EXOSC3
TC1700009478,hg,1	5.09	5.78	-1.61	0.0023	0.1276	OR1E1
TC0400008620,hg,1	10.05	10.74	-1.61	0.0012	0.0977	SPATA5
TC0300008602,hg,1	4.57	5.25	-1.6	0.0485	0.4322	KALRN
TC2100007888,hg,1	5.84	6.51	-1.6	0.0355	0.3887	KRTAP23-1
TC0700007398,hg,1	7.32	8	-1.6	0.032	0.3749	ZMIZ2
TC1100009703,hg,1	6.75	7.42	-1.6	0.0251	0.3461	SLC25A22
TC2100008408,hg,1	6.4	7.07	-1.6	0.0162	0.2901	POFUT2
TC0700012754,hg,1	3.85	4.53	-1.6	0.0077	0.2197	ATP6V0A4
TC0100010872,hg,1	9.71	10.39	-1.6	0.0043	0.1721	SMG7
TC1700012440,hg,1	8.38	9.06	-1.6	0.0031	0.1467	RNFT1
TC1600010685,hg,1	4.69	5.37	-1.6	0.003	0.1466	SMPD3
TC1400010641,hg,1	8.46	9.14	-1.6	0.0024	0.13	UBR7
TC1900009943,hg,1	8.13	8.81	-1.6	0.0018	0.115	HAUS8
TC0800007221,hg,1	14.55	15.23	-1.6	0.0005	0.0655	NRG1
TC1500007833,hg,1	10.15	10.82	-1.59	0.0421	0.4121	PML
TC1900011899,hg,1	4.78	5.45	-1.59	0.0075	0.2179	CALR3
TC0800011148,hg,1	10.05	10.72	-1.59	0.006	0.2006	CCNE2
TC0300011815,hg,1	15.6	16.27	-1.59	0.0055	0.1913	DCBLD2
TC0100014918,hg,1	6.57	7.23	-1.59	0.0051	0.1862	SETSIP
TC1800006827,hg,1	6.9	7.56	-1.59	0.005	0.1833	GREB1L
TC1400008341,hg,1	13.52	14.19	-1.59	0.0011	0.0922	DYNC1H1
TSUnmapped00000009,hg,1	5.87	6.54	-1.58	0.0383	0.3972	SURF1
TC0900009030,hg,1	4.26	4.92	-1.58	0.038	0.3961	BARHL1
TC0700008496,hg,1	5.46	6.12	-1.58	0.0366	0.3905	CPSF4
TC1900007020,hg,1	5.59	6.25	-1.58	0.0248	0.3449	ANGPTL8
TC1100008008,hg,1	9.74	10.4	-1.58	0.0203	0.3212	POLA2
TC1200008182,hg,1	12.31	12.97	-1.58	0.0186	0.3069	RAB21
TC2200007069,hg,1	5.78	6.45	-1.58	0.0184	0.306	OSBP2
TC1700012409,hg,1	5.47	6.13	-1.58	0.0181	0.3051	KRTAP4-4
TC1200010777,hg,1	6.02	6.68	-1.58	0.0156	0.2842	KRT79
TC0300009136,hg,1	4.66	5.31	-1.58	0.0093	0.2355	TM4SF1-AS1
TC2100008510,hg,1	7.21	7.88	-1.58	0.0087	0.2316	KCNJ15
TC1900008257,hg,1	7.16	7.82	-1.58	0.0075	0.2177	ZNF227
TC0X00009057,hg,1	10.29	10.95	-1.58	0.0052	0.1891	MID1
TC0700012299,hg,1	6.93	7.59	-1.58	0.005	0.1852	GPR85
TC0800009878,hg,1	11.39	12.05	-1.58	0.0038	0.1634	ENTPD4; LOXL2
TC1000011683,hg,1	11.33	11.99	-1.58	0.0015	0.1067	ACTR1A
TC0300012252,hg,1	9.23	9.89	-1.58	0.0006	0.0678	SNX4
TC1100011694,hg,1	9.91	10.56	-1.57	0.0471	0.4264	LRRC32
TC0200009055,hg,1	4.64	5.29	-1.57	0.0191	0.3115	MARCO
TC0100010366,hg,1	7.17	7.82	-1.57	0.0184	0.306	FCRLB
TC0300007367,hg,1	6.06	6.71	-1.57	0.0127	0.2655	KLHDC8B
TC0X00009256,hg,1	10.11	10.76	-1.57	0.0086	0.2305	KLHL15
TC1200010650,hg,1	13.65	14.3	-1.57	0.0075	0.2179	RACGAP1
TC1800007411,hg,1	8.3	8.95	-1.57	0.0072	0.2177	NEDD4L
TC1400010619,hg,1	14.72	15.37	-1.57	0.0062	0.2027	HIF1A
TC0200016681,hg,1	8.45	9.1	-1.57	0.0054	0.1907	WDR92
TC1500008267,hg,1	6.47	7.12	-1.57	0.0044	0.1734	TICRR
TC1500010041,hg,1	9.48	10.13	-1.57	0.0022	0.1237	EDC3
TC0200009428,hg,1	11.84	12.49	-1.57	0.0009	0.083	CCNT2
TC1400010762,hg,1	4.45	5.09	-1.56	0.0417	0.4098	TMEM229B
TC0100011621,hg,1	7.78	8.43	-1.56	0.0349	0.3868	TGFB2; TGFB2-OT1
TC0600013251,hg,1	10.97	11.61	-1.56	0.031	0.3703	HBS1L
TC0100010532,hg,1	5.3	5.94	-1.56	0.0231	0.3341	XCL1
TC0900012135,hg,1	4.8	5.44	-1.56	0.0088	0.232	ANKRD20A4
TC0500012491,hg,1	7.77	8.41	-1.56	0.0074	0.2177	ZNF300
TC0100010887,hg,1	10.72	11.36	-1.56	0.0065	0.2061	C1orf21
TC0X00010877,hg,1	9.78	10.41	-1.56	0.0055	0.1923	FAM122B
TC0900012141,hg,1	7.19	7.84	-1.56	0.0049	0.1832	GCNT1
TC0100009020,hg,1	7.53	8.17	-1.56	0.0041	0.1696	CDC7
TC0200016548,hg,1	8.22	8.87	-1.56	0.0035	0.1574	GPD2
TC0100010925,hg,1	6.52	7.15	-1.56	0.003	0.1463	OCLM
TC0200007353,hg,1	11.19	11.83	-1.56	0.0012	0.0982	EML4
TC1000009851,hg,1	10.85	11.49	-1.56	0.0011	0.0954	FRMD4A
TC1200011719,hg,1	9.39	10.03	-1.56	0.0009	0.0865	CCDC53
TC0100009641,hg,1	7.79	8.42	-1.55	0.0238	0.34	NBPF8
TC0600011448,hg,1	5.73	6.36	-1.55	0.0232	0.3352	LY6G6C
TC0100015234,hg,1	6.12	6.75	-1.55	0.0213	0.3251	SLC16A4
TC0600007636,hg,1	10.59	11.23	-1.55	0.021	0.3243	RNF5
TC1600008899,hg,1	4.12	4.75	-1.55	0.0203	0.3212	ZNF276
TC1100013091,hg,1	9.43	10.06	-1.55	0.0165	0.292	SDHD
TC0500011146,hg,1	9.27	9.9	-1.55	0.0142	0.2771	ENC1
TC0200007886,hg,1	9.16	9.8	-1.55	0.013	0.2677	PNO1
TC0400011395,hg,1	11.95	12.59	-1.55	0.0072	0.2177	EIF4E
TC1200008488,hg,1	9.41	10.05	-1.55	0.0037	0.1627	PLXNC1
TC0100014175,hg,1	9.86	10.49	-1.55	0.003	0.1448	EPS15
TC0300013051,hg,1	11.73	12.36	-1.55	0.0028	0.14	PDCD10
TC0400012989,hg,1	8.39	9.02	-1.55	0.0021	0.1229	TMEM192
TC1600009954,hg,1	12.11	12.74	-1.55	0.002	0.1191	MAPK3
TC0X00007132,hg,1	9.53	10.16	-1.55	0.0014	0.1029	CDK16
TC2000006802,hg,1	3.98	4.61	-1.54	0.048	0.4301	BANF2
TC1500006643,hg,1	4.39	5.01	-1.54	0.0431	0.4148	GABRA5
TC0100016833,hg,1	9.47	10.09	-1.54	0.0349	0.3868	ZBTB41
TC1500009478,hg,1	5.41	6.04	-1.54	0.0279	0.359	WDR72
TC1800008219,hg,1	11.11	11.74	-1.54	0.0261	0.3488	ROCK1
TC1100011797,hg,1	7.71	8.33	-1.54	0.0212	0.3243	RAB30
TC0600011535,hg,1	7.21	7.83	-1.54	0.0169	0.2942	RGL2
TC0300012397,hg,1	8.67	9.29	-1.54	0.0088	0.232	PLXND1
TC2200008477,hg,1	6.01	6.64	-1.54	0.0072	0.2177	PATZ1
TC0900011660,hg,1	6.32	6.94	-1.53	0.0478	0.429	CCBL1
TC0400007786,hg,1	7.63	8.25	-1.53	0.0459	0.4227	UTP3
TC1400008597,hg,1	3.91	4.53	-1.53	0.0432	0.4157	RNASE12; RNASE11
TC0X00011412,hg,1	6.56	7.17	-1.53	0.0353	0.3876	PNCK
TC0500012980,hg,1	6.37	6.99	-1.53	0.0199	0.3176	FAM193B
TC0100010100,hg,1	11.3	11.92	-1.53	0.0189	0.3097	CKS1B
TC1200006890,hg,1	9.91	10.53	-1.53	0.0128	0.2655	APOLD1; DDX47
TC0100014997,hg,1	7.42	8.03	-1.53	0.0108	0.2474	ALG14
TC0200009612,hg,1	9.53	10.14	-1.53	0.0102	0.2422	EPC2
TC0300013772,hg,1	7.29	7.9	-1.53	0.0102	0.2422	IQCG
TC0X00009611,hg,1	12.8	13.42	-1.53	0.0083	0.2266	SLC38A5
TC0600014152,hg,1	4.32	4.93	-1.53	0.0082	0.2266	LINC01590; SMIM8
TC0100014585,hg,1	11.28	11.89	-1.53	0.0077	0.2187	NEGR1
TC1400009834,hg,1	11.44	12.05	-1.53	0.0042	0.1711	GTF2A1
TC0400006994,hg,1	13.79	14.4	-1.53	0.0029	0.1445	NCAPG
TC1200010198,hg,1	10.84	11.45	-1.53	0.0023	0.1288	ASUN
TC0800009872,hg,1	7.75	8.37	-1.53	0.0016	0.1072	TNFRSF10D
TC1500007545,hg,1	8.88	9.49	-1.52	0.0437	0.4187	SNX1
TC1600008150,hg,1	5.79	6.4	-1.52	0.043	0.4148	ELMO3
TC0200010696,hg,1	7.88	8.49	-1.52	0.0367	0.3905	SPAG16
TC0200016561,hg,1	5.58	6.19	-1.52	0.0333	0.3788	KLHL23
TC1000011662,hg,1	10.27	10.87	-1.52	0.026	0.3488	C10orf76
TC0600014140,hg,1	8.79	9.4	-1.52	0.0174	0.2988	PRIM2
TC0100012566,hg,1	4.86	5.46	-1.52	0.0171	0.2957	LINC00982
TC0800012424,hg,1	10.16	10.77	-1.52	0.0137	0.2728	COPS5
TC0800011150,hg,1	7.68	8.28	-1.52	0.0135	0.2717	TP53INP1
TC2000006829,hg,1	8.07	8.67	-1.52	0.0094	0.2358	POLR3F
TC1600007718,hg,1	8.83	9.44	-1.52	0.0083	0.2275	ORC6
TC0300007437,hg,1	8.1	8.71	-1.52	0.0074	0.2177	MANF
TC1700009928,hg,1	11.6	12.21	-1.52	0.0071	0.2174	COPS3
TC0500007549,hg,1	8.51	9.12	-1.52	0.0055	0.1913	ZSWIM6
TC0700010561,hg,1	6.25	6.85	-1.52	0.0053	0.1893	HOXA5
TC1600009654,hg,1	5.6	6.2	-1.52	0.0047	0.1808	GP2
TC0100012221,hg,1	7.7	8.3	-1.52	0.0044	0.1734	C1orf101
TC0700012813,hg,1	7.49	8.1	-1.52	0.0038	0.1636	DENND2A
TC1100010398,hg,1	5.7	6.31	-1.52	0.0034	0.1559	CCDC34
TC1100006812,hg,1	10.82	11.43	-1.52	0.0031	0.1485	ZNF143
TC0200016582,hg,1	12.27	12.87	-1.52	0.0028	0.1393	NABP1
TC0300014075,hg,1	13.08	13.68	-1.52	0.0019	0.1177	TRIM59
TC1900010580,hg,1	6.47	7.08	-1.52	0.0009	0.0849	ZNF573
TC1900010644,hg,1	5.52	6.11	-1.51	0.0441	0.4192	SYCN
TC1100011240,hg,1	5.62	6.22	-1.51	0.0378	0.3951	KCNK7
TC1100006836,hg,1	6.54	7.14	-1.51	0.0264	0.3508	MRVI1-AS1
TC1700006641,hg,1	8.11	8.71	-1.51	0.023	0.334	ZMYND15
TC1300008573,hg,1	9.28	9.88	-1.51	0.0167	0.2932	STARD13
TC1300008938,hg,1	10.26	10.86	-1.51	0.0135	0.2717	DLEU2; MIR15A; MIR16-1; MIR3613
TC0800012422,hg,1	9.93	10.52	-1.51	0.0121	0.2601	VCPIP1
TC0200006951,hg,1	10.06	10.65	-1.51	0.0095	0.236	UBXN2A
TC1400010592,hg,1	7.33	7.93	-1.51	0.0081	0.2256	NUBPL
TC1700006644,hg,1	10.31	10.9	-1.51	0.0064	0.205	PSMB6
TC0400012432,hg,1	13.23	13.83	-1.51	0.0057	0.1953	HMGB2
TC2000008894,hg,1	6.26	6.86	-1.51	0.0022	0.1237	E2F1
TC0200015364,hg,1	10.77	11.37	-1.51	0.0019	0.1172	SATB2
TC0400009221,hg,1	14.99	15.58	-1.51	0.0017	0.1119	MSMO1
TC1500007077,hg,1	10.03	10.63	-1.51	0.0014	0.1029	WDR76
TC0200007050,hg,1	8.95	9.53	-1.5	0.0474	0.4277	AGBL5
TC0300014028,hg,1	4.11	4.7	-1.5	0.0474	0.4277	RETNLB
TC0600006659,hg,1	6.36	6.95	-1.5	0.0302	0.3672	BPHL
TC1100010809,hg,1	4.97	5.55	-1.5	0.024	0.3402	OR4C12
TSUnmapped00000173,hg,1	6.06	6.65	-1.5	0.0211	0.3243	CACFD1
TC1700009623,hg,1	7.54	8.13	-1.5	0.0185	0.3068	PHF23
TC1900011775,hg,1	8.82	9.4	-1.5	0.0136	0.2719	GRWD1
TSUnmapped00000591,hg,1	6.34	6.93	-1.5	0.013	0.2677	HHAT
TC2200008819,hg,1	9.69	10.27	-1.5	0.0114	0.2522	RANGAP1
TC0700008755,hg,1	6.17	6.75	-1.5	0.0097	0.2392	DUS4L
TC0100014040,hg,1	7.35	7.93	-1.5	0.0063	0.2036	PIK3R3
TC1700009954,hg,1	8.96	9.55	-1.5	0.0055	0.1913	TOM1L2
TC0400012820,hg,1	13.12	13.7	-1.5	0.0053	0.1892	FGF5
TC1200009157,hg,1	5.09	5.67	-1.5	0.0053	0.1893	P2RX7
TC0100016199,hg,1	12.58	13.17	-1.5	0.0039	0.164	OLFML2B
TC0600007138,hg,1	8.43	9.01	-1.5	0.0027	0.1382	E2F3
TC0700010854,hg,1	9.67	10.26	-1.5	0.0014	0.1027	INHBA
TC0600014097,hg,1	10.57	11.14	-1.49	0.0353	0.3876	MRPS18B
TC0300013458,hg,1	8.68	9.25	-1.49	0.0314	0.3722	RPL39L
TC0600012740,hg,1	5.73	6.31	-1.49	0.0236	0.339	RTN4IP1
TC0100017100,hg,1	9.55	10.13	-1.49	0.0228	0.3337	EIF2D
TC0900011388,hg,1	10.21	10.79	-1.49	0.0175	0.2993	PHF19
TC0900012212,hg,1	9.88	10.46	-1.49	0.0149	0.2806	PLIN2
TC1100006966,hg,1	8.92	9.5	-1.49	0.0147	0.2804	NCR3LG1
TC0700009231,hg,1	4.8	5.37	-1.49	0.0146	0.2804	AKR1B15
TC0300009004,hg,1	9.58	10.16	-1.49	0.0141	0.2757	RASA2
TC1500008328,hg,1	8.28	8.85	-1.49	0.012	0.2587	BLM
TC0100015868,hg,1	6.28	6.86	-1.49	0.0094	0.2358	S100A2
TC0100012343,hg,1	3.93	4.5	-1.49	0.0093	0.2358	OR2L2
TC1200009239,hg,1	11.33	11.91	-1.49	0.0078	0.2205	KMT5A
TC2000009907,hg,1	4.32	4.89	-1.49	0.0064	0.2042	EFCAB8
TC1200010779,hg,1	8.6	9.18	-1.49	0.0063	0.2036	KRT8
TC2200008487,hg,1	5.76	6.33	-1.49	0.006	0.2006	PISD; MIR7109
TC1700012333,hg,1	4.08	4.66	-1.49	0.0038	0.1636	TRPV3
TC1700010501,hg,1	12.12	12.69	-1.49	0.0035	0.1581	DDX52
TC0600007610,hg,1	8.3	8.88	-1.49	0.0023	0.1264	MSH5; MSH5-SAPCD1; SAPCD1
TC0800006663,hg,1	10.05	10.63	-1.49	0.0018	0.115	ERI1
TC1200012861,hg,1	8.83	9.39	-1.48	0.0396	0.4018	DIABLO
TC1100010851,hg,1	3.98	4.54	-1.48	0.0376	0.3949	OR8H1
TC2100008229,hg,1	8.84	9.41	-1.48	0.0328	0.3777	C2CD2
TSUnmapped00000178,hg,1	6.06	6.63	-1.48	0.0311	0.3711	SLC16A1
TC0900009948,hg,1	6.44	7.01	-1.48	0.0241	0.3404	ARHGEF39
TC1700007116,hg,1	8.11	8.68	-1.48	0.019	0.3101	SMCR8
TC2000009016,hg,1	11.47	12.03	-1.48	0.0188	0.309	DSN1
TC0400010418,hg,1	11.2	11.76	-1.48	0.0133	0.2717	RELL1
TSUnmapped00000255,hg,1	8.06	8.62	-1.48	0.0121	0.2605	KIF15
TC2200008710,hg,1	10.75	11.32	-1.48	0.0114	0.2522	JOSD1
TC0200006977,hg,1	10.08	10.65	-1.48	0.0109	0.2491	CENPO
TC0400006538,hg,1	11.28	11.85	-1.48	0.0094	0.2359	TACC3
TC0X00008080,hg,1	4.56	5.12	-1.48	0.0093	0.2355	VSIG1
TC0200010053,hg,1	5.7	6.27	-1.48	0.0058	0.197	HOXD1; MIR7704
TC0600007307,hg,1	8.22	8.79	-1.48	0.0047	0.1801	BTN2A1
TC0200011974,hg,1	11.42	11.99	-1.48	0.0044	0.1734	SF3B6
TC0300013786,hg,1	10.73	11.3	-1.48	0.0033	0.153	ARPC4
TC1000011469,hg,1	7.85	8.42	-1.48	0.0028	0.141	NOC3L
TC1900008287,hg,1	9.18	9.75	-1.48	0.0021	0.1231	PVRL2
TC0100010299,hg,1	6.23	6.78	-1.47	0.0456	0.4217	NHLH1
TC1900010566,hg,1	6	6.56	-1.47	0.045	0.4215	HKR1
TC0100007922,hg,1	7.22	7.77	-1.47	0.0427	0.4137	PPIE
TC1600008889,hg,1	6.7	7.26	-1.47	0.0411	0.4078	CPNE7
TC0500010515,hg,1	11.5	12.06	-1.47	0.0369	0.3907	NUP155
TC0200013602,hg,1	5.07	5.63	-1.47	0.0317	0.3736	TSGA10
TC1100013131,hg,1	4.33	4.88	-1.47	0.0256	0.3481	IGF2
TC1700007890,hg,1	12.15	12.71	-1.47	0.0231	0.3341	ATP6V0A1; MIR5010
TC1800007096,hg,1	9.4	9.96	-1.47	0.023	0.334	FHOD3
TC1900007398,hg,1	4.81	5.36	-1.47	0.0203	0.3212	C19orf60
TC0500013236,hg,1	5.98	6.53	-1.47	0.0199	0.3177	FAM53C
TC0800009241,hg,1	4	4.56	-1.47	0.0189	0.31	WDR97
TC0300010010,hg,1	7.22	7.78	-1.47	0.0167	0.2932	TM4SF19-AS1
TC0200014785,hg,1	7.99	8.54	-1.47	0.0165	0.2923	FIGN
TC1000011125,hg,1	7.19	7.75	-1.47	0.016	0.2878	KCNMA1
TC0900006451,hg,1	4.86	5.42	-1.47	0.0156	0.2846	DMRT1
TC1100012997,hg,1	9.36	9.92	-1.47	0.015	0.2806	NDUFS3
TC0900012225,hg,1	12.14	12.7	-1.47	0.0149	0.2806	RNF38
TC1000008516,hg,1	4.53	5.08	-1.47	0.0137	0.2728	ACSM6
TC2000009980,hg,1	7.28	7.84	-1.47	0.0136	0.2719	LINC00654
TC1100009817,hg,1	6.66	7.22	-1.47	0.0129	0.267	PHLDA2
TC1600008986,hg,1	4.54	5.09	-1.47	0.0076	0.2179	GNG13
TC2100008508,hg,1	9.29	9.85	-1.47	0.0075	0.2179	CHAF1B
TC0200013878,hg,1	12.29	12.84	-1.47	0.0043	0.1718	BUB1
TC1900011840,hg,1	9.56	10.12	-1.47	0.0038	0.1636	TIMM13
TC1000008556,hg,1	10.07	10.63	-1.47	0.0037	0.1627	LCOR
TC0200016684,hg,1	9.88	10.42	-1.46	0.0489	0.4334	TIA1
TC1200007804,hg,1	4.6	5.15	-1.46	0.0406	0.4066	METTL7B
TC1700012100,hg,1	9.09	9.63	-1.46	0.0313	0.3718	CSNK1D
TC0200014181,hg,1	8.27	8.82	-1.46	0.0285	0.3596	LIMS2
TC1900008343,hg,1	6.61	7.16	-1.46	0.0223	0.3303	QPCTL
TC1200012591,hg,1	9.91	10.46	-1.46	0.0152	0.2821	EMG1
TC0500013385,hg,1	5.15	5.7	-1.46	0.0132	0.2705	SH3TC2
TC0200008516,hg,1	7.51	8.06	-1.46	0.0123	0.2612	CNNM3
TC1700010851,hg,1	9.72	10.27	-1.46	0.0094	0.2359	KIF18B
TC1000008482,hg,1	10.32	10.87	-1.46	0.0091	0.2343	CEP55
TC0400007933,hg,1	5.26	5.81	-1.46	0.0089	0.2325	ANXA3
TC1100006475,hg,1	6.74	7.29	-1.46	0.0083	0.2266	RASSF7
TC0900011209,hg,1	4.09	4.63	-1.46	0.0075	0.2177	C9orf84
TC0X00011291,hg,1	4.79	5.34	-1.46	0.006	0.2006	PAGE2
TC1000008005,hg,1	10.36	10.91	-1.46	0.0045	0.1751	MCU
TC0X00007034,hg,1	7.13	7.67	-1.46	0.0028	0.1398	NYX
TC1300007731,hg,1	8.97	9.52	-1.46	0.0026	0.1368	GPR180
TC1600009183,hg,1	6.49	7.03	-1.45	0.0473	0.4269	ZNF200
TC1700012215,hg,1	5.96	6.5	-1.45	0.0372	0.3923	KSR1
TC1100013071,hg,1	10.66	11.19	-1.45	0.0316	0.3736	POLD3
TC1500010733,hg,1	4.17	4.71	-1.45	0.0314	0.3722	C15orf48; MIR147B
TC0600007748,hg,1	13.01	13.55	-1.45	0.0297	0.3654	HMGA1
TC1200008213,hg,1	8.04	8.58	-1.45	0.0238	0.34	ATXN7L3B
TC1200007767,hg,1	4.24	4.77	-1.45	0.0219	0.3285	NCKAP1L
TC2000006826,hg,1	6.67	7.21	-1.45	0.0163	0.2909	LINC00851
TC1600008190,hg,1	8.89	9.43	-1.45	0.0136	0.2719	SLC7A6
TC0900008969,hg,1	9.2	9.73	-1.45	0.0127	0.2655	ABL1
TC0200011972,hg,1	6.89	7.42	-1.45	0.0119	0.2587	C2orf44
TC1600010011,hg,1	7.38	7.91	-1.45	0.0112	0.251	PYCARD
TC1000007641,hg,1	13.1	13.64	-1.45	0.0105	0.2452	DKK1
TC0400012875,hg,1	4.41	4.94	-1.45	0.0102	0.2422	KLKB1
TC0900009606,hg,1	10.54	11.08	-1.45	0.01	0.2422	BNC2
TC0200012075,hg,1	6.23	6.77	-1.45	0.0095	0.2359	ZNF513
TC0500012163,hg,1	9.75	10.28	-1.45	0.0076	0.2184	CDC23
TC2000006541,hg,1	7.2	7.73	-1.45	0.0068	0.2112	ITPA
TC1000007847,hg,1	8.4	8.93	-1.45	0.0042	0.1711	MYPN
TC0X00010532,hg,1	6.6	7.13	-1.45	0.0039	0.164	AMOT; MIR4329
TC0200007064,hg,1	10.08	10.61	-1.45	0.0021	0.1229	SNX17
TC1100010505,hg,1	6.26	6.78	-1.44	0.0489	0.4334	ABTB2
TC0X00008081,hg,1	8.51	9.04	-1.44	0.0419	0.4106	ATG4A
TC1200011855,hg,1	6.16	6.69	-1.44	0.0411	0.4082	SVOP
TC0100006587,hg,1	8.1	8.63	-1.44	0.0348	0.3868	FAM213B
TC14_GL000194v1_random00006432,hg,1	10.21	10.74	-1.44	0.0137	0.2728	MAFIP; TEKT4P2
TC1600007112,hg,1	9.27	9.8	-1.44	0.0121	0.2601	CCP110
TC1800006739,hg,1	12.45	12.98	-1.44	0.0096	0.2377	PSMG2
TC1400007087,hg,1	9.82	10.35	-1.44	0.0088	0.232	MGAT2
TC0200012933,hg,1	8.44	8.96	-1.44	0.0082	0.2266	CNRIP1
TC0400008557,hg,1	9.52	10.04	-1.44	0.0071	0.2174	USP53
TC0100007638,hg,1	11.58	12.11	-1.44	0.0054	0.1903	SERINC2
TC0100014910,hg,1	11.57	12.08	-1.43	0.0494	0.4353	TGFBR3
TC1700010206,hg,1	6.19	6.7	-1.43	0.0426	0.4136	PROCA1
TC0500011935,hg,1	8.13	8.65	-1.43	0.0424	0.4134	2024-03-03
TC1700012207,hg,1	8.3	8.81	-1.43	0.0395	0.4015	EPN2; EPN2-IT1
TC0500012486,hg,1	11.8	12.32	-1.43	0.0391	0.4003	DCTN4
TC1300009639,hg,1	7.82	8.33	-1.43	0.0368	0.3907	TMTC4
TC1100011543,hg,1	9.82	10.33	-1.43	0.0366	0.3905	LAMTOR1
TC1100007786,hg,1	7.98	8.5	-1.43	0.033	0.3781	TMEM132A
TC1700006640,hg,1	6.28	6.79	-1.43	0.0306	0.3696	MED11
TC0100016027,hg,1	6.76	7.27	-1.43	0.029	0.3622	ARHGEF11
TC1700011465,hg,1	8.09	8.61	-1.43	0.0286	0.3598	LRRC37A3
TC0400008547,hg,1	9.42	9.93	-1.43	0.0278	0.3584	METTL14
TC0500007122,hg,1	12.55	13.07	-1.43	0.0261	0.3488	BRIX1
TC0100018130,hg,1	4.98	5.5	-1.43	0.0243	0.3418	OR2T34
TC1700012457,hg,1	5.38	5.89	-1.43	0.0238	0.3402	AXIN2
TC0200010726,hg,1	6.75	7.27	-1.43	0.0168	0.2937	TMEM169
TC1100013012,hg,1	10.57	11.08	-1.43	0.0142	0.2771	STX3
TC0700009521,hg,1	3.74	4.25	-1.43	0.0119	0.2587	OR2A12
TC0200015204,hg,1	9.03	9.55	-1.43	0.0102	0.2422	COL5A2
TC1200008574,hg,1	9.12	9.63	-1.43	0.0098	0.2415	APAF1
TC1700012277,hg,1	8.66	9.17	-1.43	0.009	0.2338	CDK5RAP3
TC0100016952,hg,1	11.31	11.82	-1.43	0.0085	0.2303	UBE2T
TC0800006760,hg,1	12.33	12.84	-1.43	0.0072	0.2177	FDFT1
TC0900011236,hg,1	8.94	9.46	-1.43	0.0055	0.1913	INIP
TC1300008517,hg,1	13.62	14.13	-1.43	0.0021	0.1222	HMGB1
TC1700011653,hg,1	4.98	5.49	-1.42	0.0483	0.431	SDK2
TC0600011483,hg,1	7.96	8.47	-1.42	0.0414	0.4097	PBX2
TC1200010538,hg,1	7.71	8.21	-1.42	0.0303	0.3672	AMIGO2
TC0200009680,hg,1	8.68	9.18	-1.42	0.0237	0.3395	FMNL2
TC1200011067,hg,1	7.97	8.48	-1.42	0.0231	0.3341	DPY19L2
TC1200009843,hg,1	12.31	12.82	-1.42	0.0216	0.3266	M6PR
TC0200011855,hg,1	4.48	4.99	-1.42	0.0205	0.3217	SMC6
TC0100018045,hg,1	10.72	11.22	-1.42	0.0151	0.2819	SMYD3
TC0500010282,hg,1	3.88	4.38	-1.42	0.0128	0.2655	CDH12
TC1000006604,hg,1	7.11	7.62	-1.42	0.0125	0.2636	AKR1E2
TC1600010475,hg,1	11.77	12.28	-1.42	0.0101	0.2422	CFAP20
TC2200009194,hg,1	12.5	13	-1.42	0.0101	0.2422	MED15
TC0800011697,hg,1	5.21	5.71	-1.42	0.0072	0.2177	FER1L6-AS1
TC0200011991,hg,1	5.59	6.1	-1.42	0.0061	0.2016	ADCY3
TC0400012922,hg,1	6.95	7.46	-1.42	0.004	0.1655	TLR6
TC0500007604,hg,1	11.73	12.23	-1.41	0.0342	0.3844	PPWD1
TC1400010624,hg,1	7.93	8.43	-1.41	0.0311	0.3711	PTGR2
TC1300008468,hg,1	6.22	6.72	-1.41	0.0303	0.3672	SLC46A3
TC0200016672,hg,1	16.36	16.85	-1.41	0.029	0.3622	RTN4
TC0500010662,hg,1	4.33	4.83	-1.41	0.0269	0.3538	HCN1
TC0300007033,hg,1	9.73	10.23	-1.41	0.0231	0.3341	MLH1
TC0100008101,hg,1	11.31	11.81	-1.41	0.0228	0.3337	KIF2C
TC1700010960,hg,1	7.83	8.33	-1.41	0.0224	0.3303	MRPL10
TC0300012475,hg,1	12.47	12.97	-1.41	0.0184	0.306	TOPBP1
TC0100013458,hg,1	7.64	8.14	-1.41	0.0173	0.298	EYA3
TC1900008384,hg,1	13.19	13.69	-1.41	0.0157	0.2859	CALM3
TC2000009821,hg,1	6.5	6.99	-1.41	0.0157	0.2849	GMEB2
TC1400007139,hg,1	13.09	13.58	-1.41	0.014	0.2748	TMX1
TC0100015716,hg,1	7.52	8.01	-1.41	0.0138	0.2732	MTMR11
TC1200010612,hg,1	5.2	5.69	-1.41	0.0134	0.2717	RHEBL1
TC1200011911,hg,1	8.7	9.19	-1.41	0.0122	0.2612	PPTC7
TC1100007637,hg,1	5.86	6.36	-1.41	0.011	0.2491	OR8U1; OR8U8
TC1300008533,hg,1	13.26	13.76	-1.41	0.0099	0.2419	HSPH1
TC1700012309,hg,1	11.08	11.58	-1.41	0.0084	0.2291	METTL23
TC1700011476,hg,1	12.26	12.75	-1.41	0.0061	0.201	GNA13
TC0200009687,hg,1	9.81	10.3	-1.41	0.0056	0.1951	ARL6IP6
TC0800011472,hg,1	11.38	11.88	-1.41	0.0056	0.1933	NUDCD1
TC0X00011382,hg,1	9.7	10.19	-1.41	0.0047	0.1796	ACSL4
TSUnmapped00000390,hg,1	5.66	6.15	-1.4	0.0467	0.426	RPS6KA1
TC1000008661,hg,1	10.74	11.22	-1.4	0.0466	0.4253	SLF2
TC0400009741,hg,1	6.09	6.58	-1.4	0.0451	0.4215	FAM53A
TC1600010463,hg,1	6.47	6.96	-1.4	0.0438	0.4188	KIFC3
TC1500007615,hg,1	5.4	5.89	-1.4	0.0357	0.3889	MAP2K1
TC1200012769,hg,1	4.59	5.07	-1.4	0.032	0.3749	RERG
TC1400009829,hg,1	9.84	10.33	-1.4	0.0314	0.3721	CEP128
TC0100010039,hg,1	4.92	5.4	-1.4	0.0297	0.3654	LOC101928034; S100A3
TC0600013570,hg,1	9.06	9.55	-1.4	0.0288	0.3609	ZBTB2
TC1700012413,hg,1	8.7	9.18	-1.4	0.027	0.3549	KRT34
TC2000008515,hg,1	9.65	10.14	-1.4	0.0264	0.3508	SNX5
TC0100010197,hg,1	7.25	7.73	-1.4	0.026	0.3488	PEAR1
TC1400006543,hg,1	6.81	7.3	-1.4	0.026	0.3488	METTL17
TC0200016591,hg,1	13.68	14.17	-1.4	0.0245	0.3432	BZW1
TC0600007821,hg,1	6.23	6.72	-1.4	0.0205	0.3217	LHFPL5
TC0X00007516,hg,1	4.7	5.18	-1.4	0.0194	0.3127	LINC00269
TC0200010545,hg,1	11.62	12.11	-1.4	0.0179	0.3038	NRP2
TC1100010866,hg,1	4.09	4.58	-1.4	0.0156	0.2846	OR5M1
TC0600012631,hg,1	11.73	12.22	-1.4	0.0154	0.2825	MMS22L
TC0100007884,hg,1	9.41	9.9	-1.4	0.0142	0.2765	AKIRIN1
TC1000011885,hg,1	8.23	8.72	-1.4	0.012	0.2595	DCLRE1A
TC0700010619,hg,1	12.21	12.69	-1.4	0.0109	0.2491	SCRN1
TC0600011809,hg,1	10.87	11.35	-1.4	0.0107	0.2467	CCND3
TC1200012573,hg,1	11.75	12.24	-1.4	0.0099	0.2419	RHNO1
TC0500012568,hg,1	8.66	9.14	-1.4	0.0096	0.2379	GEMIN5
TC1700012383,hg,1	3.8	4.29	-1.4	0.0084	0.2283	OMG
TC0200016740,hg,1	10.86	11.35	-1.4	0.008	0.2235	ARL5A
TC1300009799,hg,1	11.59	12.07	-1.4	0.0073	0.2177	CARS2
TC0800009465,hg,1	8.64	9.12	-1.4	0.0052	0.1873	SPAG11B
TC1700008251,hg,1	9.22	9.71	-1.4	0.0036	0.16	EME1
TC0300013019,hg,1	4.36	4.84	-1.39	0.0476	0.4283	SI
TC0700009982,hg,1	5.06	5.53	-1.39	0.0417	0.4098	PRKAR1B
TC0100008807,hg,1	10.09	10.56	-1.39	0.0411	0.4082	NEXN
TC1000011661,hg,1	5.18	5.66	-1.39	0.0393	0.4007	KCNIP2
TSUnmapped00000176,hg,1	4.16	4.64	-1.39	0.0361	0.3905	SAG
TC1100011910,hg,1	5.86	6.33	-1.39	0.0353	0.3876	TRIM49
TC1200010812,hg,1	9.73	10.2	-1.39	0.0335	0.3792	CALCOCO1
TC0100009944,hg,1	12.36	12.83	-1.39	0.033	0.3781	PIP5K1A
TC1000010980,hg,1	8.84	9.31	-1.39	0.0298	0.3656	ASCC1
TC0300011109,hg,1	8.45	8.92	-1.39	0.0287	0.3606	TMEM115
TC1000008452,hg,1	10.72	11.19	-1.39	0.0275	0.3564	BTAF1
TC1000009865,hg,1	7.95	8.43	-1.39	0.0275	0.3564	FAM107B
TC2000007380,hg,1	10.54	11.02	-1.39	0.0268	0.3538	TOP1
TC0600007830,hg,1	4.37	4.85	-1.39	0.0248	0.3449	MAPK13
TC1200006771,hg,1	8.43	8.91	-1.39	0.023	0.334	CLEC2D
TC1600006513,hg,1	4.69	5.16	-1.39	0.0205	0.3217	SOX8
TC1400009585,hg,1	6.02	6.49	-1.39	0.0179	0.3038	MAP3K9
TC1000007305,hg,1	3.84	4.31	-1.39	0.0176	0.3001	ANKRD30A
TC0100010123,hg,1	11.23	11.7	-1.39	0.0165	0.2922	FDPS
TC0100010661,hg,1	11.45	11.93	-1.39	0.0163	0.2909	DARS2
TC0400012846,hg,1	13.18	13.66	-1.39	0.0152	0.2821	NAA15
TC1900011860,hg,1	10.36	10.84	-1.39	0.0152	0.2824	DNMT1
TC1100010175,hg,1	12.26	12.74	-1.39	0.0149	0.2806	RRAS2
TC1100007935,hg,1	12.18	12.65	-1.39	0.0122	0.2612	STIP1
TC1500009508,hg,1	9.6	10.08	-1.39	0.0119	0.2587	NEDD4
TC0X00006877,hg,1	4	4.47	-1.39	0.0109	0.2491	MAGEB3
TC0300013788,hg,1	9.07	9.54	-1.39	0.0106	0.2462	ARPC4-TTLL3
TC1700009809,hg,1	10.28	10.75	-1.39	0.0094	0.2359	HS3ST3A1
TC0Y00007074,hg,1	4.47	4.94	-1.39	0.0088	0.2323	UTY
TC0700011519,hg,1	10.76	11.23	-1.39	0.0078	0.2212	STAG3L2
TC0300013601,hg,1	8.44	8.92	-1.39	0.0062	0.2027	ATP13A3
TC0900007117,hg,1	12.3	12.77	-1.38	0.0487	0.433	CLTA
TC1900008646,hg,1	7.22	7.69	-1.38	0.0485	0.4322	LOC100129083; CTD-2616J11,2
TC0100009646,hg,1	11.31	11.78	-1.38	0.0478	0.429	NBPF26
TC0900011977,hg,1	6.42	6.89	-1.38	0.0453	0.4217	SNAPC4
TC1000011659,hg,1	9.57	10.04	-1.38	0.0448	0.4213	MGEA5
TC1400010595,hg,1	11.19	11.66	-1.38	0.0445	0.4198	KIAA0391
TC1100009729,hg,1	7.68	8.14	-1.38	0.0427	0.4136	TOLLIP
TC0500009690,hg,1	9.06	9.53	-1.38	0.0318	0.3736	RUFY1
TC0900006982,hg,1	4.61	5.07	-1.38	0.0318	0.3736	NOL6
TC0100016441,hg,1	9.14	9.61	-1.38	0.0312	0.3715	CENPL
TC1700010540,hg,1	10.55	11.01	-1.38	0.0282	0.3596	PCGF2
TC0200009994,hg,1	5.34	5.81	-1.38	0.0264	0.3508	CDCA7
TC2000009813,hg,1	4.44	4.9	-1.38	0.0255	0.3481	EEF1A2
TC1700010451,hg,1	5.02	5.48	-1.38	0.0246	0.3433	RDM1
TC1400008919,hg,1	12.82	13.28	-1.38	0.024	0.3402	CFL2
TC1200012534,hg,1	4.74	5.21	-1.38	0.0219	0.3285	POLE
TC1800008331,hg,1	12.72	13.19	-1.38	0.0217	0.3278	SS18
TC0400012930,hg,1	9.23	9.7	-1.38	0.0206	0.3217	COX18
TC0300013047,hg,1	3.96	4.43	-1.38	0.0192	0.3118	ZBBX
TC0300013095,hg,1	6.98	7.44	-1.38	0.0134	0.2717	SLC7A14
TC0400012956,hg,1	11.31	11.77	-1.38	0.0102	0.2422	ELOVL6
TC0900009255,hg,1	4.58	5.05	-1.38	0.0101	0.2422	C9orf139
TC0100010335,hg,1	9.4	9.87	-1.38	0.0096	0.2387	USP21
TC1700011779,hg,1	8.64	9.11	-1.38	0.0075	0.2177	ACOX1
TC2000007288,hg,1	6.36	6.82	-1.38	0.0051	0.1869	NNAT
TC0100013408,hg,1	7.22	7.68	-1.38	0.005	0.1835	GPN2
TC0100014995,hg,1	13.74	14.2	-1.38	0.0049	0.1832	CNN3
TC1700011435,hg,1	4.9	5.35	-1.37	0.0493	0.4346	ICAM2
TC1200008142,hg,1	10.13	10.58	-1.37	0.046	0.4233	FRS2
TSUnmapped00000222,hg,1	7.66	8.11	-1.37	0.0452	0.4217	ZNF780A
TC1900010568,hg,1	5.29	5.74	-1.37	0.0406	0.4066	ZNF569
TC1100009212,hg,1	9.46	9.91	-1.37	0.0393	0.4007	PHLDB1; MIR6716
TC0100008260,hg,1	8.87	9.33	-1.37	0.0384	0.3972	CDKN2C
TC1500010892,hg,1	6.03	6.48	-1.37	0.0382	0.3966	MAN2C1
TC1600006585,hg,1	9.29	9.75	-1.37	0.0366	0.3905	SLC9A3R2
TC1100009495,hg,1	4.59	5.04	-1.37	0.0358	0.3895	KCNJ5
TC0700013472,hg,1	4.3	4.76	-1.37	0.0293	0.3635	MGAM
TC1400007310,hg,1	10.49	10.94	-1.37	0.0284	0.3596	KIAA0586
TC0100014502,hg,1	5.53	5.99	-1.37	0.027	0.3549	WDR78
TC0100017028,hg,1	10.56	11.01	-1.37	0.0215	0.3261	PPP1R15B
TC1000008896,hg,1	13.15	13.61	-1.37	0.0204	0.3212	SMC3
TC0300012143,hg,1	11.38	11.83	-1.37	0.0182	0.3058	LRRC58
TC0500008157,hg,1	10.72	11.18	-1.37	0.015	0.2818	LNPEP
TC2000008815,hg,1	10.25	10.71	-1.37	0.0149	0.2806	BCL2L1
TC2000009876,hg,1	4.61	5.06	-1.37	0.0149	0.2806	C20orf202
TC1500010706,hg,1	5.51	5.96	-1.37	0.0112	0.251	ARHGAP11B
TC1700010222,hg,1	8.19	8.64	-1.37	0.0111	0.2505	PHF12
TC1100010009,hg,1	4.27	4.73	-1.37	0.007	0.2174	OR5P3
TC2000007819,hg,1	9.39	9.85	-1.37	0.0065	0.2063	CSTF1
TC0900006961,hg,1	13.08	13.53	-1.37	0.006	0.2006	DNAJA1
TC0500012662,hg,1	6.38	6.83	-1.36	0.0498	0.4363	ZBED8
TC0X00007158,hg,1	6.85	7.29	-1.36	0.0498	0.4364	ZNF81
TC1200012702,hg,1	7.64	8.09	-1.36	0.0479	0.4298	FICD
TC0900006748,hg,1	9.34	9.78	-1.36	0.0462	0.424	ADAMTSL1
TC0100008034,hg,1	4.32	4.76	-1.36	0.0456	0.4217	ZNF691
TC1000007010,hg,1	7.84	8.28	-1.36	0.0427	0.4136	MSRB2
TC0200008556,hg,1	4.13	4.58	-1.36	0.0426	0.4136	ZAP70
TC0200016767,hg,1	6.72	7.16	-1.36	0.0404	0.4061	MREG
TC1800006882,hg,1	9.01	9.45	-1.36	0.0396	0.402	CABLES1
TC0300007368,hg,1	7.32	7.76	-1.36	0.0387	0.3989	CCDC36
TC1100012960,hg,1	5.04	5.49	-1.36	0.0385	0.3973	DNHD1
TC1900007764,hg,1	5.2	5.65	-1.36	0.0383	0.397	WDR88
TC0300008487,hg,1	4.18	4.63	-1.36	0.0382	0.3966	MAATS1
TC0600008912,hg,1	5.25	5.69	-1.36	0.0381	0.3966	PRDM13
TC0600011690,hg,1	5.33	5.77	-1.36	0.038	0.3962	TMEM217
TC0100015789,hg,1	6.92	7.37	-1.36	0.0369	0.3907	POGZ
TC0300008705,hg,1	5.96	6.41	-1.36	0.036	0.3899	ABTB1
TC0100013802,hg,1	5.26	5.71	-1.36	0.0348	0.3867	HPCAL4
TC1200009903,hg,1	4.59	5.04	-1.36	0.0339	0.3824	KLRC4-KLRK1; KLRK1; KLRC4
TC0200012925,hg,1	10.06	10.51	-1.36	0.0313	0.3718	C1D
TC0400012961,hg,1	8.3	8.74	-1.36	0.03	0.3666	NUDT6
TC0100012870,hg,1	12.16	12.6	-1.36	0.0298	0.3656	EXOSC10
TC0200012459,hg,1	9.71	10.16	-1.36	0.0279	0.359	SRBD1
TC2200008257,hg,1	4.54	4.98	-1.36	0.0252	0.3461	LRP5L
TC1900011856,hg,1	8.18	8.62	-1.36	0.0231	0.3341	CD320
TC1200011063,hg,1	4.82	5.26	-1.36	0.0225	0.3311	AVPR1A
TC0500012057,hg,1	9.68	10.12	-1.36	0.0219	0.3285	C5orf15
TC1900009801,hg,1	5.42	5.87	-1.36	0.0209	0.3239	PALM3
TC1200008629,hg,1	11.8	12.24	-1.36	0.0193	0.3118	DRAM1
TC0400008388,hg,1	9.77	10.21	-1.36	0.018	0.305	GAR1
TC0100008150,hg,1	8.28	8.72	-1.36	0.0179	0.3038	RAD54L
TC0900008847,hg,1	4.62	5.06	-1.36	0.0158	0.2859	LCN2
TC0100016157,hg,1	5.7	6.15	-1.36	0.0154	0.2825	PVRL4
TC1700008378,hg,1	6.48	6.92	-1.36	0.0118	0.2579	MSI2
TC1200008568,hg,1	12.4	12.85	-1.36	0.0102	0.2422	TMPO
TC1700008357,hg,1	5.91	6.36	-1.36	0.0075	0.2179	DGKE
TC1100010551,hg,1	9.52	9.97	-1.36	0.0067	0.2082	TRAF6
TC1200010946,hg,1	12.3	12.74	-1.36	0.0052	0.1886	NEMP1
TC0100015862,hg,1	4.51	4.94	-1.35	0.0495	0.4355	S100A7
TC1100012052,hg,1	11.87	12.3	-1.35	0.0466	0.4253	CCDC82
TC0700013337,hg,1	7.93	8.36	-1.35	0.0453	0.4217	UMAD1
TC0800012309,hg,1	7.37	7.8	-1.35	0.0371	0.3923	C8orf46
TC0100008132,hg,1	10.08	10.51	-1.35	0.0337	0.3813	TMEM69
TC1800006447,hg,1	4.26	4.69	-1.35	0.0327	0.3774	CLUL1
TC0100012895,hg,1	6.24	6.67	-1.35	0.0322	0.376	MTHFR
TC0200012948,hg,1	3.95	4.39	-1.35	0.0316	0.3736	GKN2
TC0700011782,hg,1	8.83	9.26	-1.35	0.0307	0.3696	FAM133B
TC1700009592,hg,1	8.58	9.02	-1.35	0.0284	0.3596	MED31
TC1000007866,hg,1	12.13	12.56	-1.35	0.0272	0.3559	CCAR1; SNORD98
TC1800008549,hg,1	4.32	4.75	-1.35	0.0251	0.3461	RIT2
TC1400008694,hg,1	9.69	10.13	-1.35	0.0245	0.3432	ACIN1
TC1500009192,hg,1	7.95	8.39	-1.35	0.0243	0.3421	LRRC57
TC1900009743,hg,1	10.79	11.22	-1.35	0.0239	0.3402	TNPO2
TC1500006963,hg,1	10.11	10.54	-1.35	0.0224	0.3303	CASC5
TC1500010736,hg,1	11.54	11.97	-1.35	0.0221	0.3286	BLOC1S6
TC0600012002,hg,1	4.04	4.48	-1.35	0.0219	0.3285	CRISP2
TC2100007898,hg,1	4.73	5.16	-1.35	0.0214	0.3251	KRTAP19-5
TSUnmapped00000186,hg,1	6.36	6.79	-1.35	0.0197	0.3163	ZNF197
TC1500010605,hg,1	6.4	6.83	-1.35	0.0175	0.2999	PGPEP1L
TC1000012595,hg,1	11.64	12.07	-1.35	0.0166	0.2923	ZDHHC6
TC0700012760,hg,1	8.69	9.12	-1.35	0.0158	0.2859	ZC3HAV1L
TC2000009550,hg,1	12.57	13.01	-1.35	0.0143	0.2778	AURKA
TC0600011372,hg,1	10.39	10.83	-1.35	0.0136	0.2724	PPP1R10
TC1700010653,hg,1	11.44	11.87	-1.35	0.0128	0.2655	KRTAP2-3
TC2000007658,hg,1	9.48	9.91	-1.35	0.0127	0.2655	SLC9A8
TC0400012182,hg,1	3.62	4.05	-1.34	0.0497	0.4359	FGG
TC0200010473,hg,1	9.12	9.54	-1.34	0.0493	0.4346	FZD7
TC0400012764,hg,1	4.37	4.79	-1.34	0.0456	0.4217	GPR78
TC1200012763,hg,1	9.4	9.82	-1.34	0.0432	0.4157	TAS2R30; TAS2R43; PRR4
TC0200016065,hg,1	6.15	6.57	-1.34	0.0409	0.4069	ECEL1
TC1900011821,hg,1	9.35	9.77	-1.34	0.0408	0.4069	ZNF776
TC0300008182,hg,1	9.45	9.87	-1.34	0.0405	0.4063	CEP97
TC0100010755,hg,1	12.03	12.45	-1.34	0.0398	0.4027	RALGPS2
TC0400007500,hg,1	6.55	6.97	-1.34	0.0392	0.4007	SPATA18
TC0400011207,hg,1	8.12	8.54	-1.34	0.0354	0.3876	HELQ
TC0200010518,hg,1	9.18	9.6	-1.34	0.0345	0.3861	ABI2
TC0400009588,hg,1	4.37	4.8	-1.34	0.0343	0.3844	ZFP42
TC1700009490,hg,1	8.71	9.13	-1.34	0.0342	0.3844	NCBP3
TC0400007455,hg,1	4.33	4.75	-1.34	0.0331	0.3781	SLC10A4
TC0300011009,hg,1	6.86	7.29	-1.34	0.033	0.3781	CDC25A
TC1400007307,hg,1	8.35	8.77	-1.34	0.0317	0.3736	ARID4A
TC0400010749,hg,1	4.35	4.77	-1.34	0.0298	0.3654	PDCL2
TC0400008947,hg,1	12.41	12.83	-1.34	0.0285	0.3596	TMEM184C
TC0600014058,hg,1	4.66	5.08	-1.34	0.0257	0.3486	PSMG4
TC1800007895,hg,1	11.25	11.66	-1.34	0.0203	0.3212	METTL4
TC1600006635,hg,1	6.38	6.8	-1.34	0.0192	0.3118	PRSS41
TC0100014228,hg,1	9.71	10.13	-1.34	0.0149	0.2806	LRP8
TC1500010738,hg,1	4.53	4.95	-1.34	0.0146	0.2803	CTXN2
TC0200007176,hg,1	11.01	11.44	-1.34	0.0139	0.2735	SLC30A6
TC0100016548,hg,1	12.46	12.89	-1.34	0.0138	0.2728	ABL2
TC1700008328,hg,1	7.75	8.18	-1.34	0.0131	0.2689	STXBP4
TC0X00010675,hg,1	12	12.42	-1.34	0.0113	0.252	CUL4B
TC1300009497,hg,1	4.35	4.76	-1.33	0.0499	0.4364	SOX21
TC1600011317,hg,1	12.21	12.62	-1.33	0.0493	0.4346	NME4
TC0500007365,hg,1	8.64	9.05	-1.33	0.0476	0.4283	PELO; ITGA1
TC0300013360,hg,1	6.44	6.86	-1.33	0.0452	0.4217	ABCC5
TC0400006685,hg,1	10.1	10.51	-1.33	0.0447	0.421	WFS1
TC0X00007561,hg,1	11.95	12.36	-1.33	0.0443	0.4194	NONO
TC1700008463,hg,1	9.05	9.46	-1.33	0.0365	0.3905	DHX40
TC0400010168,hg,1	12.56	12.96	-1.33	0.0361	0.3905	LCORL
TC1900010952,hg,1	7.59	8	-1.33	0.0356	0.3889	FBXO46
TC1200006627,hg,1	10.13	10.54	-1.33	0.0353	0.3876	NCAPD2
TC0700013190,hg,1	5.92	6.33	-1.33	0.0342	0.3844	SHH
TC2000007089,hg,1	13.59	14	-1.33	0.0342	0.3844	TPX2
TC1100010762,hg,1	8.56	8.96	-1.33	0.0332	0.3788	NUP160
TC0700011562,hg,1	8.89	9.3	-1.33	0.0318	0.3738	TMEM120A
TC0900010794,hg,1	5.06	5.47	-1.33	0.0317	0.3736	OGN
TC0200007872,hg,1	8.47	8.88	-1.33	0.0252	0.3461	ETAA1
TC0X00011163,hg,1	9.39	9.79	-1.33	0.0248	0.3449	FAM58A
TC1900007125,hg,1	9.6	10.01	-1.33	0.0211	0.3243	NACC1
TC0600014207,hg,1	4.35	4.76	-1.33	0.012	0.2595	TCP10L2
TC1400010020,hg,1	7.86	8.27	-1.33	0.0119	0.2587	C14orf142
TC0600007711,hg,1	10.53	10.95	-1.33	0.0107	0.2468	ITPR3
TC1800008828,hg,1	9.01	9.42	-1.33	0.0106	0.2462	CCBE1
TC0600013531,hg,1	11.3	11.71	-1.33	0.01	0.2422	NUP43
TC2100008462,hg,1	9.83	10.24	-1.33	0.0059	0.1987	LSS
TC0700010075,hg,1	10.77	11.17	-1.32	0.0492	0.4345	GNA12
TC1100011901,hg,1	6.05	6.45	-1.32	0.0416	0.4098	NOX4
TC0X00010053,hg,1	4.32	4.72	-1.32	0.0399	0.4035	NAP1L2
TC0800010663,hg,1	10.67	11.07	-1.32	0.0393	0.4007	ARMC1
TC1600011555,hg,1	9.28	9.69	-1.32	0.0377	0.3949	SLC12A4
TC0300012918,hg,1	11.69	12.08	-1.32	0.0374	0.3939	CCNL1
TC0800006880,hg,1	12.29	12.69	-1.32	0.0368	0.3907	PCM1
TC0800006892,hg,1	3.66	4.07	-1.32	0.0362	0.3905	NAT2
TC1900011911,hg,1	4.63	5.04	-1.32	0.0315	0.3733	HAPLN4
TC0800012237,hg,1	7.22	7.62	-1.32	0.0309	0.3703	ZNF34
TC0500013230,hg,1	8.47	8.87	-1.32	0.0291	0.3623	PCBD2
TC1900008292,hg,1	9.93	10.33	-1.32	0.0274	0.3563	TOMM40
TC0100015082,hg,1	8.01	8.41	-1.32	0.0268	0.3537	DPH5
TC1900009820,hg,1	9.98	10.38	-1.32	0.0261	0.3488	DDX39A
TC1200010799,hg,1	4.1	4.51	-1.32	0.0259	0.3488	SP7
TC1000012513,hg,1	7.13	7.53	-1.32	0.0258	0.3488	MTG1
TC0100009881,hg,1	7.45	7.85	-1.32	0.0254	0.347	BOLA1
TC0400008613,hg,1	4.23	4.63	-1.32	0.0214	0.3253	ADAD1
TSUnmapped00000580,hg,1	5.53	5.93	-1.32	0.0211	0.3243	INPP5D
TC0500009269,hg,1	7.05	7.44	-1.32	0.0203	0.3212	TTC1
TC0200010729,hg,1	8.45	8.85	-1.32	0.0183	0.306	XRCC5
TC0900008290,hg,1	3.73	4.13	-1.32	0.0181	0.305	OR13C8
TC0500009409,hg,1	6.23	6.64	-1.32	0.0162	0.2901	GABRP
TC1300009924,hg,1	10.23	10.63	-1.32	0.0151	0.2818	GAS6
TC2200007489,hg,1	6.09	6.49	-1.32	0.0133	0.2716	C22orf46
TC0200012936,hg,1	7.39	7.79	-1.32	0.0106	0.246	FBXO48
TC0700010918,hg,1	9.06	9.46	-1.32	0.0095	0.2366	NUDCD3
TC0800011789,hg,1	5.15	5.56	-1.32	0.0093	0.2355	TMEM75
TC1500010261,hg,1	9.17	9.57	-1.32	0.0088	0.2322	BNC1
TC0800012447,hg,1	13.32	13.71	-1.31	0.0498	0.4364	AZIN1
TC0400009723,hg,1	10.83	11.21	-1.31	0.0471	0.4264	CTBP1
TC0800012223,hg,1	6.34	6.74	-1.31	0.0459	0.4227	RECQL4
TC0X00010880,hg,1	11.1	11.49	-1.31	0.0459	0.4227	MOSPD1
TC0500009181,hg,1	12.52	12.91	-1.31	0.0456	0.4217	CNOT8
TC0100008383,hg,1	12.68	13.07	-1.31	0.0444	0.4198	MRPL37
TC0200007015,hg,1	14.29	14.69	-1.31	0.0425	0.4136	RAB10
TC0300007484,hg,1	4.73	5.12	-1.31	0.0425	0.4136	STAB1
TC0600012628,hg,1	9.43	9.82	-1.31	0.0398	0.4027	NDUFAF4
TC0900011754,hg,1	10.58	10.96	-1.31	0.0379	0.3952	QRFP
TC0700008582,hg,1	14.42	14.81	-1.31	0.0322	0.376	SERPINE1
TC1000008651,hg,1	10.31	10.69	-1.31	0.0319	0.3743	HIF1AN
TC0600007207,hg,1	10.24	10.64	-1.31	0.0311	0.3711	GMNN
TC0100007690,hg,1	8.85	9.24	-1.31	0.031	0.3703	RBBP4
TC0300007096,hg,1	3.84	4.23	-1.31	0.031	0.3703	CCR8
TC1100011811,hg,1	11.79	12.18	-1.31	0.0305	0.3694	CCDC90B
TC1900008522,hg,1	11.69	12.08	-1.31	0.0285	0.3596	SNRNP70
TC0X00007949,hg,1	8.6	8.99	-1.31	0.0253	0.347	ARMCX1
TC1800008349,hg,1	4.19	4.58	-1.31	0.0242	0.3418	CHST9
TC1000007761,hg,1	12.76	13.15	-1.31	0.023	0.3341	ARID5B
TC0X00009124,hg,1	9.53	9.93	-1.31	0.0228	0.3339	PIGA
TC1500006951,hg,1	12.96	13.36	-1.31	0.0224	0.3303	KNSTRN
TC1400007906,hg,1	13.31	13.7	-1.31	0.0194	0.3123	ZC3H14
TC1700012304,hg,1	11.09	11.48	-1.31	0.0192	0.3118	COG1
TC1900007067,hg,1	5.96	6.35	-1.31	0.0178	0.3025	ZNF136
TC1100013026,hg,1	8.1	8.49	-1.31	0.0136	0.2723	TTC9C
TC0700010857,hg,1	10.13	10.52	-1.31	0.0135	0.2717	GLI3
TC0800010926,hg,1	7.15	7.54	-1.31	0.0128	0.2655	PAG1
TC0500012631,hg,1	9.06	9.44	-1.31	0.0102	0.2422	EBF1
TC1100010945,hg,1	8	8.38	-1.31	0.0066	0.2075	OR5B21
TC0600012428,hg,1	8.08	8.46	-1.3	0.0496	0.4359	UBE3D
TC0800011021,hg,1	10.58	10.95	-1.3	0.0456	0.4217	RMDN1
TC1100009649,hg,1	7.91	8.28	-1.3	0.0456	0.4217	SIRT3
TC1200012579,hg,1	7.2	7.58	-1.3	0.0455	0.4217	NTF3
TC2200007319,hg,1	6.37	6.75	-1.3	0.0455	0.4217	GCAT
TC0200010009,hg,1	9.51	9.88	-1.3	0.0446	0.42	SCRN3
TC0X00008470,hg,1	9.33	9.71	-1.3	0.0439	0.4188	PHF6
TC0500013144,hg,1	6.78	7.16	-1.3	0.0438	0.4188	CEP72
TC1600009168,hg,1	4.05	4.43	-1.3	0.0416	0.4098	ZSCAN10
TC0300008371,hg,1	5.5	5.88	-1.3	0.0404	0.4063	GRAMD1C
TC0300013884,hg,1	7.96	8.34	-1.3	0.0401	0.405	C3orf58
TC1400009705,hg,1	7.5	7.88	-1.3	0.0377	0.3949	PGF
TC1300008386,hg,1	11.13	11.51	-1.3	0.0357	0.3889	MTMR6
TC0200006524,hg,1	9.58	9.96	-1.3	0.0349	0.3868	TRAPPC12
TC1900008113,hg,1	6.63	7.01	-1.3	0.0331	0.3781	LTBP4
TC0200013137,hg,1	7.13	7.5	-1.3	0.033	0.3781	GCFC2
TC0300012435,hg,1	6.71	7.08	-1.3	0.0303	0.3672	ASTE1
TC0100018440,hg,1	11.57	11.95	-1.3	0.0283	0.3596	STIL
TC0700007477,hg,1	5.83	6.21	-1.3	0.0263	0.3498	UPP1
TC2200006855,hg,1	4.66	5.04	-1.3	0.0236	0.339	RGL4
TC0900007129,hg,1	13.89	14.27	-1.3	0.022	0.3286	MELK
TC0100006784,hg,1	7.09	7.46	-1.3	0.0209	0.3239	TMEM201
TC1200010950,hg,1	9.15	9.52	-1.3	0.0162	0.2901	STAT6
TC0100018480,hg,1	12.97	13.35	-1.3	0.0151	0.2821	NBPF14
TC1700008895,hg,1	10.55	10.93	-1.3	0.0147	0.2804	NUP85
TC0300007194,hg,1	9.02	9.4	-1.3	0.0134	0.2717	ABHD5
TC2200007802,hg,1	7.17	7.55	-1.3	0.0134	0.2717	PPP6R2
TC0100017118,hg,1	7.34	7.72	-1.3	0.0074	0.2177	YOD1
TC1600011330,hg,1	13.9	14.27	-1.29	0.0495	0.4355	ATP6V0C
TC0200009889,hg,1	3.93	4.29	-1.29	0.0491	0.4342	B3GALT1
TC1900007988,hg,1	10.68	11.04	-1.29	0.0488	0.4333	SIPA1L3
TC0700013420,hg,1	9.71	10.08	-1.29	0.0469	0.4262	ARPC1B
TSUnmapped00000471,hg,1	8.16	8.53	-1.29	0.0466	0.4253	TRAPPC4
TC0300009454,hg,1	4.06	4.43	-1.29	0.0458	0.4226	LRRIQ4
TC0300007336,hg,1	8.99	9.35	-1.29	0.045	0.4215	ATRIP; TREX1
TC0900008910,hg,1	5.71	6.08	-1.29	0.0449	0.4213	C9orf106
TC0200009789,hg,1	13.64	14	-1.29	0.0443	0.4194	2024-03-07
TC0300009774,hg,1	4.63	5	-1.29	0.0395	0.4011	HRG
TC1900010651,hg,1	6.66	7.03	-1.29	0.0388	0.3994	GMFG
TC0400007958,hg,1	6.14	6.5	-1.29	0.0384	0.3973	PRDM8
TC1100012959,hg,1	9.52	9.88	-1.29	0.0368	0.3907	TIMM10B
TC1900006466,hg,1	4.67	5.03	-1.29	0.0368	0.3907	CDC34
TC1100007705,hg,1	4.07	4.44	-1.29	0.0365	0.3905	OR1S1
TC1900011594,hg,1	7.02	7.39	-1.29	0.0365	0.3905	ZNF256
TC0400008391,hg,1	5.43	5.8	-1.29	0.0358	0.3894	EGF
TC1100007728,hg,1	12.54	12.91	-1.29	0.0356	0.3889	FAM111A
TC1100008101,hg,1	6.65	7.02	-1.29	0.0353	0.3876	RCE1; C11orf80
TC2200009288,hg,1	9.97	10.34	-1.29	0.0335	0.3792	TRMU
TC1900009756,hg,1	5.01	5.38	-1.29	0.0273	0.3563	SYCE2
TC0200016018,hg,1	12.95	13.32	-1.29	0.0271	0.3549	NCL
TC0500007665,hg,1	13.24	13.61	-1.29	0.0252	0.3461	CCNB1
TC1700010798,hg,1	10.9	11.27	-1.29	0.0234	0.3373	DUSP3
TC0400006990,hg,1	9.57	9.93	-1.29	0.0189	0.3097	MED28
TC0600007946,hg,1	5.67	6.03	-1.29	0.0154	0.2825	GLP1R
TC0900011068,hg,1	3.93	4.3	-1.29	0.0141	0.2758	OR13C9
TC0100015346,hg,1	10.64	11.01	-1.29	0.0134	0.2717	TRIM33
TC0900011610,hg,1	6.15	6.51	-1.29	0.0117	0.2576	ST6GALNAC4
TC1600008174,hg,1	5.72	6.08	-1.29	0.0103	0.2428	THAP11
TC1700008095,hg,1	11.26	11.63	-1.28	0.0471	0.4264	LRRC37A
TC0600011376,hg,1	11.76	12.11	-1.28	0.0448	0.4213	PPP1R18
TC0100007778,hg,1	5.16	5.51	-1.28	0.0445	0.4198	TFAP2E
TSUnmapped00000628,hg,1	4.14	4.5	-1.28	0.044	0.4188	STKLD1
TC0500013289,hg,1	5.71	6.07	-1.28	0.0438	0.4188	LOC285692; CTD-2143L24,1; TAS2R1
TC1100011286,hg,1	5.45	5.81	-1.28	0.0386	0.398	SLC29A2
TC0300008242,hg,1	12.16	12.51	-1.28	0.0383	0.3972	ALCAM
TC0700013460,hg,1	11.27	11.62	-1.28	0.0377	0.3949	METTL2B
TC1700009123,hg,1	10.6	10.95	-1.28	0.0377	0.3949	RNF213
TC1700012423,hg,1	6.93	7.28	-1.28	0.037	0.3917	LRRC37A4P
TC0500012531,hg,1	3.92	4.28	-1.28	0.0365	0.3905	NMUR2
TC1900009592,hg,1	9.69	10.04	-1.28	0.0362	0.3905	ZNF562
TC1000008988,hg,1	9.37	9.73	-1.28	0.0358	0.3894	TRUB1
TC1100011335,hg,1	4.71	5.06	-1.28	0.0338	0.3814	GPR152
TC0100006876,hg,1	6.56	6.92	-1.28	0.0309	0.3699	MIIP
TC0400007232,hg,1	5.12	5.47	-1.28	0.03	0.3666	C4orf19
TC1400007285,hg,1	10.53	10.89	-1.28	0.0285	0.3596	NAA30
TC1400008929,hg,1	8.86	9.21	-1.28	0.026	0.3488	PPP2R3C
TC0700007479,hg,1	4.3	4.65	-1.28	0.0247	0.3438	ABCA13
TC1500007975,hg,1	10.44	10.8	-1.28	0.0241	0.3404	IREB2
TC1700009982,hg,1	10.54	10.89	-1.28	0.0237	0.3395	USP32P2; FAM106A; CCDC144B
TC0X00009733,hg,1	5.61	5.97	-1.28	0.0159	0.2877	XAGE3
TC1300009994,hg,1	11.82	12.17	-1.27	0.0499	0.4364	ERCC5
TC0100007980,hg,1	10.59	10.94	-1.27	0.0468	0.426	CTPS1
TC1900006488,hg,1	14.38	14.72	-1.27	0.0464	0.4252	PTBP1; MIR4745
TC0200015002,hg,1	12.79	13.14	-1.27	0.0455	0.4217	CHN1
TC1400007632,hg,1	4.02	4.36	-1.27	0.0443	0.4194	PAPLN
TC1900011872,hg,1	7.64	7.99	-1.27	0.0425	0.4136	ECSIT
TC0X00011378,hg,1	4.75	5.09	-1.27	0.042	0.4113	RAB40A
TC1500009772,hg,1	9.6	9.94	-1.27	0.0393	0.4007	SPG21
TC2100008551,hg,1	3.79	4.13	-1.27	0.0323	0.3762	KRTAP19-3
TC1800007298,hg,1	4.39	4.74	-1.27	0.0316	0.3736	LIPG
TC0300009897,hg,1	11.73	12.07	-1.27	0.0307	0.3696	OPA1
TC0800007065,hg,1	11.6	11.94	-1.27	0.0278	0.3584	CDCA2
TC0300006677,hg,1	10.45	10.79	-1.27	0.0261	0.3488	SLC6A6
TC1900011932,hg,1	8.29	8.64	-1.27	0.0258	0.3488	ALKBH6
TC1000011548,hg,1	4.24	4.59	-1.27	0.0228	0.3337	RRP12
TC1000007876,hg,1	12.7	13.04	-1.27	0.0221	0.3286	DDX21
TC0500008646,hg,1	5.29	5.64	-1.27	0.0212	0.3243	CCNI2
TC1900009165,hg,1	8.69	9.04	-1.27	0.0169	0.2941	ADAMTSL5
TC0100018182,hg,1	10.92	11.27	-1.27	0.0153	0.2825	SZRD1
TC0600011562,hg,1	8.13	8.47	-1.27	0.0099	0.2422	LEMD2
TC0700009174,hg,1	11.45	11.78	-1.26	0.0472	0.4266	MKLN1
TC0400007270,hg,1	8.06	8.39	-1.26	0.0461	0.4234	FAM114A1
TC1600006633,hg,1	12.72	13.05	-1.26	0.0458	0.4224	SRRM2
TC0Y00007321,hg,1	4.5	4.84	-1.26	0.0448	0.4213	ASMT
TC0700012712,hg,1	12.52	12.85	-1.26	0.0439	0.4188	LUZP6; MTPN
TC0800009266,hg,1	5.08	5.41	-1.26	0.0394	0.4007	MFSD3
TC0700012043,hg,1	6.77	7.1	-1.26	0.0391	0.4003	CLDN15
TC0Y00006763,hg,1	4.4	4.74	-1.26	0.0346	0.3865	RBMY1F; RBMY2FP; RBMY1J
TC1900012005,hg,1	6.04	6.37	-1.26	0.028	0.359	PNKP
TC1000007092,hg,1	9.63	9.96	-1.26	0.0275	0.3564	MASTL
TC1400010015,hg,1	8.34	8.67	-1.26	0.0253	0.3468	ITPK1
TC0600009667,hg,1	13.13	13.46	-1.26	0.0219	0.3285	VTA1
TC1100008013,hg,1	6	6.33	-1.26	0.02	0.3186	TIGD3
TC0100007910,hg,1	5.59	5.92	-1.26	0.017	0.2951	OXCT2P1
TC1500008370,hg,1	6.33	6.65	-1.25	0.047	0.4264	ST8SIA2
TC0300008361,hg,1	4.85	5.18	-1.25	0.0468	0.426	SIDT1
TC0300008948,hg,1	4.68	5.01	-1.25	0.0468	0.426	ESYT3
TC0100018432,hg,1	14.06	14.39	-1.25	0.0448	0.4213	SFPQ
TC0200013174,hg,1	5.18	5.5	-1.25	0.0445	0.4198	REG3A
TC1900008747,hg,1	6.76	7.09	-1.25	0.0418	0.4105	ZNF765
TSUnmapped00000742,hg,1	6.2	6.52	-1.25	0.0299	0.3664	ZNF852
TC0100008190,hg,1	10.77	11.1	-1.25	0.0273	0.3563	CMPK1
TC0700011502,hg,1	7.22	7.54	-1.25	0.026	0.3488	ABHD11
TC0700011383,hg,1	12.32	12.62	-1.24	0.0472	0.4266	SBDS
TC0500012166,hg,1	10.61	10.92	-1.24	0.0454	0.4217	CDC25C
TC1900012009,hg,1	6.13	6.44	-1.24	0.0436	0.418	SYT3
TC2000006435,hg,1	3.63	3.94	-1.24	0.0416	0.4098	DEFB127
TC1900009078,hg,1	7.51	7.82	-1.24	0.0394	0.4007	MIER2
TC0800010575,hg,1	4.16	4.46	-1.24	0.0378	0.3951	CA8
TC0800011861,hg,1	7.5	7.8	-1.24	0.0366	0.3905	LRRC6
TC0800009158,hg,1	5.92	6.23	-1.24	0.0354	0.3876	THEM6
TC0400011253,hg,1	8.01	8.32	-1.24	0.0333	0.3788	KLHL8
TC1100009453,hg,1	9.28	9.59	-1.24	0.031	0.3706	ST3GAL4
TC0100012846,hg,1	9.57	9.88	-1.24	0.03	0.3666	DFFA
TC0200008259,hg,1	13.27	13.59	-1.24	0.0284	0.3596	MAT2A
TC1100008342,hg,1	10.72	11.03	-1.24	0.0281	0.3596	INPPL1
TC0500010628,hg,1	8.5	8.81	-1.24	0.0278	0.3585	ANXA2R
TC2000008316,hg,1	4.18	4.47	-1.23	0.0466	0.4253	LRRN4
TC0800010808,hg,1	5.75	6.06	-1.23	0.0465	0.4253	RDH10-AS1
TC0X00009498,hg,1	7.88	8.18	-1.23	0.044	0.4188	FUNDC1
TC0100018478,hg,1	12.28	12.58	-1.23	0.0413	0.4094	NBPF10
TC0100017289,hg,1	11.96	12.26	-1.23	0.0404	0.4061	PTPN14
TC0600014202,hg,1	7.97	8.26	-1.23	0.0351	0.3874	FGFR1OP
TC1600009351,hg,1	4.32	4.63	-1.23	0.0307	0.3696	GRIN2A
TC1300008010,hg,1	8.53	8.83	-1.23	0.0305	0.3694	COL4A2
TC1600008865,hg,1	7.04	7.33	-1.23	0.026	0.3488	ACSF3
TC1900007318,hg,1	9.45	9.75	-1.23	0.026	0.3488	BABAM1
TC0300009189,hg,1	4.11	4.41	-1.23	0.0226	0.3317	AADACL2
TC0300006985,hg,1	4.54	4.85	-1.23	0.0224	0.3303	CCR4
TC1100013165,hg,1	12.71	13	-1.22	0.0486	0.4327	SLC43A3
TC1700009619,hg,1	8.09	8.38	-1.22	0.045	0.4215	DLG4
TC1700011364,hg,1	10.38	10.66	-1.22	0.045	0.4215	BRIP1
TC2000010001,hg,1	9.41	9.7	-1.22	0.0419	0.4105	PIGU
TC0500013220,hg,1	4.95	5.23	-1.22	0.0408	0.4069	FAM170A
TC0700006445,hg,1	12.71	12.99	-1.22	0.0398	0.4027	FAM20C
TC1200010149,hg,1	4.92	5.2	-1.22	0.0398	0.4027	C12orf77
TC0700012054,hg,1	3.56	3.84	-1.22	0.0323	0.3762	MYL10
TC0100014023,hg,1	10.08	10.37	-1.22	0.0312	0.3715	GPBP1L1
TC1200007236,hg,1	4.7	4.98	-1.22	0.0297	0.3651	METTL20
TC1600008984,hg,1	5.93	6.22	-1.22	0.0285	0.3596	RPUSD1
TC1800008578,hg,1	11.95	12.24	-1.22	0.0251	0.3461	EPG5
TC2000006813,hg,1	12.05	12.32	-1.21	0.0459	0.4227	MGME1
TC1700009565,hg,1	8.07	8.34	-1.21	0.0456	0.4217	DERL2
TC0500011433,hg,1	7.48	7.76	-1.21	0.0442	0.4192	CETN3
TC1600007504,hg,1	9.87	10.14	-1.21	0.0441	0.4192	SETD1A
TC0400007868,hg,1	3.89	4.16	-1.21	0.0422	0.4125	PARM1
TC0100017113,hg,1	4.66	4.94	-1.21	0.0416	0.4098	PIGR
TC0500006816,hg,1	3.94	4.21	-1.21	0.041	0.4072	FAM105A
TC0100013455,hg,1	8.55	8.83	-1.21	0.0353	0.3876	RPA2
TC1700007565,hg,1	6.95	7.22	-1.21	0.033	0.3781	TMEM132E
TC1900010994,hg,1	9.91	10.18	-1.21	0.025	0.3461	PTGIR
TC1900011764,hg,1	7.55	7.83	-1.21	0.0186	0.3069	GEMIN7
TC1900011665,hg,1	5.07	5.35	-1.21	0.0164	0.2911	ZNF627
TC0200014584,hg,1	12.25	12.51	-1.2	0.0482	0.4309	MMADHC
TC0600011678,hg,1	12.1	12.36	-1.2	0.0481	0.4301	MTCH1
TC1200010119,hg,1	10.12	10.38	-1.2	0.0456	0.4217	C2CD5
TC0600013878,hg,1	6.81	7.08	-1.2	0.0431	0.4148	PRR18
TC0200009299,hg,1	9.34	9.6	-1.2	0.043	0.4148	IMP4
TC1200006503,hg,1	9.14	9.41	-1.2	0.0428	0.4138	FKBP4
TC1700011097,hg,1	11.69	11.96	-1.2	0.0428	0.4141	LRRC59
TC0900008742,hg,1	7.73	7.99	-1.2	0.0407	0.4068	ARPC5L
TC0600014262,hg,1	8	8.26	-1.2	0.0398	0.4027	ABHD16A
TC1900011977,hg,1	6.25	6.52	-1.2	0.0393	0.4007	ZNF229
TC0200010049,hg,1	7.88	8.15	-1.2	0.0388	0.399	HOXD8
TC1100013222,hg,1	8.12	8.38	-1.2	0.0385	0.3978	CARD16
TC1000010497,hg,1	8.59	8.85	-1.2	0.0262	0.3498	2024-03-08
TC0400012938,hg,1	4.27	4.53	-1.2	0.0246	0.3433	RASGEF1B
TC0300011712,hg,1	4.92	5.19	-1.2	0.0206	0.3221	POU1F1
TC0600011546,hg,1	12.24	12.49	-1.19	0.0468	0.426	CUTA
TC0100016851,hg,1	6.4	6.65	-1.19	0.0456	0.4217	ATP6V1G3
TC0900009077,hg,1	4.46	4.72	-1.19	0.0424	0.4136	ADAMTS13
TC0100011842,hg,1	3.97	4.23	-1.19	0.0401	0.4048	WNT3A
TC0500012247,hg,1	5.46	5.71	-1.19	0.0229	0.334	CD14
TSUnmapped00000300,hg,1	11.24	11.48	-1.18	0.0492	0.4345	HYOU1
TC0500011502,hg,1	14.14	14.39	-1.18	0.0358	0.3895	ELL2
TC1900006711,hg,1	8.15	8.4	-1.18	0.0348	0.3868	TNFAIP8L1
TC0700013082,hg,1	10.2	10.43	-1.18	0.0258	0.3488	PRKAG2
TC1900008505,hg,1	11.38	11.6	-1.17	0.0476	0.4283	BAX
TC0300006627,hg,1	7.15	7.38	-1.17	0.0386	0.398	TSEN2
TC0900007740,hg,1	10.42	10.65	-1.17	0.0343	0.3845	RMI1
TC1400008905,hg,1	8.78	9.01	-1.17	0.0292	0.3629	SPTSSA
TC0100015761,hg,1	12.35	12.56	-1.16	0.0456	0.4217	CERS2
TSUnmapped00000360,hg,1	5.67	5.89	-1.16	0.0383	0.3972	VPS11
TC1300007799,hg,1	7.01	7.21	-1.15	0.0282	0.3596	FARP1
TC0900008671,hg,1	4.72	4.92	-1.14	0.0405	0.4063	OR1L1
TC0100017663,hg,1	10.9	11.05	-1.11	0.049	0.4339	ACTA1
TC0400012173,hg,1	12.49	9.95	5.8	4.59e-05	0.0205	SFRP2
TC1700007451,hg,1	10.82	8.47	5.1	9.49e-08	0.002	CPD
TC1900012050,hg,1	9.52	7.64	3.67	2.81e-06	0.0083	PPP6R1
TC1000011376,hg,1	7.85	6.01	3.6	1.64e-05	0.0126	CH25H
TC0100017926,hg,1	11.09	9.28	3.49	7.2e-07	0.0049	GREM2
TC1600011186,hg,1	12.45	10.64	3.49	5.15e-06	0.0083	SLC7A5
TC0600014236,hg,1	12.58	10.82	3.38	2.7e-07	0.0029	TXNDC5
TC2000007457,hg,1	10.11	8.36	3.36	5.43e-05	0.0215	PKIG
TC1200010559,hg,1	11.62	9.9	3.28	4.69e-06	0.0083	VDR
TC0400008943,hg,1	7.67	5.96	3.28	1.45e-05	0.0119	EDNRA
TC0600014235,hg,1	12.9	11.25	3.15	1.25e-06	0.0053	BLOC1S5-TXNDC5
TC0700012636,hg,1	14.29	12.65	3.12	0.0002	0.0418	PODXL
TC0200007048,hg,1	7.47	5.87	3.02	0.0005	0.0672	MAPRE3
TC0300013827,hg,1	7.5	5.97	2.89	0.0027	0.1384	WDR6
TC1900011837,hg,1	10.83	9.3	2.87	5.98e-05	0.0215	UQCR11
TC0300013849,hg,1	8.7	7.19	2.85	0.0013	0.0999	ROBO2
TC1000008193,hg,1	10.37	8.87	2.84	7.73e-06	0.0083	PPIF
TC0100018531,hg,1	6.54	5.04	2.82	0.0042	0.1696	PIGC
TC0500008736,hg,1	17.68	16.2	2.78	1.18e-05	0.0105	TGFBI
TC0100008874,hg,1	10.65	9.18	2.76	8.79e-06	0.0086	PRKACB
TC1300006979,hg,1	6.8	5.36	2.72	0.0001	0.0323	RGCC
TC0300011044,hg,1	8.98	7.54	2.71	2.84e-05	0.0167	DALRD3
TSUnmapped00000103,hg,1	10.85	9.43	2.67	5.26e-05	0.0214	MLXIP
TC0200013516,hg,1	12.91	11.5	2.66	4.33e-06	0.0083	TMEM127
TC0300010077,hg,1	9.11	7.74	2.59	0.0007	0.0733	LMLN
TC0600007038,hg,1	8.84	7.48	2.55	0.0001	0.0289	JARID2
TC0100009621,hg,1	9.13	7.78	2.54	6.92e-05	0.0222	PHGDH
TC0100013949,hg,1	11.58	10.25	2.52	0.0002	0.0386	SLC6A9
TC0900007010,hg,1	10.93	9.61	2.5	8.62e-05	0.0257	UBE2R2
TC0700012798,hg,1	7.39	6.07	2.49	4.26e-05	0.0203	KDM7A
TC0300009855,hg,1	8.75	7.44	2.49	2.36e-05	0.0162	IL1RAP
TC0700011876,hg,1	14.4	13.09	2.49	0.0006	0.0717	ASNS
TC1900009302,hg,1	10.39	9.08	2.47	5.58e-06	0.0083	PIP5K1C
TC1100012677,hg,1	6.06	4.79	2.42	0.0027	0.1382	OR8B12
TC2200008346,hg,1	10.12	8.85	2.4	0.0001	0.0289	MN1
TC2200008898,hg,1	7.8	6.54	2.39	4.87e-05	0.0209	TTLL1
TC0200009922,hg,1	11.85	10.6	2.39	2.24e-05	0.016	UBR3
TC0900011655,hg,1	8.75	7.5	2.39	0.0002	0.0383	ZER1
TC1700010358,hg,1	13.61	12.36	2.37	6.28e-05	0.0217	MYO1D
TC2000010022,hg,1	10.38	9.18	2.3	0.0002	0.045	ZNFX1
TC0100014313,hg,1	10.31	9.11	2.29	0.0014	0.1019	PPAP2B
TC1200010983,hg,1	6.58	5.39	2.28	0.0006	0.0706	AVIL
TC0100016018,hg,1	11.13	9.94	2.28	0.0002	0.0386	CRABP2
TC2000007670,hg,1	8.06	6.87	2.28	0.0002	0.0399	SNAI1
TC0900008345,hg,1	14.99	13.81	2.26	3.38e-05	0.0177	RAD23B
TC0600012713,hg,1	10.04	8.87	2.25	0.0003	0.0471	PREP
TC0300011036,hg,1	9.87	8.71	2.24	0.0012	0.0955	PRKAR2A
TC0800008474,hg,1	9.18	8.02	2.24	0.0002	0.0374	BAALC
TC0500010640,hg,1	10.53	9.37	2.23	0.001	0.091	C5orf28
TC0400010282,hg,1	7.51	6.36	2.22	0.0019	0.1154	SEL1L3
TC1200007786,hg,1	5.19	4.04	2.22	0.0006	0.0678	OR6C1
TC2200007150,hg,1	16.08	14.94	2.21	1.24e-05	0.0107	TIMP3
TC0400009223,hg,1	9.45	8.3	2.21	0.0009	0.0867	CPE
TC0100017748,hg,1	8.46	7.31	2.21	0.0007	0.072	SIPA1L2
TC0800008478,hg,1	13.61	12.47	2.2	5.96e-05	0.0215	FZD6
TC1500010723,hg,1	6.93	5.79	2.2	0.0016	0.1072	CHAC1
TC0100013998,hg,1	8.98	7.84	2.2	0.0014	0.1029	HECTD3
TC0500012826,hg,1	9.75	8.62	2.19	0.0086	0.2305	SH3PXD2B
TC1500008470,hg,1	7.08	5.94	2.19	0.0047	0.1796	ARRDC4
TC1700007360,hg,1	11.61	10.48	2.19	0.0001	0.0329	TMEM97
TC1500009861,hg,1	11.42	10.3	2.18	6.57e-05	0.022	ITGA11
TC0300007166,hg,1	9.1	7.98	2.18	6.06e-05	0.0215	ZBTB47
TC0200007035,hg,1	8.46	7.34	2.18	0.0293	0.3638	EPT1
TC1000007760,hg,1	7.6	6.47	2.18	0.0005	0.0663	C10orf107
TC1400007710,hg,1	9.38	8.27	2.16	0.0011	0.0954	JDP2
TC0300007068,hg,1	14.15	13.04	2.16	0.0002	0.0371	OXSR1
TC1500007238,hg,1	8.3	7.2	2.13	3.77e-05	0.0184	TMOD2
TC0200006891,hg,1	8.79	7.7	2.13	2.23e-05	0.016	RHOB
TC2000008267,hg,1	8.14	7.05	2.13	0.0001	0.0329	RASSF2
TC1600011315,hg,1	10.98	9.89	2.12	0.0016	0.1088	FAM234A; ARHGDIG
TC0300012686,hg,1	7.49	6.41	2.11	0.0462	0.4241	SLC9A9
TC0X00011181,hg,1	11.54	10.46	2.11	0.0002	0.0408	HCFC1
TC1100012990,hg,1	6.04	4.97	2.1	0.0013	0.0999	MIR670HG; HSD17B12
TC0100009364,hg,1	14.33	13.26	2.1	0.0008	0.0765	CSF1
TC1000007833,hg,1	4.79	3.74	2.07	0.01	0.2422	LRRTM3
TC1800007610,hg,1	5.95	4.89	2.07	0.005	0.1833	DOK6
TC1200007430,hg,1	7.57	6.52	2.07	0.0025	0.1338	SCAF11
TC2200006833,hg,1	7.3	6.24	2.07	0.0023	0.1264	BCR
TC0300010999,hg,1	14.37	13.33	2.06	4.99e-05	0.021	MAP4
TC1500009036,hg,1	12.7	11.66	2.06	0.0025	0.135	MEIS2
TC0X00010653,hg,1	7.13	6.1	2.04	0.0388	0.3994	RNF113A
TC2200007906,hg,1	8.43	7.4	2.04	0.0002	0.0419	BID
TC0600007540,hg,1	10.26	9.25	2.02	0.0125	0.2636	C6orf136
TC0600012863,hg,1	12.97	11.96	2.02	0.0006	0.0718	REV3L
TC0200007399,hg,1	7.07	6.06	2.02	0.0002	0.0374	PLEKHH2
TC0500012661,hg,1	7.75	6.74	2.02	0.0002	0.045	C1QTNF2
TC0100007574,hg,1	8.77	7.76	2.01	0.0018	0.115	EPB41
TC1500007461,hg,1	8.97	7.97	2	0.0347	0.3866	VPS13C
TC0100010393,hg,1	10.35	9.34	2	0.0001	0.0347	RGS4
TC1700009939,hg,1	8.5	7.5	2	0.0001	0.0292	PEMT
TC0800008679,hg,1	10.68	9.68	1.99	0.0019	0.1175	COL14A1
TC0700011675,hg,1	9.44	8.45	1.99	0.0006	0.0678	SEMA3D
TC2000009884,hg,1	7.49	6.5	1.99	0.0004	0.06	AP5S1
TC0900008545,hg,1	11.36	10.37	1.99	0.0003	0.0484	PAPPA
TC0100018443,hg,1	14.67	13.68	1.99	0.0001	0.0302	PLPP3
TC1000006937,hg,1	10.61	9.62	1.98	0.0016	0.1092	PLXDC2
TC0800007414,hg,1	12.52	11.54	1.98	0.0003	0.0536	GOLGA7
TC0900008748,hg,1	5.74	4.75	1.98	0.0003	0.0538	RABEPK
TC0500007881,hg,1	9.45	8.47	1.97	8.96e-05	0.026	JMY
TC0800011041,hg,1	9.94	8.95	1.97	0.0032	0.1495	MMP16
TC1500010909,hg,1	9.27	8.29	1.97	0.0023	0.1264	STARD5
TC1700007796,hg,1	10.9	9.92	1.97	0.0002	0.0374	IGFBP4
TC0200015318,hg,1	8.04	7.07	1.96	6.12e-05	0.0215	HECW2
TC0300013838,hg,1	5.8	4.83	1.96	0.0092	0.235	ABHD14A
TC0500013336,hg,1	10.36	9.39	1.96	0.0062	0.2027	SSBP2
TC0600008931,hg,1	9.95	8.98	1.96	0.0021	0.1229	GRIK2
TC1100008514,hg,1	9.32	8.34	1.96	0.0001	0.0309	TSKU
TC1800007186,hg,1	9.36	8.4	1.94	0.0217	0.3273	SETBP1
TC0100008697,hg,1	7.48	6.52	1.94	0.0033	0.1528	CTH
TC0200006627,hg,1	12.68	11.72	1.94	0.0007	0.0754	ID2
TC0400011483,hg,1	5.84	4.88	1.94	0.0004	0.0538	TACR3
TC1100010063,hg,1	10.06	9.1	1.94	0.0004	0.0621	TMEM41B
TC0700013620,hg,1	8.99	8.04	1.93	8.09e-05	0.0244	IMPDH1
TC1100008236,hg,1	13.76	12.82	1.93	4.51e-05	0.0205	CCND1
TC1900011471,hg,1	5.22	4.27	1.93	0.007	0.2169	UBE2S
TC1700010214,hg,1	7.17	6.22	1.93	0.0031	0.1467	FAM222B
TC1100009068,hg,1	10.15	9.2	1.93	0.0002	0.0402	NCAM1
TC1100006495,hg,1	11.3	10.36	1.92	5.3e-05	0.0214	TSPAN4
TC0900012284,hg,1	7.4	6.46	1.92	0.038	0.3961	DNLZ
TC0100009035,hg,1	6.25	5.3	1.92	0.0308	0.3697	KIAA1107
TC1900007048,hg,1	6.97	6.03	1.92	0.0277	0.3584	ZNF491
TC1000010132,hg,1	7.53	6.59	1.92	0.0249	0.345	MKX
TC0500007048,hg,1	7.78	6.84	1.92	0.0124	0.263	C5orf22
TC1000007990,hg,1	9.7	8.75	1.92	0.0113	0.252	DDIT4
TC0200013616,hg,1	5.33	4.39	1.92	0.0007	0.0741	AFF3
TC0100008618,hg,1	7.47	6.53	1.92	0.0002	0.045	AK4
TC2000010002,hg,1	11.33	10.39	1.92	0.0002	0.045	NCOA6
TC1100007445,hg,1	10.65	9.72	1.91	0.0336	0.3808	CREB3L1
TC1200011367,hg,1	11.58	10.64	1.91	0.0305	0.3694	PPP1R12A
TC0200010193,hg,1	5.92	4.99	1.91	0.0143	0.2782	ZNF804A
TC0100013818,hg,1	10.62	9.68	1.91	0.0022	0.1235	PPT1
TC0500009599,hg,1	7.76	6.82	1.91	0.0005	0.0655	TSPAN17
TC1600006594,hg,1	9.64	8.7	1.91	0.0005	0.0672	TRAF7
TC0400011535,hg,1	7.83	6.91	1.9	0.0135	0.2719	DKK2
TC0100008620,hg,1	8.1	7.17	1.9	0.01	0.2422	DNAJC6
TC0200015920,hg,1	5.63	4.71	1.9	0.0078	0.2205	LOC654841; AC097662,2; COL4A3
TC0500010043,hg,1	13.98	13.06	1.9	0.0009	0.0828	SEMA5A
TC0X00007267,hg,1	12.63	11.7	1.9	0.0004	0.06	MAGED1
TC1700006743,hg,1	7.04	6.12	1.89	0.0153	0.2825	TNK1
TC1000006917,hg,1	7.66	6.73	1.89	0.0035	0.1581	CACNB2
TC0400008450,hg,1	10.32	9.4	1.89	0.0019	0.1175	ANK2
TC1600007982,hg,1	11.38	10.46	1.89	0.0016	0.1092	HERPUD1
TC0600011945,hg,1	10.85	9.94	1.88	0.0285	0.3596	RCAN2
TC1400007320,hg,1	6.41	5.5	1.88	0.0244	0.3428	DACT1
TC1300008609,hg,1	7.99	7.08	1.88	0.0012	0.098	DCLK1
TC1600006436,hg,1	7.02	6.11	1.88	0.0008	0.0814	SNRNP25
TC1400009175,hg,1	9.05	8.14	1.88	0.0003	0.0527	NID2
TC1200011786,hg,1	7.06	6.16	1.87	0.003	0.1463	NUAK1
TC0600007266,hg,1	8.43	7.53	1.87	0.0027	0.1384	HIST1H1C
TC1900006991,hg,1	8.37	7.47	1.87	0.0024	0.1303	SLC44A2
TC0100018200,hg,1	9.59	8.68	1.87	0.0012	0.0977	SEPN1
TC0700008868,hg,1	10.89	9.99	1.87	0.0007	0.0754	TES
TC1800007092,hg,1	10.48	9.58	1.87	0.0005	0.0678	MOCOS
TC0700012596,hg,1	10.29	9.39	1.87	0.0004	0.0599	TMEM209
TC0100016971,hg,1	13.48	12.59	1.86	7.67e-05	0.0235	ADIPOR1
TC1700007866,hg,1	11.87	10.98	1.86	0.0253	0.347	NKIRAS2
TC1900011951,hg,1	7.72	6.82	1.86	0.0114	0.252	ZNF780B
TC1400007265,hg,1	9.04	8.15	1.86	0.0042	0.1697	TMEM260
TC1400007665,hg,1	6.98	6.08	1.86	0.0037	0.1627	BBOF1
TC0100011096,hg,1	12.78	11.89	1.86	0.0018	0.1154	NEK7
TC0800011173,hg,1	5.32	4.42	1.86	0.0015	0.1057	PTDSS1
TC0600008678,hg,1	7.39	6.5	1.86	0.0014	0.1031	MRAP2
TC0700006603,hg,1	7.73	6.83	1.86	0.0012	0.0975	FOXK1
TC0300009531,hg,1	6.34	5.45	1.86	0.0002	0.0383	NLGN1
TC1600009252,hg,1	5.62	4.73	1.85	0.0047	0.1796	PPL
TC0500010265,hg,1	7.75	6.86	1.85	0.0014	0.1019	CDH18
TC0800011881,hg,1	7.98	7.09	1.85	0.0003	0.0527	NDRG1
TC1100011375,hg,1	12.3	11.42	1.84	0.0249	0.3449	C11orf24
TC0X00009387,hg,1	9.22	8.34	1.84	0.0047	0.1807	RPGR
TC0700010671,hg,1	9.46	8.58	1.84	0.0014	0.1019	PDE1C
TC0600011661,hg,1	12.05	11.17	1.84	0.0008	0.0765	STK38
TC2000008546,hg,1	4.54	3.67	1.82	0.0343	0.3844	C20orf78
TC1200008804,hg,1	6.65	5.78	1.82	0.0091	0.2343	FAM222A
TC2000007083,hg,1	11.81	10.95	1.82	0.0053	0.1894	ID1
TC1200008726,hg,1	7.76	6.89	1.82	0.0005	0.0655	TCP11L2
TC0800012279,hg,1	8.13	7.28	1.81	0.0268	0.3538	SORBS3
TC1800006720,hg,1	5.52	4.67	1.81	0.0031	0.1467	ANKRD62
TC0400009088,hg,1	9.1	8.24	1.81	0.0006	0.0679	GUCY1B3
TC1600007537,hg,1	12.84	11.98	1.81	0.0006	0.0678	TGFB1I1
TC1700012340,hg,1	10.41	9.56	1.81	0.0006	0.0678	NUP88
TC1600009074,hg,1	11.15	10.31	1.8	0.0284	0.3596	MSRB1
TC2200009248,hg,1	8.44	7.6	1.8	0.0251	0.3461	KREMEN1
TC2000009458,hg,1	8.96	8.12	1.8	0.0138	0.2731	NFATC2
TC0700013390,hg,1	5.06	4.21	1.8	0.009	0.2338	TRIM73
TC1200010901,hg,1	8.21	7.37	1.8	0.0067	0.2082	RNF41
TC0200009596,hg,1	9	8.15	1.8	0.0043	0.1724	ACVR2A
TC1400006529,hg,1	7.54	6.69	1.8	0.0021	0.1231	ANG; RNASE4
TC0500013226,hg,1	10.09	9.24	1.8	0.001	0.091	CDC42SE2
TC1200011711,hg,1	11.33	10.48	1.8	0.0006	0.0719	GNPTAB
TC0X00008272,hg,1	4.94	4.1	1.79	0.0086	0.2305	RHOXF2; RHOXF2B
TC0900009673,hg,1	11.58	10.74	1.79	0.0022	0.1237	MLLT3
TC1900007115,hg,1	14.58	13.74	1.79	0.0003	0.0484	NFIX
TC1900008329,hg,1	9.63	8.79	1.79	0.0003	0.0486	VASP
TC2000006504,hg,1	8.51	7.68	1.78	0.0436	0.4178	STK35
TC0100009181,hg,1	6.36	5.53	1.78	0.0185	0.3066	PLPPR4
TC1600011323,hg,1	7.35	6.52	1.78	0.0113	0.252	HAGHL
TC0500012870,hg,1	12.93	12.11	1.77	0.0121	0.2605	STC2
TC0200014190,hg,1	10.03	9.2	1.77	0.0003	0.0484	AMMECR1L
TC0900008483,hg,1	13.71	12.88	1.77	0.0003	0.0484	SLC31A1
TC1000009920,hg,1	7.53	6.72	1.76	0.0281	0.3596	VIM-AS1
TC0500007542,hg,1	9.4	8.59	1.76	0.0188	0.309	NDUFAF2
TC1900011511,hg,1	5.64	4.83	1.76	0.0172	0.2965	ZSCAN5A
TC1300010037,hg,1	5.37	4.55	1.76	0.0159	0.2877	KIAA0226L
TC1700012458,hg,1	8.66	7.85	1.76	0.0128	0.2655	CEP112
TC1000008221,hg,1	8.48	7.66	1.76	0.0054	0.1895	TMEM254
TC0100015023,hg,1	10.96	10.14	1.76	0.0016	0.1092	DPYD
TC0800008349,hg,1	7.05	6.23	1.76	0.001	0.0883	OSR2
TC1500006786,hg,1	5.43	4.61	1.76	0.0009	0.0818	SCG5
TC2200009355,hg,1	8.59	7.79	1.75	0.0451	0.4215	DNAL4
TC0600007250,hg,1	4.96	4.16	1.75	0.037	0.3913	SLC17A4
TC1100006760,hg,1	6.77	5.97	1.75	0.0266	0.3519	PPFIBP2
TC0600009783,hg,1	9.46	8.65	1.75	0.0108	0.2476	UST
TC1000011370,hg,1	9.65	8.83	1.75	0.006	0.1993	ACTA2
TC1200012199,hg,1	8.59	7.78	1.75	0.0021	0.1229	CAMKK2
TC1000011023,hg,1	8.28	7.48	1.74	0.0129	0.2661	MSS51
TC0800007051,hg,1	5.9	5.1	1.74	0.0077	0.2187	NEFM
TC0600012061,hg,1	10.27	9.47	1.74	0.0051	0.1862	ICK
TC1700011910,hg,1	8.53	7.73	1.74	0.004	0.168	CYTH1
TC1100012610,hg,1	6.47	5.67	1.74	0.0032	0.1494	BSX
TC2200007871,hg,1	6.6	5.8	1.74	0.0032	0.1511	CCT8L2
TC0400011916,hg,1	12.6	11.8	1.74	0.0011	0.0943	PCDH18
TC0700006795,hg,1	15.82	15.02	1.74	0.0006	0.0679	AHR
TC0900008953,hg,1	10.67	9.87	1.74	0.0003	0.0527	ASS1
TC1100010639,hg,1	12.22	11.42	1.74	0.0003	0.0484	TP53I11
TC1500007093,hg,1	11.04	10.25	1.74	0.0002	0.0374	EIF3J
TC0700011813,hg,1	10.45	9.65	1.73	0.0385	0.3978	BET1
TC0800010894,hg,1	6.31	5.51	1.73	0.008	0.223	HEY1
TC1600007186,hg,1	8.9	8.11	1.73	0.0037	0.1609	C16orf52
TC1600011358,hg,1	11.34	10.56	1.73	0.0029	0.144	C16orf45
TC1700008549,hg,1	11.23	10.44	1.73	0.0021	0.1234	TANC2
TC0100016159,hg,1	10.64	9.85	1.73	0.0009	0.0819	DEDD
TC0600010707,hg,1	11.75	10.96	1.73	0.0004	0.0621	NRN1
TC1500007829,hg,1	12.57	11.78	1.73	0.0003	0.0536	LOXL1
TC1500010867,hg,1	9.02	8.23	1.72	0.0356	0.3889	PIGBOS1; RAB27A
TC0600007792,hg,1	10.7	9.92	1.72	0.0082	0.2266	PPARD
TC0300009301,hg,1	8.2	7.42	1.72	0.0069	0.2151	PTX3
TC1000009248,hg,1	5.46	4.68	1.72	0.0015	0.1034	FANK1
TC2000008242,hg,1	11.74	10.95	1.72	0.0011	0.0922	RNF24
TSUnmapped00000622,hg,1	11.14	10.35	1.72	0.0011	0.0924	GREM1
TC1300009570,hg,1	9.69	8.91	1.72	0.001	0.091	STK24
TC2200007892,hg,1	6.52	5.74	1.72	0.0007	0.0733	CECR5
TC1200007051,hg,1	9.86	9.08	1.72	0.0006	0.0706	PYROXD1
TC1700012032,hg,1	6.57	5.79	1.71	0.0149	0.2806	LINC00482
TC0600009445,hg,1	5.17	4.4	1.71	0.0145	0.2797	SMLR1
TC1800008123,hg,1	7.52	6.75	1.71	0.0057	0.1961	CEP76
TC1000011904,hg,1	6.94	6.16	1.71	0.0039	0.164	ABLIM1
TC1800008609,hg,1	5.95	5.18	1.71	0.0032	0.1494	TCEB3C
TC0500010615,hg,1	8.1	7.32	1.71	0.0018	0.1138	SEPP1
TC1200011207,hg,1	8.57	7.8	1.71	0.0014	0.1029	CPM
TC0100006723,hg,1	12.28	11.51	1.71	0.0008	0.0814	VAMP3
TC0100015550,hg,1	11.32	10.55	1.71	0.0005	0.0678	FAM72C
TC0500011334,hg,1	9.56	8.8	1.7	0.0359	0.3897	TMEM167A
TC1100010400,hg,1	11.13	10.36	1.7	0.0098	0.2416	LGR4
TC1600006760,hg,1	10.09	9.32	1.7	0.0094	0.2358	UBN1
TC1100013140,hg,1	11.99	11.22	1.7	0.0077	0.2188	TAF10
TC1300009725,hg,1	7.5	6.74	1.7	0.0074	0.2177	FAM155A
TC0X00008794,hg,1	10.24	9.48	1.7	0.0033	0.1528	SLC6A8
TC0700007949,hg,1	11.89	11.13	1.7	0.0027	0.1382	POM121
TC1100006749,hg,1	8.67	7.9	1.7	0.0021	0.1229	ZNF215
TC0600008166,hg,1	7.25	6.49	1.7	0.001	0.0916	SLC25A27
TC0600009350,hg,1	8.97	8.22	1.69	0.027	0.3545	RNF217
TC0100009560,hg,1	5.72	4.96	1.69	0.0218	0.3282	CD101
TC1900007313,hg,1	10.74	9.99	1.69	0.0198	0.3174	USE1
TC0100015042,hg,1	4.33	3.57	1.69	0.0174	0.2988	PLPPR5
TC1500008335,hg,1	9.85	9.09	1.69	0.0138	0.2728	FURIN
TC0600010040,hg,1	7.77	7.02	1.69	0.009	0.2338	FNDC1
TC0200007618,hg,1	5.44	4.69	1.69	0.0073	0.2177	EML6
TC0500010540,hg,1	8.34	7.58	1.69	0.0067	0.2082	LIFR
TC0100017693,hg,1	6.91	6.15	1.69	0.0033	0.1528	PGBD5
TC2000006601,hg,1	9.53	8.77	1.69	0.0008	0.0804	CDS2
TC0100008033,hg,1	8.14	7.38	1.69	0.0007	0.0745	ERMAP
TC0900011659,hg,1	6.19	5.44	1.68	0.0452	0.4217	C9orf114
TC0400012453,hg,1	4.59	3.84	1.68	0.0439	0.4188	FBXO8
TC2200008445,hg,1	4.89	4.15	1.68	0.026	0.3488	SEC14L6
TC0800010869,hg,1	8.52	7.77	1.68	0.0245	0.3432	PEX2
TC0900011835,hg,1	9.3	8.56	1.68	0.016	0.2888	OBP2B
TC0700013579,hg,1	7.99	7.25	1.68	0.0076	0.2179	SEMA3A
TC0300008550,hg,1	5.48	4.74	1.68	0.0049	0.1829	CSTA
TSUnmapped00000243,hg,1	7.71	6.96	1.68	0.0048	0.1813	MANSC1
TC2100007491,hg,1	9.72	8.98	1.68	0.0018	0.115	CBS
TC0100010486,hg,1	7.44	6.69	1.68	0.0017	0.1103	POGK
TC0700010392,hg,1	5.19	4.45	1.67	0.0413	0.4093	FERD3L
TC0600014370,hg,1	9.05	8.32	1.67	0.0365	0.3905	RPS6KA2
TC0100010921,hg,1	10.65	9.9	1.67	0.0196	0.3154	HMCN1
TC0X00011082,hg,1	7.15	6.4	1.67	0.0168	0.2937	HSFX2; HSFX1
TC1100009374,hg,1	5.11	4.37	1.67	0.0148	0.2806	VWA5A
TC1200012149,hg,1	10.04	9.3	1.67	0.0088	0.232	GCN1; MIR4498
TC0X00011226,hg,1	7.22	6.48	1.67	0.0079	0.2215	F8
TC0X00008246,hg,1	9.57	8.83	1.67	0.0036	0.1597	SLC25A43
TC0100011022,hg,1	6.46	5.72	1.67	0.0033	0.1522	RGS2
TC0900007667,hg,1	14.77	14.03	1.67	0.0025	0.1335	PSAT1
TC0100010068,hg,1	8.69	7.95	1.67	0.0017	0.1103	HAX1
TC0500008941,hg,1	8.66	7.92	1.67	0.0016	0.1088	ARHGAP26
TC0X00011121,hg,1	11.06	10.31	1.67	0.0016	0.1092	GABRE; MIR224; MIR452
TC0100016930,hg,1	5.37	4.63	1.67	0.0015	0.1056	LMOD1
TC1700011319,hg,1	10.24	9.49	1.67	0.0012	0.0968	APPBP2
TC1900012025,hg,1	9.05	8.31	1.67	0.0012	0.098	ZNF28
TC1200010145,hg,1	12.08	11.34	1.67	0.0011	0.0922	BCAT1
TC0600013998,hg,1	14.21	13.48	1.67	0.0008	0.0767	THBS2
TC0100015817,hg,1	8.77	8.04	1.66	0.0281	0.3596	THEM4
TC2000007537,hg,1	9.31	8.58	1.66	0.0229	0.334	SLC2A10
TC2200009356,hg,1	11	10.27	1.66	0.0215	0.3256	ARFGAP3
TC0500012138,hg,1	11.2	10.47	1.66	0.0205	0.3217	SPOCK1
TC0200014697,hg,1	10.34	9.6	1.66	0.0102	0.2422	ACVR1
TC0600008303,hg,1	6.75	6.02	1.66	0.0099	0.2419	LRRC1
TC1600008577,hg,1	5.18	4.45	1.66	0.0075	0.2179	BCO1
TC0600014134,hg,1	6.2	5.47	1.66	0.0055	0.1926	SPATS1
TC0200015514,hg,1	8.58	7.85	1.66	0.0044	0.1734	GPR1
TC0600007092,hg,1	11.78	11.05	1.66	0.002	0.118	FAM8A1
TC0800009674,hg,1	5.53	4.8	1.66	0.0018	0.115	LONRF1
TC0200011379,hg,1	8.21	7.48	1.66	0.0016	0.1071	SNED1
TC0900009579,hg,1	9.87	9.14	1.66	0.0015	0.1067	ZDHHC21
TC2200006521,hg,1	9.9	9.17	1.66	0.0012	0.0968	BCL2L13
TC1500008521,hg,1	12.69	11.96	1.66	0.0006	0.0679	MEF2A
TC1300009956,hg,1	10.46	9.74	1.65	0.0457	0.422	LACC1
TC0800007688,hg,1	7.11	6.39	1.65	0.036	0.3904	LYN
TC1500010889,hg,1	6.06	5.34	1.65	0.0329	0.3781	CELF6
TC0300009310,hg,1	6.62	5.89	1.65	0.0184	0.306	MLF1
TC0800009830,hg,1	10.19	9.47	1.65	0.011	0.2496	REEP4
TC0600012747,hg,1	5.38	4.66	1.65	0.0104	0.2433	CD24
TC2200006718,hg,1	5.66	4.94	1.65	0.0096	0.2387	SDF2L1
TC0600008156,hg,1	8.92	8.19	1.65	0.0076	0.2187	ENPP4
TC1000010602,hg,1	9.59	8.87	1.65	0.0071	0.2174	ERCC6; ERCC6-PGBD3; PGBD3
TC1700006611,hg,1	7.11	6.39	1.65	0.0059	0.1986	CYB5D2
TC1400006833,hg,1	6.97	6.25	1.65	0.0057	0.1957	AP4S1
TC0400009708,hg,1	7.46	6.74	1.65	0.0046	0.1785	GAK
TC1900007777,hg,1	10.49	9.78	1.65	0.0026	0.1382	CEBPG
TC1200010833,hg,1	13.2	12.48	1.65	0.0019	0.1166	CBX5; MIR3198-2
TC1800007696,hg,1	8.87	8.15	1.65	0.0015	0.1057	TSHZ1
TC1500006870,hg,1	11.71	10.98	1.65	0.0005	0.0672	C15orf41
TC0100017022,hg,1	5.09	4.37	1.64	0.0271	0.3553	GOLT1A
TC1600009066,hg,1	8.48	7.77	1.64	0.0224	0.3303	HAGH
TC0300013421,hg,1	7.5	6.79	1.64	0.0131	0.2689	dorsnarby; IGF2BP2
TC0800012087,hg,1	9.04	8.33	1.64	0.0103	0.2422	LYNX1
TC1300009922,hg,1	6.01	5.3	1.64	0.0089	0.2334	LINC00552
TC0300010676,hg,1	10.24	9.53	1.64	0.0067	0.2082	CLASP2
TC0600008109,hg,1	10.78	10.07	1.64	0.0062	0.2034	VEGFA
TC0200008507,hg,1	6.73	6.02	1.64	0.0059	0.1984	ARID5A
TC1100012389,hg,1	5.72	5.01	1.64	0.0038	0.1636	CADM1
TC2200008886,hg,1	14.18	13.47	1.64	0.0028	0.1411	CYB5R3
TC1600007169,hg,1	13.35	12.64	1.64	0.0022	0.1237	METTL9
TC2200006630,hg,1	8.96	8.25	1.64	0.0009	0.0823	TANGO2
TC1700009651,hg,1	10.91	10.2	1.64	0.0007	0.075	TP53
TC1700008563,hg,1	10.65	9.94	1.64	0.0004	0.0599	DCAF7
TC0200016751,hg,1	5.38	4.68	1.63	0.0091	0.2343	LOC100130691; AC074286,1; NFE2L2
TC0500011418,hg,1	7.31	6.6	1.63	0.0041	0.1696	MEF2C
TC0100018388,hg,1	9.58	8.88	1.63	0.0019	0.1154	SLC35E2B
TC1500009182,hg,1	10.37	9.67	1.63	0.0011	0.0924	VPS39
TC0100007660,hg,1	8.59	7.89	1.62	0.033	0.3781	TMEM39B
TC1500008545,hg,1	9.67	8.98	1.62	0.0275	0.3564	ASB7
TC0800012323,hg,1	5.92	5.22	1.62	0.0205	0.3217	CA13
TC0600009333,hg,1	10.46	9.77	1.62	0.0129	0.2674	SMPDL3A
TC0900008380,hg,1	8.99	8.29	1.62	0.0112	0.251	FAM206A
TC0100014009,hg,1	5.52	4.82	1.62	0.0085	0.23	TESK2
TC1700012275,hg,1	5.71	5.02	1.62	0.0057	0.1957	EFCAB13
TC1100008730,hg,1	5.51	4.82	1.62	0.0047	0.1796	TRIM49C
TC1100006656,hg,1	6.66	5.97	1.62	0.0027	0.1382	OR52K2
TC1800009279,hg,1	6.51	5.81	1.62	0.0026	0.1382	TCEB3CL; TCEB3C
TC0200010839,hg,1	6	5.31	1.62	0.0024	0.132	TUBA4B
TC0700010352,hg,1	9.28	8.59	1.61	0.0487	0.433	ANKMY2
TC0300007164,hg,1	7.8	7.11	1.61	0.0454	0.4217	SS18L2
TC1100009169,hg,1	14.34	13.65	1.61	0.0401	0.4048	TAGLN
TC0400011503,hg,1	6.67	5.99	1.61	0.0376	0.3949	PPA2
TC2200008827,hg,1	9.43	8.75	1.61	0.0347	0.3866	TOB2
TC0600012247,hg,1	6.7	6.01	1.61	0.0308	0.3697	COL9A1
TC0100008450,hg,1	6.06	5.37	1.61	0.0288	0.3609	PRKAA2
TC1600010752,hg,1	13.73	13.04	1.61	0.0118	0.2579	AARS
TC2200009351,hg,1	11.81	11.12	1.61	0.0077	0.2187	CSNK1E
TC1000008364,hg,1	9.8	9.12	1.61	0.0073	0.2177	RP11-380G5,2; PTEN
TC0300007733,hg,1	5.06	4.38	1.61	0.0069	0.2151	FAM19A1
TC0100013634,hg,1	9.65	8.96	1.61	0.005	0.1845	TMEM54
TC1800006650,hg,1	11.95	11.26	1.61	0.0012	0.0977	RAB31
TC0300009179,hg,1	4.75	4.08	1.6	0.034	0.3833	MED12L
TC0800009961,hg,1	8.37	7.69	1.6	0.022	0.3286	CLU; MIR6843
TC1500010233,hg,1	7.74	7.06	1.6	0.0204	0.3212	MEX3B
TC2200008350,hg,1	13.58	12.91	1.6	0.0137	0.2728	PITPNB
TC1200012787,hg,1	9.34	8.66	1.6	0.0118	0.2582	PUS7L
TC2000007329,hg,1	6.35	5.67	1.6	0.0103	0.2426	ACTR5
TC0600012059,hg,1	8.29	7.61	1.6	0.0098	0.2415	GSTA4
TC1200011770,hg,1	12.48	11.8	1.6	0.007	0.2169	ALDH1L2
TC0600012702,hg,1	7.57	6.9	1.6	0.0053	0.1893	HACE1
TC1400009198,hg,1	10.62	9.94	1.6	0.0043	0.1721	DDHD1
TC0100012760,hg,1	8.02	7.34	1.6	0.0036	0.1591	RERE
TC1100007110,hg,1	8.3	7.63	1.6	0.0009	0.0846	FIBIN
TC1200012110,hg,1	7.2	6.53	1.59	0.0342	0.3844	PEBP1
TC1900007356,hg,1	6.06	5.39	1.59	0.033	0.3781	KCNN1
TC0200010823,hg,1	6.19	5.53	1.59	0.0297	0.3651	CDK5R2
TC1200009834,hg,1	11.79	11.12	1.59	0.029	0.3621	MFAP5
TC0900006454,hg,1	5.86	5.19	1.59	0.0205	0.3217	DMRT3
TC0200009662,hg,1	9.06	8.38	1.59	0.0112	0.251	TNFAIP6
TC0100009339,hg,1	10.27	9.59	1.59	0.0098	0.2415	TMEM167B
TC1100007216,hg,1	5.07	4.4	1.59	0.0091	0.2343	PRRG4
TC1700008427,hg,1	4.68	4.01	1.59	0.0047	0.1796	MPO
TC0300013645,hg,1	10.25	9.59	1.59	0.0039	0.164	APOD
TC0700012163,hg,1	5.24	4.58	1.59	0.0039	0.164	EFCAB10
TC0500011448,hg,1	13.11	12.44	1.59	0.0027	0.1382	ARRDC3
TC2000006631,hg,1	10.82	10.16	1.59	0.0027	0.1384	CRLS1
TC0X00011136,hg,1	7.61	6.95	1.59	0.0021	0.1235	MAGEA6
TC0900011217,hg,1	13.6	12.93	1.59	0.0015	0.1045	PTBP3
TC0200011219,hg,1	10.03	9.36	1.59	0.0013	0.0998	ACKR3
TC1700009731,hg,1	6.22	5.55	1.59	0.001	0.0874	GAS7
TC1100012640,hg,1	4.76	4.1	1.59	0.0009	0.083	OR6X1
TC1200011002,hg,1	10.11	9.45	1.58	0.049	0.4339	LRIG3
TC1900006859,hg,1	6.09	5.43	1.58	0.0249	0.3449	EVI5L
TC1400007653,hg,1	8.3	7.64	1.58	0.0217	0.3277	DNAL1
TC1700010363,hg,1	8.03	7.37	1.58	0.0162	0.2899	RP11-466A19,5; MYO1D
TC0600014332,hg,1	9.13	8.47	1.58	0.0154	0.2825	ZBTB24
TC1900010025,hg,1	9.25	8.59	1.58	0.0118	0.2582	CRLF1
TC1400007944,hg,1	5.66	5	1.58	0.0103	0.2425	KCNK13
TC1600009944,hg,1	8.45	7.79	1.58	0.0102	0.2422	KCTD13
TC0800011611,hg,1	12.83	12.17	1.58	0.0058	0.1978	TNFRSF11B
TC2100006627,hg,1	9.57	8.91	1.58	0.0053	0.1894	MIR99AHG
TC0X00007169,hg,1	4.66	3.99	1.58	0.0049	0.1829	SSX6
TC0300010933,hg,1	9.66	9.01	1.58	0.0046	0.1794	FYCO1
TC0300011378,hg,1	12.13	11.47	1.58	0.0041	0.1689	THOC7
TC0200010811,hg,1	6.43	5.77	1.58	0.002	0.1211	CYP27A1
TC1600009076,hg,1	8.41	7.76	1.57	0.0372	0.3923	RPL3L
TC1600011223,hg,1	5.5	4.85	1.57	0.0362	0.3905	SNAI3
TC2000007148,hg,1	5.49	4.84	1.57	0.0292	0.3623	BPIFA3
TC1200011908,hg,1	7.95	7.29	1.57	0.0281	0.3596	GPN3
TC0100010331,hg,1	5.55	4.9	1.57	0.0172	0.2965	KLHDC9
TC1900009651,hg,1	7.23	6.58	1.57	0.0169	0.2939	YIPF2
TC0400012150,hg,1	8.79	8.15	1.57	0.0146	0.2804	TMEM154
TC0500012760,hg,1	13.88	13.23	1.57	0.0128	0.2655	SLIT3
TC0600008655,hg,1	11.12	10.48	1.57	0.0094	0.2359	TPBG
TC0400009765,hg,1	9.76	9.1	1.57	0.0092	0.235	MXD4; MIR4800
TC1100013061,hg,1	8.32	7.67	1.57	0.0091	0.2343	NADSYN1
TC1100012424,hg,1	8.84	8.18	1.57	0.0088	0.2323	SIK3
TC1200010566,hg,1	12.3	11.66	1.57	0.0071	0.2174	SENP1
TC0700007596,hg,1	11.84	11.19	1.57	0.0035	0.1574	EGFR
TC1900007025,hg,1	10.43	9.78	1.57	0.0031	0.1467	PLPPR2
TC0300008148,hg,1	10.58	9.94	1.57	0.0022	0.1238	TMEM45A
TC2200006678,hg,1	11.62	10.97	1.57	0.0008	0.0781	SNAP29
TC0900007518,hg,1	4.67	4.03	1.56	0.0445	0.4198	MAMDC2
TC0400012245,hg,1	10.67	10.04	1.56	0.0339	0.3822	FAM198B
TC0200015678,hg,1	6.37	5.73	1.56	0.0301	0.3668	IGFBP5
TC1100009110,hg,1	6.14	5.5	1.56	0.028	0.3596	NNMT
TC0900009846,hg,1	9.04	8.4	1.56	0.0192	0.3118	B4GALT1
TC0900009127,hg,1	13.48	12.84	1.56	0.0188	0.3093	COL5A1
TC1100007889,hg,1	5.28	4.64	1.56	0.0183	0.306	SLC22A10
TC0100013483,hg,1	8.47	7.83	1.56	0.0145	0.2798	TAF12
TC1900011001,hg,1	9.19	8.55	1.56	0.0144	0.2788	STRN4
TC0800011683,hg,1	10.82	10.18	1.56	0.0125	0.2636	FBXO32
TC1900009547,hg,1	7.73	7.09	1.56	0.012	0.2587	ZNF414
TC0900008776,hg,1	8.27	7.63	1.56	0.0111	0.2506	MVB12B
TC2100008560,hg,1	9.95	9.31	1.56	0.0084	0.229	DONSON; CRYZL1
TC0900010352,hg,1	9.68	9.04	1.56	0.0074	0.2177	PTAR1
TC1900009208,hg,1	11.37	10.73	1.56	0.0064	0.205	AP3D1
TC0900006522,hg,1	6.1	5.46	1.56	0.0056	0.1951	SLC1A1
TC0900007211,hg,1	5.29	4.64	1.56	0.0039	0.1636	SPATA31A1
TC0900006481,hg,1	9.25	8.61	1.56	0.0036	0.1597	VLDLR
TC1000012611,hg,1	6.61	5.97	1.56	0.0023	0.1267	STK32C
TC1100013021,hg,1	11.59	10.95	1.56	0.0021	0.1231	FEN1
TC0300008945,hg,1	9.38	8.74	1.55	0.0438	0.4188	MRAS
TC0500008632,hg,1	5.84	5.21	1.55	0.0396	0.402	SLC22A5
TC0500007607,hg,1	10.53	9.9	1.55	0.0271	0.3553	NLN
TC0300013887,hg,1	4.2	3.57	1.55	0.0249	0.3454	ZIC1
TC1700012178,hg,1	4.69	4.06	1.55	0.0219	0.3285	WSCD1
TC0700009065,hg,1	7.56	6.93	1.55	0.0189	0.3101	CCDC136
TC0300008130,hg,1	10.16	9.53	1.55	0.0154	0.2825	COL8A1
TC1200011298,hg,1	4.8	4.17	1.55	0.0151	0.2821	CAPS2
TC1200010902,hg,1	9.89	9.25	1.55	0.0145	0.2795	ANKRD52
TC0900009145,hg,1	6.82	6.19	1.55	0.008	0.2235	OLFM1
TC1300008602,hg,1	8.36	7.73	1.55	0.0048	0.1813	MAB21L1
TC0800011621,hg,1	7.74	7.11	1.55	0.0034	0.1542	ENPP2
TC0400008909,hg,1	8.13	7.51	1.54	0.0353	0.3876	SMAD1
TC1700007716,hg,1	7.21	6.59	1.54	0.02	0.3177	MLLT6
TC0100011873,hg,1	10.34	9.71	1.54	0.0146	0.2802	RNF187
TC0200015939,hg,1	6.88	6.26	1.54	0.0096	0.2379	SPHKAP
TC0200006671,hg,1	4.5	3.87	1.54	0.0085	0.2303	GRHL1
TC0600013588,hg,1	8.02	7.39	1.54	0.0079	0.2224	SYNE1
TC0X00008316,hg,1	12.98	12.36	1.54	0.0079	0.2215	GRIA3
TC0900007143,hg,1	10.03	9.41	1.54	0.0066	0.2075	ZCCHC7
TC2200006827,hg,1	4.5	3.88	1.54	0.0065	0.2061	GNAZ
TC0900011246,hg,1	6.14	5.53	1.54	0.0062	0.2026	ZNF883
TC0400008020,hg,1	5.32	4.7	1.54	0.006	0.1993	CDS1
TC1200012308,hg,1	10.7	10.08	1.54	0.0035	0.1581	NCOR2
TC0400011299,hg,1	7.67	7.05	1.54	0.003	0.1446	FAM13A
TC1600008329,hg,1	5.5	4.88	1.54	0.0026	0.1382	HP
TC0500009629,hg,1	11.92	11.29	1.54	0.002	0.1215	TMED9
TC0300011757,hg,1	9.18	8.55	1.54	0.0018	0.115	PROS1
TC1100012170,hg,1	4.51	3.89	1.53	0.0394	0.4007	CARD18
TC0100018186,hg,1	9.67	9.05	1.53	0.0274	0.3564	NBL1
TC0100011861,hg,1	6.12	5.5	1.53	0.0213	0.3244	OBSCN
TC1500009606,hg,1	6.7	6.09	1.53	0.0165	0.292	MYO1E
TC0200011080,hg,1	10.81	10.2	1.53	0.016	0.2886	COPS7B
TC0100013610,hg,1	5.33	4.72	1.53	0.0101	0.2422	FAM229A
TC1200011845,hg,1	6.18	5.57	1.53	0.01	0.2422	SELPLG
TC0400008951,hg,1	6.58	5.97	1.53	0.0073	0.2177	ARHGAP10
TC1900011548,hg,1	4.72	4.1	1.53	0.0063	0.2036	ZIM3
TC0400012940,hg,1	14.24	13.63	1.53	0.0058	0.1978	SEC31A
TC0900011980,hg,1	9.8	9.18	1.53	0.0057	0.1961	SEC16A
TC1600008821,hg,1	6.98	6.36	1.53	0.0053	0.1895	ZNF469
TC0300013963,hg,1	5.25	4.64	1.53	0.0038	0.1636	ANO10
TC0200006757,hg,1	8.04	7.42	1.53	0.0023	0.1264	TRIB2
TC0800008044,hg,1	8.33	7.71	1.53	0.0016	0.1092	STMN2
TC0X00008776,hg,1	7.39	6.78	1.53	0.0016	0.1071	ZNF275
TC0100015509,hg,1	11.25	10.64	1.53	0.0013	0.1005	FAM72B
TC1400006828,hg,1	5.17	4.57	1.52	0.043	0.4148	COCH
TC1100009611,hg,1	10.22	9.62	1.52	0.0364	0.3905	JAM3
TC0500011483,hg,1	5	4.4	1.52	0.0284	0.3596	MCTP1
TC0800008299,hg,1	13.3	12.7	1.52	0.0246	0.3432	SDC2
TC1000007020,hg,1	7.18	6.58	1.52	0.0242	0.3418	OTUD1
TC0100018496,hg,1	7.92	7.31	1.52	0.0182	0.3058	PYGO2
TC0X00009749,hg,1	4.48	3.88	1.52	0.0178	0.3025	KDM5C
TC0600010797,hg,1	5.41	4.8	1.52	0.0173	0.2973	MAK
TC0700011550,hg,1	13.13	12.53	1.52	0.0152	0.2821	POM121C
TC0200007821,hg,1	9.09	8.48	1.52	0.0148	0.2806	SLC1A4
TC1100011157,hg,1	13.74	13.14	1.52	0.014	0.2748	PPP1R14B
TC0100018556,hg,1	5.05	4.44	1.52	0.0119	0.2587	BLACAT1; LEMD1
TC0300013874,hg,1	10.74	10.14	1.52	0.0102	0.2422	SRPRB
TC0X00009929,hg,1	6.54	5.94	1.52	0.0094	0.2358	OPHN1
TC1000008478,hg,1	5.31	4.71	1.52	0.0094	0.2358	CYP26A1
TC0100008594,hg,1	9.76	9.16	1.52	0.0083	0.2266	ROR1
TC0600011853,hg,1	6.72	6.12	1.52	0.0067	0.2094	MEA1
TC0800007886,hg,1	5.82	5.22	1.52	0.0053	0.1895	PREX2
TC0100018390,hg,1	9.49	8.89	1.52	0.0048	0.1813	SLC35E2
TC0100013629,hg,1	12.13	11.52	1.52	0.0045	0.1771	YARS
TC0400012992,hg,1	7.6	6.99	1.52	0.0044	0.1734	MFAP3L
TC1000008713,hg,1	11.4	10.8	1.52	0.0044	0.1734	NOLC1
TC0100016339,hg,1	13.69	13.09	1.52	0.0037	0.1627	DPT
TC0400012900,hg,1	10.28	9.68	1.52	0.0029	0.1445	FBXL5
TC0X00011259,hg,1	8.26	7.65	1.52	0.0016	0.1087	STS
TC0X00010032,hg,1	4.75	4.15	1.52	0.0012	0.098	CITED1
TC0700012276,hg,1	9.21	8.61	1.51	0.0404	0.4061	DOCK4
TC1700006911,hg,1	5.52	4.93	1.51	0.0363	0.3905	ARHGAP44
TC1800008776,hg,1	9.31	8.72	1.51	0.0223	0.3303	FECH
TC2200007467,hg,1	9.24	8.65	1.51	0.0192	0.3118	ZC3H7B
TC0200007908,hg,1	16.26	15.66	1.51	0.0187	0.3082	ANTXR1
TC0100017073,hg,1	6.11	5.51	1.51	0.0184	0.306	SLC45A3
TC0300010739,hg,1	6.18	5.58	1.51	0.0168	0.2937	PLCD1
TC0600013542,hg,1	6.56	5.97	1.51	0.0141	0.2763	ULBP3
TC1900007267,hg,1	10.77	10.17	1.51	0.0117	0.2576	AP1M1
TC0200008666,hg,1	12.16	11.56	1.51	0.0115	0.2533	IL1R1
TC0900007710,hg,1	5.64	5.05	1.51	0.0098	0.2415	SPATA31D4
TC0500011648,hg,1	13.24	12.64	1.51	0.0091	0.2343	EFNA5
TC0100008517,hg,1	8.71	8.12	1.51	0.0086	0.2305	NFIA
TC0100008938,hg,1	10.63	10.03	1.51	0.0065	0.2061	LMO4
TC1500010688,hg,1	5.34	4.74	1.51	0.0051	0.1862	OR4N4
TC1700009378,hg,1	11.07	10.48	1.51	0.0043	0.1734	PITPNA
TC1600010171,hg,1	10.56	9.96	1.51	0.0038	0.1634	VPS35
TC1800008750,hg,1	13.74	13.15	1.51	0.0032	0.1494	TCF4
TC2200006832,hg,1	6.45	5.86	1.51	0.0031	0.1467	RAB36
TC1700010019,hg,1	11.94	11.34	1.51	0.0022	0.1237	MFAP4
TC0100013417,hg,1	10.22	9.63	1.5	0.0381	0.3966	SLC9A1
TC0700008318,hg,1	9.92	9.34	1.5	0.0331	0.3781	AKAP9
TC1700010101,hg,1	7.64	7.06	1.5	0.0324	0.3762	C17orf51
TC1700010050,hg,1	6.98	6.39	1.5	0.0316	0.3736	LGALS9B
TC0600011704,hg,1	4.7	4.12	1.5	0.0278	0.3584	MDGA1
TC1000010172,hg,1	9.05	8.47	1.5	0.0273	0.3563	SVIL
TC1200010977,hg,1	12.42	11.84	1.5	0.0268	0.3537	CDK4
TC1400010629,hg,1	5.22	4.63	1.5	0.0224	0.3303	FLVCR2
TC0600012652,hg,1	6.66	6.08	1.5	0.0223	0.3303	FAXC
TC0900012197,hg,1	9.48	8.9	1.5	0.0203	0.3212	PTGDS
TC1600011474,hg,1	6.33	5.75	1.5	0.0152	0.2821	ANKS3
TC0900006597,hg,1	7.57	6.98	1.5	0.0149	0.2806	KDM4C
TC1100011867,hg,1	7.55	6.97	1.5	0.0141	0.2757	FZD4
TC1800008317,hg,1	8.99	8.41	1.5	0.0138	0.2728	ZNF521
TC0600013604,hg,1	6.45	5.87	1.5	0.0135	0.2719	RGS17
TC0300006894,hg,1	7.35	6.77	1.5	0.012	0.2597	CMC1
TC1000007986,hg,1	10	9.41	1.5	0.0119	0.2587	ANAPC16
TC0300011759,hg,1	4.53	3.94	1.5	0.011	0.2493	STX19
TC0700011705,hg,1	7.09	6.5	1.5	0.0093	0.2358	ABCB4
TC1900011469,hg,1	5.64	5.06	1.5	0.0087	0.2307	TMEM238
TC1900006670,hg,1	8.78	8.2	1.5	0.008	0.2233	PIAS4
TC0X00009867,hg,1	6.33	5.74	1.5	0.0077	0.2189	SPIN4
TC1700011561,hg,1	13	12.42	1.5	0.0064	0.2043	WIPI1
TC2000009953,hg,1	10.26	9.68	1.5	0.0057	0.1953	OSBPL2
TC0400007556,hg,1	12.42	11.84	1.5	0.0036	0.1597	SRD5A3
TC0100007669,hg,1	6.07	5.49	1.5	0.0025	0.1338	CCDC28B
TC1200011460,hg,1	11.8	11.21	1.5	0.0013	0.1005	KITLG
TC0600011971,hg,1	4.54	3.97	1.49	0.0478	0.4291	PTCHD4
TC0100008686,hg,1	4.48	3.9	1.49	0.0466	0.4253	LRRC7
TC0600009393,hg,1	10.03	9.46	1.49	0.0318	0.3736	RNF146
TC0600013462,hg,1	10.87	10.29	1.49	0.031	0.3703	FBXO30
TC1200011251,hg,1	4.6	4.03	1.49	0.0245	0.3432	TSPAN8
TC1500010255,hg,1	6.42	5.85	1.49	0.0242	0.3418	C15orf40
TC2100008417,hg,1	4.94	4.36	1.49	0.0208	0.3227	COL18A1-AS1
TC1900009754,hg,1	8.82	8.24	1.49	0.0199	0.3177	DNASE2
TC1700010190,hg,1	9.32	8.75	1.49	0.0184	0.306	IFT20
TC0600007449,hg,1	5.16	4.59	1.49	0.0178	0.3027	OR2J2
TC1900011635,hg,1	9.15	8.58	1.49	0.0165	0.2922	CHMP2A
TC1500008317,hg,1	9.05	8.48	1.49	0.011	0.2491	CRTC3
TC0100013409,hg,1	7.1	6.52	1.49	0.0094	0.2358	GPATCH3
TC0100012816,hg,1	11.5	10.92	1.49	0.0088	0.2322	CLSTN1
TC0900010390,hg,1	8.57	7.99	1.49	0.0072	0.2177	ABHD17B
TC0100013925,hg,1	9.88	9.31	1.49	0.0058	0.1978	MED8
TC1900007744,hg,1	10.33	9.76	1.49	0.0041	0.1696	DPY19L3
TC1600011350,hg,1	10.95	10.37	1.49	0.0038	0.1636	PMM2
TC0600010991,hg,1	11.37	10.8	1.49	0.0035	0.1569	MBOAT1
TC0100010806,hg,1	11.87	11.29	1.49	0.0031	0.1484	XPR1
TC1000009151,hg,1	5.96	5.4	1.48	0.0377	0.3949	ARMS2
TC2000009317,hg,1	7.99	7.43	1.48	0.0374	0.3939	SULF2
TC1100013059,hg,1	7.61	7.05	1.48	0.0322	0.376	MYEOV
TC0700013347,hg,1	7.39	6.82	1.48	0.0301	0.3668	AQP1
TC0100011696,hg,1	5.21	4.65	1.48	0.0247	0.3443	FAM177B
TC0600011387,hg,1	5.55	4.98	1.48	0.023	0.334	LINC00243
TC0100008341,hg,1	10.18	9.61	1.48	0.0212	0.3243	PODN
TC1100011222,hg,1	5.18	4.61	1.48	0.0199	0.3174	SLC25A45
TC1400007359,hg,1	6.55	5.98	1.48	0.0189	0.3097	SIX6
TC0300013841,hg,1	5.82	5.26	1.48	0.017	0.2951	SLMAP
TC1800008607,hg,1	6.26	5.69	1.48	0.0165	0.2922	TCEB3CL2; TCEB3CL
TC1100007996,hg,1	10.51	9.95	1.48	0.0103	0.2422	ZFPL1
TC0400010519,hg,1	11.72	11.16	1.48	0.0094	0.2358	APBB2
TC1100013043,hg,1	9.16	8.6	1.48	0.0092	0.235	FAM89B
TC1400010195,hg,1	13.15	12.58	1.48	0.0084	0.2283	WARS
TC0500013301,hg,1	13.79	13.22	1.48	0.0062	0.2026	DAB2
TC1500010698,hg,1	10.34	9.77	1.48	0.0058	0.1966	SNRPN; SNURF; SNORD107; PWARSN
TC1700009275,hg,1	7.34	6.78	1.48	0.0051	0.1862	FN3K
TC1200012650,hg,1	13.28	12.72	1.48	0.0042	0.1711	MARS; MIR6758
TC1500010888,hg,1	9.73	9.16	1.48	0.0037	0.1627	PARP6
TC0X00007280,hg,1	4.74	4.17	1.48	0.0036	0.1597	XAGE2
TC0900012119,hg,1	7.84	7.28	1.48	0.0033	0.153	GALT
TC0800007311,hg,1	10.49	9.92	1.48	0.003	0.1463	ADGRA2
TC1700010076,hg,1	13.89	13.33	1.48	0.0028	0.1411	USP22
TSUnmapped00000549,hg,1	4.56	4	1.47	0.0487	0.433	PRAMEF8
TC0500009490,hg,1	6.96	6.41	1.47	0.0434	0.4164	BNIP1
TC1500009451,hg,1	5.33	4.77	1.47	0.0351	0.3876	BCL2L10
TC1100013102,hg,1	6.15	5.59	1.47	0.0291	0.3622	TMEM25
TC0600011466,hg,1	5.78	5.22	1.47	0.0273	0.3563	ZBTB12
TC0400006718,hg,1	5.97	5.42	1.47	0.0264	0.351	SORCS2
TC1500008167,hg,1	11.28	10.72	1.47	0.026	0.3488	ZNF592
TC1200008593,hg,1	4.89	4.34	1.47	0.0201	0.3197	SLC17A8
TC0200011344,hg,1	5.2	4.64	1.47	0.0183	0.306	NDUFA10
TC0500008582,hg,1	8.89	8.33	1.47	0.0165	0.2923	ISOC1
TC0600011463,hg,1	9.69	9.14	1.47	0.0163	0.2906	NEU1
TC0200010264,hg,1	9.05	8.5	1.47	0.0127	0.2655	MFSD6
TC1000008984,hg,1	10.59	10.04	1.47	0.0127	0.2655	FAM160B1
TC0200014765,hg,1	10.49	9.94	1.47	0.0126	0.2646	DPP4
TC0500008539,hg,1	10.36	9.81	1.47	0.011	0.2491	GRAMD3
TC1600009035,hg,1	10.97	10.42	1.47	0.0108	0.2484	TSR3
TC0200012760,hg,1	4.56	4	1.47	0.0102	0.2422	AC018462,2; COMMD1
TC0200007261,hg,1	9.6	9.05	1.47	0.0091	0.2343	QPCT
TC0500007258,hg,1	6.97	6.42	1.47	0.0075	0.2177	GHR
TC1700006582,hg,1	5.81	5.26	1.47	0.0072	0.2177	OR3A3
TC0800006447,hg,1	9.36	8.81	1.47	0.0066	0.2075	FBXO25
TC1100013049,hg,1	6.52	5.96	1.47	0.0063	0.2036	BBS1
TC0100008602,hg,1	9.64	9.09	1.47	0.0049	0.1833	CACHD1
TC1100012735,hg,1	13.46	12.91	1.47	0.0048	0.182	SRPR
TC1600008122,hg,1	7	6.44	1.47	0.0044	0.1734	BEAN1
TC1500007839,hg,1	14.04	13.49	1.47	0.0042	0.1696	ISLR
TC0200008742,hg,1	8.72	8.18	1.46	0.0456	0.4217	NCK2
TC1000011546,hg,1	5.36	4.81	1.46	0.0389	0.3998	FRAT2
TC0200011138,hg,1	3.94	3.39	1.46	0.0384	0.3972	UGT1A1; UGT1A6; UGT1A4; UGT1A10; UGT1A8; UGT1A7; UGT1A5; UGT1A3; UGT1A9
TC1900011895,hg,1	4.39	3.85	1.46	0.0326	0.3767	CACNA1A
TC1600008034,hg,1	5.83	5.29	1.46	0.0298	0.3656	NDRG4
TC1000010022,hg,1	12.76	12.21	1.46	0.0258	0.3488	PIP4K2A
TC0200010572,hg,1	7.15	6.61	1.46	0.0255	0.3481	ZDBF2
TC0700006649,hg,1	11.3	10.75	1.46	0.0252	0.3461	ZDHHC4
TC0900010322,hg,1	4.43	3.88	1.46	0.0252	0.3461	TMEM252
TC0200008224,hg,1	5.39	4.84	1.46	0.0239	0.3402	DNAH6
TC1600011535,hg,1	9.31	8.76	1.46	0.0213	0.3251	SIAH1
TC2000007572,hg,1	12.11	11.56	1.46	0.0182	0.306	NCOA3
TC0200016330,hg,1	5.84	5.29	1.46	0.0167	0.2932	AQP12B
TC1100006911,hg,1	6.36	5.82	1.46	0.0159	0.2877	SPON1
TC1400006965,hg,1	6.41	5.86	1.46	0.0147	0.2806	GEMIN2
TC0100017094,hg,1	11.21	10.67	1.46	0.0135	0.2717	FAM72A
TC1200011946,hg,1	9.76	9.21	1.46	0.0132	0.2702	BRAP
TC0200012258,hg,1	4.31	3.76	1.46	0.0123	0.262	SULT6B1
TC0100011461,hg,1	12.63	12.08	1.46	0.0118	0.2579	DIEXF
TC0400012968,hg,1	8.31	7.76	1.46	0.0113	0.252	NDUFC1
TC1200011591,hg,1	8.43	7.88	1.46	0.011	0.2493	NTN4
TC0700010020,hg,1	7.75	7.2	1.46	0.0106	0.2464	PSMG3
TC1400010605,hg,1	8.48	7.94	1.46	0.0103	0.2428	CTAGE5
TC1400008193,hg,1	10.27	9.73	1.46	0.0078	0.2212	EVL
TC2200007406,hg,1	12.61	12.06	1.46	0.0047	0.1796	ATF4
TC0100007569,hg,1	9.26	8.72	1.46	0.0027	0.1384	GMEB1
TC0X00008240,hg,1	13.87	13.33	1.46	0.0015	0.1045	PGRMC1
TC1600006619,hg,1	8.92	8.39	1.45	0.0449	0.4213	PDPK1
TC0700011584,hg,1	5.1	4.56	1.45	0.0416	0.4098	FGL2
TC1100010090,hg,1	4.84	4.3	1.45	0.0359	0.3899	LYVE1
TC0700006669,hg,1	9.38	8.84	1.45	0.0323	0.3762	MIOS
TC0500008491,hg,1	5.88	5.35	1.45	0.0284	0.3596	PRDM6
TC1400010716,hg,1	8.72	8.18	1.45	0.0278	0.3586	HOMEZ
TC1700007402,hg,1	7.64	7.11	1.45	0.0275	0.3564	FLOT2
TC1600011351,hg,1	7.76	7.23	1.45	0.0256	0.3481	CARHSP1
TC1100006831,hg,1	13.2	12.66	1.45	0.0221	0.3286	ADM
TC1800006513,hg,1	12.81	12.27	1.45	0.022	0.3285	TGIF1
TC0100016022,hg,1	9.51	8.97	1.45	0.0177	0.3014	HDGF
TSUnmapped00000306,hg,1	6.6	6.07	1.45	0.013	0.2677	ZKSCAN7
TC1100006923,hg,1	5.38	4.84	1.45	0.0126	0.2651	PDE3B
TC1100008553,hg,1	6.04	5.5	1.45	0.0122	0.2612	KCTD21-AS1
TC1200007931,hg,1	9.89	9.36	1.45	0.0115	0.2539	SLC16A7
TC0600014227,hg,1	5.79	5.26	1.45	0.0104	0.2431	FAM217A
TC0300008715,hg,1	8.48	7.95	1.45	0.0101	0.2422	EEFSEC
TC0600013852,hg,1	4.67	4.13	1.45	0.0101	0.2422	C6orf118
TC0300006462,hg,1	7.87	7.33	1.45	0.0072	0.2177	TRNT1
TC1900011650,hg,1	9.14	8.6	1.45	0.0063	0.2036	ARHGEF18
TC1900009204,hg,1	9.78	9.24	1.45	0.005	0.1833	MOB3A
TC16_KI270728v1_random00006438,hg,1	5.12	4.58	1.45	0.0048	0.1808	TP53TG3D; LOC102723655; TP53TG3; AC136612,1
TC0100010903,hg,1	9.8	9.26	1.45	0.0032	0.1494	RNF2
TC0100013611,hg,1	8.13	7.6	1.44	0.0496	0.4359	BSDC1
TC0400009033,hg,1	10.18	9.65	1.44	0.0495	0.4355	TRIM2
TC0X00009101,hg,1	7.07	6.55	1.44	0.048	0.4299	GPM6B
TC1200012265,hg,1	13.91	13.39	1.44	0.0452	0.4217	CDK2AP1
TC0800012166,hg,1	6.23	5.71	1.44	0.0408	0.4069	SCRIB
TC0700012085,hg,1	5.84	5.31	1.44	0.0381	0.3965	ALKBH4
TC0800007389,hg,1	4.77	4.25	1.44	0.0367	0.3905	C8orf4
TC0900009417,hg,1	7.49	6.96	1.44	0.0241	0.3409	RFX3
TC1600009524,hg,1	13.04	12.51	1.44	0.0212	0.3243	NPIPA5
TC1700006899,hg,1	11.5	10.97	1.44	0.0209	0.3239	MAP2K4; MIR744
TC0900008887,hg,1	9.8	9.27	1.44	0.0193	0.3123	TBC1D13
TC1100012019,hg,1	5.14	4.62	1.44	0.0193	0.312	SESN3
TC0X00011339,hg,1	5.21	4.69	1.44	0.0183	0.306	ARSE
TC1100009210,hg,1	14.93	14.41	1.44	0.0167	0.2932	ARCN1
TC0200014814,hg,1	5.11	4.59	1.44	0.0162	0.2899	SCN1A
TC1800007969,hg,1	6.15	5.62	1.44	0.0155	0.2832	L3MBTL4
TC0500007729,hg,1	10.1	9.57	1.44	0.0123	0.2612	MCCC2
TC0600012314,hg,1	14.43	13.9	1.44	0.0109	0.2491	COL12A1
TC0900010975,hg,1	10.5	9.97	1.44	0.0092	0.2344	GABBR2
TC0200016770,hg,1	7.97	7.44	1.44	0.0088	0.2323	MIR6809; TNS1
TC0X00010204,hg,1	4.91	4.38	1.44	0.008	0.2235	SATL1
TC1300006583,hg,1	6.47	5.95	1.44	0.0074	0.2177	SGCG
TC1900008044,hg,1	5.76	5.23	1.44	0.0072	0.2177	NCCRP1
TC1900012008,hg,1	5.62	5.09	1.44	0.0072	0.2177	SIGLEC11
TC1700009500,hg,1	7.41	6.88	1.44	0.0065	0.206	ZZEF1
TC1300008144,hg,1	13.52	12.99	1.44	0.0059	0.1987	TFDP1
TC1000008492,hg,1	6.27	5.74	1.44	0.005	0.1833	SLC35G1
TC0400008030,hg,1	9.23	8.7	1.44	0.0026	0.1381	ARHGAP24
TC0X00009942,hg,1	7.53	7.01	1.44	0.0021	0.1229	PJA1
TC0700008592,hg,1	6.28	5.76	1.43	0.0439	0.4188	COL26A1
TC0600011525,hg,1	10.79	10.27	1.43	0.0413	0.4094	RXRB
TC0200016319,hg,1	7.41	6.9	1.43	0.0359	0.3897	ANKMY1
TC0500011924,hg,1	8.49	7.97	1.43	0.0325	0.3765	ALDH7A1
TC1700008175,hg,1	11.82	11.31	1.43	0.0324	0.3762	CALCOCO2
TC1700010371,hg,1	5.96	5.44	1.43	0.0315	0.3728	ASIC2
TC1700010658,hg,1	5.91	5.4	1.43	0.0301	0.3667	KRTAP4-2
TC0300012599,hg,1	6.43	5.91	1.43	0.0286	0.3598	NMNAT3
TC0100007105,hg,1	4.62	4.11	1.43	0.0285	0.3596	PADI4
TC1100007863,hg,1	6.95	6.43	1.43	0.0274	0.3563	ROM1
TC1100012853,hg,1	9.98	9.46	1.43	0.0237	0.3395	SNX19
TC1000009869,hg,1	4.82	4.31	1.43	0.0209	0.3239	CDNF
TC1100010038,hg,1	7.71	7.2	1.43	0.0174	0.298	ST5
TC0500013426,hg,1	12.41	11.9	1.43	0.0159	0.2877	TBC1D9B
TC0800010696,hg,1	4.32	3.8	1.43	0.0132	0.2708	TCF24
TC0500008175,hg,1	14.17	13.66	1.43	0.0123	0.2613	RGMB
TC1200010874,hg,1	7.98	7.46	1.43	0.0112	0.251	MMP19
TC0200014204,hg,1	5.9	5.38	1.43	0.0109	0.2491	HS6ST1
TC0100013229,hg,1	10.64	10.12	1.43	0.0086	0.2305	HSPG2
TC1400009190,hg,1	13.33	12.82	1.43	0.0085	0.2293	GNPNAT1
TC1000006803,hg,1	4.95	4.43	1.43	0.0081	0.2248	CAMK1D
TC1100008518,hg,1	9.42	8.9	1.43	0.0032	0.151	ACER3
TC0800009231,hg,1	11.72	11.2	1.43	0.0031	0.1467	GRINA
TC0800007899,hg,1	14.58	14.06	1.43	0.0019	0.1172	SULF1
TC0600009862,hg,1	10.08	9.57	1.42	0.0423	0.413	AKAP12
TC1400009563,hg,1	5.9	5.4	1.42	0.0415	0.4098	SLC10A1
TC0600009772,hg,1	10.73	10.22	1.42	0.0414	0.4097	SASH1
TC2000009469,hg,1	8.53	8.02	1.42	0.0355	0.3887	ZFP64
TC0300013947,hg,1	5.54	5.04	1.42	0.0349	0.3868	COLQ
TC0400012396,hg,1	9.6	9.09	1.42	0.0333	0.3788	AADAT
TC0900007321,hg,1	5.78	5.27	1.42	0.0307	0.3696	SPATA31A5; SPATA31A7
TC0800006591,hg,1	5.69	5.19	1.42	0.0284	0.3596	DEFB109P1B
TC0200016700,hg,1	6.21	5.7	1.42	0.0259	0.3488	TRABD2A
TC0800006978,hg,1	8.58	8.07	1.42	0.0244	0.3426	POLR3D
TC1500010894,hg,1	8.67	8.17	1.42	0.0234	0.3373	SNUPN
TSUnmapped00000356,hg,1	6.86	6.36	1.42	0.0212	0.3243	DYRK1B
TC2000009944,hg,1	10.11	9.61	1.42	0.0207	0.3223	RTFDC1
TC0500009116,hg,1	5.15	4.64	1.42	0.0199	0.3177	GM2A
TC1700011208,hg,1	11.93	11.43	1.42	0.019	0.3103	TRIM25; MIR3614
TC0300012814,hg,1	3.88	3.38	1.42	0.0161	0.2899	GPR87
TC0X00009755,hg,1	5.66	5.15	1.42	0.0156	0.2842	IQSEC2
TC1300007870,hg,1	13.16	12.65	1.42	0.0152	0.2821	ITGBL1
TC0600009228,hg,1	9.16	8.65	1.42	0.0149	0.2806	NT5DC1
TC0900009909,hg,1	12.01	11.5	1.42	0.0149	0.2806	DCTN3
TC1500007652,hg,1	5.9	5.39	1.42	0.0142	0.2765	SKOR1
TC1500007396,hg,1	5.62	5.11	1.42	0.0132	0.2708	LDHAL6B
TC0700011066,hg,1	5.79	5.29	1.42	0.0117	0.2576	COBL
TC1000010468,hg,1	14.49	13.99	1.42	0.01	0.2422	CXCL12
TC0300009334,hg,1	4.94	4.44	1.42	0.0083	0.2266	C3orf80
TC1400009973,hg,1	6.31	5.81	1.42	0.0074	0.2177	RPS6KA5
TC0100008812,hg,1	12.96	12.46	1.42	0.0071	0.2177	PTGFR
TC0400012864,hg,1	4.48	3.98	1.42	0.0044	0.1734	ADAM29
TC0600009851,hg,1	12.1	11.59	1.42	0.0026	0.1371	MTHFD1L
TC0800008769,hg,1	7.01	6.51	1.41	0.0478	0.429	TRMT12
TC0100018528,hg,1	10.26	9.76	1.41	0.0439	0.4188	CREG1
TC0100015333,hg,1	4.84	4.35	1.41	0.043	0.4148	PTPN22
TC1600008928,hg,1	9.8	9.31	1.41	0.0387	0.3985	NPRL3
TC0200010801,hg,1	12.63	12.13	1.41	0.0366	0.3905	RQCD1
TC0800007137,hg,1	5.9	5.4	1.41	0.0328	0.378	FZD3
TC0X00009707,hg,1	11.92	11.42	1.41	0.0319	0.3743	MAGED4; MAGED4B; SNORA11D; SNORA11E
TC1500007939,hg,1	7.91	7.41	1.41	0.0307	0.3696	HMG20A
TC1600011321,hg,1	5.61	5.11	1.41	0.0296	0.3651	FAM195A
TC0100018097,hg,1	9.61	9.12	1.41	0.0295	0.3647	ZNF496
TC1000011657,hg,1	7.91	7.42	1.41	0.0288	0.3609	FGF8
TC0800007460,hg,1	12.69	12.2	1.41	0.0284	0.3596	HGSNAT
TC1500010098,hg,1	4.94	4.44	1.41	0.0269	0.354	SCAPER
TC1500009492,hg,1	10.28	9.78	1.41	0.0261	0.3488	RSL24D1
TC1700012484,hg,1	8.4	7.91	1.41	0.0183	0.306	PYCR1
TC2200007620,hg,1	11.84	11.34	1.41	0.0169	0.2942	FBLN1
TC0700010910,hg,1	10.66	10.16	1.41	0.0149	0.2806	POLD2
TC1400008963,hg,1	11.18	10.68	1.41	0.0149	0.2806	MBIP
TC0600012883,hg,1	10.14	9.64	1.41	0.0121	0.2605	TUBE1
TC2200007211,hg,1	4.85	4.36	1.41	0.0107	0.2473	RASD2
TC0X00008526,hg,1	7.15	6.65	1.41	0.0086	0.2305	FHL1
TC1400007227,hg,1	14.14	13.64	1.41	0.008	0.2226	LGALS3
TC1900008575,hg,1	4.44	3.95	1.41	0.0064	0.2042	MYH14
TC0100017761,hg,1	10.07	9.57	1.41	0.0062	0.2027	PCNXL2
TC2200008932,hg,1	10.08	9.58	1.41	0.0062	0.2033	KIAA1644
TC0500010766,hg,1	12.55	12.05	1.41	0.004	0.1672	PLPP1; RNF138P1
TC0300010521,hg,1	8.4	7.91	1.4	0.0499	0.4364	THRB
TC0100008106,hg,1	4.83	4.34	1.4	0.0471	0.4264	BTBD19
TC0600008601,hg,1	7.56	7.07	1.4	0.0423	0.413	IRAK1BP1
TC1900010582,hg,1	4.58	4.1	1.4	0.0402	0.405	WDR87
TC1100006899,hg,1	7.54	7.06	1.4	0.0391	0.4003	ARNTL
TC0500011875,hg,1	11.34	10.86	1.4	0.0366	0.3905	PPIC
TC1200007690,hg,1	7.46	6.97	1.4	0.0336	0.3801	TNS2
TC0200016654,hg,1	13.79	13.3	1.4	0.0332	0.3787	COX7A2L
TC0400012057,hg,1	8.1	7.62	1.4	0.0284	0.3596	SLC10A7
TC0100011236,hg,1	5.43	4.94	1.4	0.0277	0.3584	MGAT4EP
TC0800010511,hg,1	4.58	4.1	1.4	0.0266	0.3519	SDR16C5
TC0200016598,hg,1	8.24	7.75	1.4	0.0264	0.3508	SPEG
TC2200008305,hg,1	4.42	3.94	1.4	0.0258	0.3488	CRYBB1
TC1100008113,hg,1	7.11	6.63	1.4	0.0255	0.3475	RHOD
TC0900008667,hg,1	5.19	4.7	1.4	0.0244	0.3428	OR1N2
TC0400009431,hg,1	11.06	10.57	1.4	0.0207	0.3223	TENM3
TC1000011499,hg,1	10.5	10.01	1.4	0.0207	0.3223	ALDH18A1
TC1400008184,hg,1	8.99	8.5	1.4	0.0162	0.2899	EML1
TC1000012491,hg,1	10.62	10.14	1.4	0.0138	0.2728	ENTPD7
TC2200008966,hg,1	11.06	10.58	1.4	0.0137	0.2728	KIAA0930
TC1500009804,hg,1	10.61	10.12	1.4	0.0104	0.243	DENND4A
TC0200009350,hg,1	7.34	6.85	1.4	0.0075	0.2177	C2orf27A
TC1300008894,hg,1	7.18	6.69	1.4	0.0075	0.2177	RCBTB2
TC0700009485,hg,1	9.83	9.34	1.4	0.0052	0.1886	GSTK1
TC0700009502,hg,1	4.99	4.5	1.4	0.0046	0.1796	CTAGE15
TC0400009086,hg,1	4.26	3.79	1.39	0.0497	0.436	GUCY1A3
TC0100013882,hg,1	11.94	11.46	1.39	0.0477	0.429	FOXJ3
TC0200013232,hg,1	9.38	8.91	1.39	0.0473	0.4269	SUCLG1
TC0500009108,hg,1	7.09	6.61	1.39	0.0459	0.4227	GPX3
TC0100016051,hg,1	4.57	4.09	1.39	0.0441	0.4192	FCRL2
TC1500010858,hg,1	5.71	5.23	1.39	0.0421	0.4121	CATSPER2
TC0100007457,hg,1	6.41	5.94	1.39	0.0409	0.4069	LIN28A
TC1300009309,hg,1	7.54	7.07	1.39	0.0378	0.395	EDNRB
TC0700011982,hg,1	11.19	10.71	1.39	0.0325	0.3765	GATS
TC1300008249,hg,1	5.08	4.6	1.39	0.0274	0.3564	GJB2
TC1100007457,hg,1	10.18	9.71	1.39	0.0254	0.347	ATG13
TC1800008418,hg,1	6.86	6.39	1.39	0.0237	0.3396	GAREM1
TC1600011487,hg,1	12.92	12.44	1.39	0.0229	0.334	NPIPA8
TC2000008253,hg,1	5.38	4.9	1.39	0.0194	0.3126	ADRA1D
TC0700012896,hg,1	4.89	4.42	1.39	0.0173	0.298	CTAGE6
TC0X00011237,hg,1	5.38	4.91	1.39	0.0168	0.2937	RAB39B
TC0500009488,hg,1	8.3	7.83	1.39	0.0162	0.2899	CREBRF
TC0200009895,hg,1	11.15	10.68	1.39	0.015	0.2813	CERS6
TC1100013048,hg,1	8.34	7.86	1.39	0.0149	0.2806	DPP3
TC1000008363,hg,1	13.9	13.43	1.39	0.0145	0.2795	PTEN
TC1900010031,hg,1	13.64	13.17	1.39	0.0134	0.2717	COMP
TC1100008523,hg,1	8.48	8	1.39	0.0122	0.2612	CAPN5
TC0600012240,hg,1	12.46	11.98	1.39	0.0111	0.2505	LMBRD1
TC0100009511,hg,1	4.97	4.49	1.39	0.0104	0.243	TSHB
TC0900008222,hg,1	7.34	6.87	1.39	0.009	0.2334	STX17
TC0100018485,hg,1	6.09	5.61	1.39	0.0088	0.232	ADAMTSL4-AS1
TC0300006658,hg,1	11.81	11.34	1.39	0.0073	0.2177	FBLN2
TC2000008228,hg,1	8.73	8.26	1.39	0.0066	0.2078	SIGLEC1
TC1100007430,hg,1	9.02	8.55	1.39	0.0056	0.1951	GYLTL1B
TC0300013879,hg,1	7.63	7.16	1.38	0.0482	0.4309	IL20RB
TC1000008649,hg,1	5.82	5.35	1.38	0.0481	0.4304	WNT8B
TC0400008662,hg,1	5.06	4.59	1.38	0.0457	0.422	SLC25A31
TC1200012601,hg,1	5.37	4.9	1.38	0.0416	0.4098	SLCO1B3
TC0900010814,hg,1	7.09	6.63	1.38	0.0407	0.4069	ZNF484
TC1000010367,hg,1	7.3	6.83	1.38	0.0406	0.4066	ZNF25
TC0X00008826,hg,1	8.24	7.77	1.38	0.0403	0.4061	FLNA
TC0X00007134,hg,1	11.99	11.52	1.38	0.0376	0.3949	USP11
TC1700010827,hg,1	8.22	7.75	1.38	0.0373	0.3928	GRN
TC1900011652,hg,1	8.51	8.04	1.38	0.0373	0.3928	ZNF358
TC2200008136,hg,1	5.35	4.89	1.38	0.0337	0.3814	PRAME
TC1600011422,hg,1	6.69	6.22	1.38	0.0331	0.3781	CLEC18A
TC2200008759,hg,1	4.61	4.14	1.38	0.0323	0.3762	ENTHD1
TC0200013330,hg,1	7.04	6.58	1.38	0.0308	0.3696	PLGLB1; PLGLB2
TC1200011862,hg,1	8.32	7.86	1.38	0.0252	0.3461	ALKBH2
TC0X00011389,hg,1	7.61	7.15	1.38	0.0232	0.3352	NKAP
TC1700011002,hg,1	4.93	4.47	1.38	0.0212	0.3243	PRAC1
TC0400009551,hg,1	5.22	4.75	1.38	0.0211	0.3243	F11
TC2000007251,hg,1	15.45	14.98	1.38	0.0205	0.3217	MYL9
TC0600014196,hg,1	13.95	13.49	1.38	0.0193	0.3118	SNX9
TC0300014063,hg,1	5.63	5.17	1.38	0.0184	0.306	ANKUB1
TC0400010944,hg,1	5.23	4.76	1.38	0.0181	0.3057	CSN2
TC0100007505,hg,1	9.12	8.66	1.38	0.0172	0.2968	WDTC1
TC0300009328,hg,1	5.28	4.81	1.38	0.0163	0.2909	IL12A
TC0200012956,hg,1	14.42	13.96	1.38	0.0104	0.243	GFPT1
TC1300006930,hg,1	9.95	9.49	1.38	0.0093	0.2358	COG6
TC0800010880,hg,1	6.81	6.35	1.38	0.0082	0.2266	IL7
TC0100006540,hg,1	6.01	5.54	1.38	0.0079	0.2213	CALML6
[truncated: 398 more rows]

## Sheet: KEGG circGLIS3 KD
Table S4. List of differentially expressed genes and related signaling pathways in human fibroblasts with abnormal circGLIS3 expression
KEGG pathway analysis of the differentially expressed genes in human dermal fibroblasts transfected with si-circGLIS3 or si-Ctrl (related to Fig. 4A)
Term	Overlap	P-value	Adjusted P-value	Odds Ratio	Combined Score	Genes
Proteoglycans in cancer	43/205	1.625451283203355E-4	0.025597809723435665	1.968508545393466	17.174360839989	ITGB5;ROCK1;SDC2;PIK3R3;WNT8B;ITPR3;PIK3R1;HIF1A;ACTB;EGFR;SLC9A1;CDC42;SHH;CCND1;PLAU;PLCE1;TIMP3;FLNA;PRKACB;MAPK3;FZD3;MAP2K1;TGFB2;PPP1R12A;FZD4;WNT3A;PDPK1;LUM;FZD7;FZD6;RDX;IGF2;GAB1;RRAS2;ANK2;FRS2;HSPG2;VEGFA;MAPK13;MRAS;ARHGEF1;RAF1;TP53
Cellular senescence	35/156	1.646161397005509E-4	0.025597809723435665	2.142947191483401	18.66912925222338	TRAF3IP2;CALML6;SERPINE1;PTEN;PIK3R3;ITPR3;PIK3R1;KIR2DL4;CCND3;CCNB1;PPP3CB;CCND1;RBBP4;E2F1;E2F3;E2F4;MAPK3;MAP2K1;TGFB2;NFATC2;RRAS2;CDC25A;TGFBR2;MAPK13;CDK6;MRAS;CCNE2;CDK4;CDK2;CALM3;SLC25A31;RAF1;SQSTM1;TP53;MCU
Regulation of actin cytoskeleton	44/218	3.3655116115083566E-4	0.0348891370393033	1.8748783838620886	14.99295317992729	NCKAP1;ITGB5;ROCK1;ARPC1B;ARPC5L;PIK3R3;PIK3R1;ACTB;EGFR;SLC9A1;FGF5;CDC42;GNA13;FGF8;CFL2;GNA12;PIP4K2A;MYL10;PIP5K1A;MYH14;BDKRB1;PIP4K2B;NCKAP1L;PIP5K1C;MAPK3;MAP2K1;GSN;PPP1R12A;ITGA3;EGF;RDX;LIMK1;RRAS2;ARPC4;MYLPF;MRAS;CXCL12;ABI2;ITGA11;ARHGEF1;ARHGEF7;RAF1;MYL9;BCAR1
Pancreatic cancer	20/76	4.754365403981987E-4	0.03696519101595995	2.6389473684210527	20.191317683068625	MAP2K1;TGFB2;BAD;EGF;PIK3R3;PIK3R1;EGFR;TGFBR2;VEGFA;CDC42;CDK6;CCND1;CDK4;E2F1;BAX;E2F3;RAF1;TP53;MAPK3;BCL2L1
p53 signaling pathway	19/73	7.550429433948964E-4	0.04388184595908627	2.599053809701958	18.683911510132784	APAF1;GORAB;SERPINE1;SIAH1;PTEN;CCND3;CCNB1;CDK6;CCND1;SESN3;CCNE2;RRM2B;ZMAT3;CDK4;CDK2;BAX;BID;TP53;BCL2L1
Chronic myeloid leukemia	19/76	0.0012767797450881342	0.04388184595908627	2.461840628507295	16.4042637903254	MAP2K1;TGFB2;CTBP1;BAD;PIK3R3;PIK3R1;TGFBR2;BCR;CDK6;CCND1;CDK4;ABL1;E2F1;BAX;E2F3;RAF1;TP53;MAPK3;BCL2L1
TGF-beta signaling pathway	22/94	0.0014143998212753708	0.04388184595908627	2.2576087465467998	14.812283849467066	ACVR1;TGIF1;SMAD1;TGFB2;ROCK1;FST;INHBA;RGMB;THSD4;ACVR2A;TGFBR2;GREM1;GREM2;TFDP1;PPP2R1B;PPP2R1A;ID2;ID1;E2F4;NBL1;MAPK3;BMPR1A
Pathways in cancer	87/531	0.0014254706443622802	0.04388184595908627	1.456944704670008	9.547727610816583	IFNA5;IFNA1;CALML6;PTEN;GLI3;CKS1B;FGF5;SHH;EDNRA;CCND3;FGF8;EDNRB;FRAT2;RPS6KA5;HEY1;CCND1;BDKRB1;IL12A;PRKACB;APPL1;NCOA1;ARHGEF11;MAP2K1;APAF1;ITGA3;NCOA3;AXIN2;PGF;TGFBR2;BCR;EML4;CCNE2;COL4A2;TRAF3;TRAF6;ARHGEF1;RAF1;TP53;PPARD;LAMA5;ROCK1;CTBP1;GSTP1;ADCY3;WNT8B;PIK3R3;PIK3R1;HIF1A;EGFR;GNAI1;CDC42;RXRB;GNA13;GNA11;GNA12;ABL1;E2F1;STAT6;E2F3;BID;MAPK3;FZD3;TGFB2;FZD4;WNT3A;BAD;EGF;FZD7;FZD6…
Autophagy	29/137	0.0015171350372832904	0.04388184595908627	1.98574324535863	12.889323514401465	PRKAA2;STX17;PTEN;PIK3R3;PIK3R1;HMGB1;HIF1A;CAMKK2;MLST8;PRKACB;SNAP29;MAPK3;ATG3;MAP2K1;PDPK1;BAD;RAB39B;RRAS2;WIPI1;ATG13;MRAS;TRAF6;DDIT4;ATG4A;SMCR8;RAF1;RAB7B;SQSTM1;BCL2L1
Sphingolipid signaling pathway	26/119	0.0016155812579531597	0.04388184595908627	2.0666221853057185	13.284372386152857	ROCK1;PTEN;PIK3R3;PIK3R1;GNAI1;GNA13;SGPL1;PPP2R1B;PPP2R1A;SPTLC3;PPP2R3C;GNA12;BID;MAPK3;CERS3;CERS4;MAP2K1;CERS6;PDPK1;PPP2R5A;PPP2R3A;MAPK13;BAX;RAF1;TP53;CERS2

## Sheet: DEG circGLIS3 OE
Table S4. List of differentially expressed genes and related signaling pathways in human fibroblasts with abnormal circGLIS3 expression
Differentially expressed genes (P. val<0.05) in human dermal fibroblasts transfected with p-CircGLIS3 or p-Ctrl (related to Fig. 4A, Fig.S4B)
ID	circGlis3_OE.Avg..log2.	Ctrl.Avg..log2.	Fold.Change	P.val	FDR.P.val	gene
TC0400011052.hg.1	9.02	6.31	6.54	1.22e-07	0.0005	CXCL9
TC0600011136.hg.1	12.39	9.83	5.87	3.96e-07	0.0008	HIST1H2BG
TC0600007862.hg.1	9.77	7.52	4.76	1.71e-08	0.0003	PIM1
TC1600009677.hg.1	8.55	6.38	4.49	6.42e-08	0.0004	CRYM
TC0700012708.hg.1	10.65	8.72	3.81	5.72e-07	0.0008	SLC13A4
TC0600007384.hg.1	8.56	6.65	3.75	5.7e-06	0.0025	HIST1H2BO
TC0800009872.hg.1	10.1	8.3	3.48	1.29e-06	0.001	TNFRSF10D
TC0200014770.hg.1	7.52	5.81	3.28	1.21e-06	0.001	GCG
TC0400007836.hg.1	13.89	12.18	3.28	2.8e-06	0.0015	CXCL8
TC0100017118.hg.1	9.5	7.83	3.18	3.09e-05	0.0063	YOD1
TC0500011448.hg.1	13.66	12	3.17	2.19e-07	0.0008	ARRDC3
TC0100008664.hg.1	12.01	10.36	3.13	2.54e-06	0.0015	GADD45A
TC0100015701.hg.1	9.84	8.22	3.07	6.5e-06	0.0026	HIST2H3A; HIST2H3C
TC1900007061.hg.1	10.3	8.69	3.06	6.74e-07	0.0008	ZNF844
TC0100009877.hg.1	9.73	8.12	3.05	1.18e-06	0.001	HIST2H3A
TC0400012432.hg.1	12.31	10.71	3.04	1.02e-06	0.001	HMGB2
TC0100011621.hg.1	7.46	5.89	2.97	5.75e-07	0.0008	TGFB2; TGFB2-OT1
TC1800007471.hg.1	14.8	13.24	2.94	6.3e-07	0.0008	PMAIP1
TC0300007720.hg.1	8.42	6.86	2.94	9.06e-05	0.0103	KBTBD8
TC0100016715.hg.1	13.92	12.38	2.9	1.73e-06	0.0012	PTGS2
TC0300010931.hg.1	11.68	10.15	2.88	8.21e-06	0.0031	LZTFL1
TC0100011533.hg.1	9.32	7.8	2.86	1.48e-06	0.0011	ATF3
TC0500010498.hg.1	6.63	5.16	2.76	1.24e-06	0.001	RANBP3L
TC1700009535.hg.1	5.81	4.38	2.69	8.42e-06	0.0031	CHRNE
TC0600007158.hg.1	11.91	10.48	2.68	6.29e-06	0.0026	SOX4
TC1700008455.hg.1	8.02	6.6	2.66	1.77e-05	0.0051	YPEL2
TC0100011871.hg.1	7.14	5.74	2.64	0.0001	0.0116	HIST3H2BB
TC0400012818.hg.1	12.5	11.11	2.62	2.69e-06	0.0015	CCNG2
TC1000011420.hg.1	6.69	5.31	2.6	1.98e-05	0.0053	CPEB3
TC0200011219.hg.1	14.19	12.82	2.58	2.16e-06	0.0014	ACKR3
TC0500010635.hg.1	11.18	9.84	2.55	2.56e-06	0.0015	HMGCS1
TC0300012918.hg.1	13.28	11.96	2.5	1.44e-06	0.0011	CCNL1
TC1400007755.hg.1	6.32	5	2.5	2.7e-05	0.0063	SAMD15
TC0800010926.hg.1	8.51	7.19	2.49	0.0003	0.0178	PAG1
TC1100010041.hg.1	5.65	4.35	2.47	0.0015	0.041	ST5
TSUnmapped00000353.hg.1	9.38	8.09	2.45	3.21e-05	0.0064	DUSP16
TC1900011882.hg.1	8.94	7.65	2.45	3.64e-05	0.0066	ZNF442
TC0800011132.hg.1	13.8	12.51	2.43	3.27e-05	0.0064	GEM
TC0100007184.hg.1	8.74	7.47	2.41	9.5e-06	0.0033	OTUD3
TC0100010923.hg.1	9.39	8.12	2.41	0.0002	0.0139	PRG4
TC0500013300.hg.1	6.57	5.32	2.39	0.0001	0.0119	C9
TC0200011992.hg.1	8.51	7.26	2.38	4.63e-05	0.0078	DNAJC27
TC0600011127.hg.1	9.33	8.09	2.37	2.98e-05	0.0063	HIST1H1C
TC1800006655.hg.1	7.37	6.13	2.37	0.0016	0.0429	TXNDC2
TC0700006890.hg.1	14.53	13.29	2.36	0.0001	0.012	IL6
TC1700010731.hg.1	9.32	8.07	2.36	0.0002	0.0169	PSMC3IP
TC0100013700.hg.1	9.96	8.74	2.34	1.52e-05	0.0044	CLSPN
TC1100013006.hg.1	5.13	3.9	2.34	3.51e-05	0.0065	CNTF
TC0400012814.hg.1	10.56	9.34	2.33	0.0004	0.0224	CXCL6
TC0400008284.hg.1	5.03	3.81	2.32	0.0002	0.0168	UBE2D3
TC1100013087.hg.1	9.37	8.17	2.31	8.47e-05	0.0103	BIRC3
TC0100009149.hg.1	6.56	5.35	2.31	0.0143	0.1277	PTBP2
TC1700006772.hg.1	11.63	10.43	2.3	0.0001	0.0119	KDM6B
TC1300008938.hg.1	9.24	8.05	2.27	0.0001	0.0124	DLEU2; MIR15A; MIR16-1; MIR3613
TC1100011609.hg.1	9.77	8.6	2.26	1.1e-05	0.0038	P4HA3
TC1900007515.hg.1	12.65	11.48	2.26	2.73e-05	0.0063	ZNF738
TC0100017926.hg.1	11.25	10.08	2.24	1.89e-05	0.0053	GREM2
TC0700007807.hg.1	12.11	10.95	2.24	2.09e-05	0.0055	ZNF92
TC0200015350.hg.1	9.21	8.04	2.24	4.11e-05	0.0072	RFTN2
TC2200008932.hg.1	9.47	8.31	2.24	9.12e-05	0.0103	KIAA1644
TC0800011597.hg.1	7.33	6.17	2.24	0.0092	0.1031	EXT1; spawla
TC1400007320.hg.1	9.05	7.89	2.23	0.0003	0.0193	DACT1
TC0X00010356.hg.1	4.99	3.84	2.22	6e-05	0.0089	BTK
TC1000012530.hg.1	5.25	4.1	2.22	0.0007	0.0273	EBLN1
TC0300013513.hg.1	10.65	9.51	2.21	6.96e-05	0.0095	P3H2
TC0500007154.hg.1	9.92	8.78	2.21	0.0002	0.0161	SLC1A3
TC1500010233.hg.1	7.1	5.96	2.2	7.43e-05	0.0096	MEX3B
TC1300009810.hg.1	11.87	10.75	2.18	3.41e-05	0.0065	ANKRD10
TC0200009344.hg.1	7.74	6.62	2.18	0.0002	0.0168	CCDC74A
TC2000008985.hg.1	11.49	10.37	2.17	3.43e-05	0.0065	RBM39
TC0100015975.hg.1	11.91	10.8	2.17	0.0001	0.0115	RIT1
TC0600010078.hg.1	8.6	7.49	2.17	0.0023	0.0502	SLC22A3
TC0900011454.hg.1	6.95	5.83	2.17	0.0026	0.0535	ZBTB26
TC1200006561.hg.1	8.73	7.62	2.16	3.15e-05	0.0064	RAD51AP1
TC1100012775.hg.1	14.33	13.23	2.15	0.0002	0.0134	ETS1
TC0600007270.hg.1	12.1	11.01	2.14	3.28e-05	0.0064	HIST1H2AC
TC0500008785.hg.1	15.62	14.53	2.14	5.03e-05	0.0081	EGR1
TC2100006784.hg.1	10.66	9.56	2.14	0.0001	0.0129	JAM2
TC2000007161.hg.1	6.76	5.67	2.13	0.0006	0.026	C20orf144
TC0100015598.hg.1	13.98	12.9	2.12	8.88e-06	0.0032	TXNIP
TC1400007221.hg.1	10.6	9.52	2.12	3.17e-05	0.0064	SOCS4
TC1700007469.hg.1	8.04	6.97	2.11	1.42e-05	0.0043	ATAD5
TC0300011525.hg.1	10.86	9.78	2.11	7.44e-05	0.0096	RYBP
TC0700006529.hg.1	9.98	8.9	2.1	1.15e-05	0.0039	ELFN1
TC0100018519.hg.1	6.49	5.42	2.1	8.45e-05	0.0103	F11R
TC0200012936.hg.1	7.05	5.98	2.1	0.0012	0.0372	FBXO48
TC0200016687.hg.1	10.74	9.68	2.09	2.95e-05	0.0063	SFXN5
TC0900008763.hg.1	11.1	10.04	2.08	3.08e-05	0.0063	PBX3
TC1400009738.hg.1	7.07	6.02	2.08	8.8e-05	0.0103	TGFB3
TC2000010009.hg.1	6.96	5.9	2.08	0.0005	0.0241	BLCAP
TC1700009385.hg.1	9.13	8.08	2.07	3.03e-05	0.0063	SLC43A2
TC1500008008.hg.1	7.63	6.58	2.07	0.0001	0.0119	KIAA1024
TC1600011405.hg.1	10.18	9.13	2.07	0.0001	0.0115	GINS3
TC1400006970.hg.1	12.97	11.93	2.06	4.82e-05	0.008	PNN
TC0600007285.hg.1	11.77	10.73	2.06	9.23e-05	0.0103	HIST1H2AE
TC1200007626.hg.1	13.16	12.13	2.05	0.0003	0.0191	METTL7A
TC1700010914.hg.1	9.96	8.92	2.05	0.0003	0.0181	ARL17B
TC1000008495.hg.1	5.23	4.2	2.04	0.0006	0.0251	PLCE1
TC1000012492.hg.1	9.64	8.62	2.04	0.0008	0.0305	CUTC
TC1400006723.hg.1	8.41	7.38	2.04	0.0035	0.0631	REC8
TC1800009258.hg.1	8.18	7.15	2.03	3e-05	0.0063	ZNF519
TC0900008851.hg.1	11.17	10.14	2.03	5.45e-05	0.0085	DNM1
TC0200010216.hg.1	11.88	10.86	2.03	0.0001	0.0125	ITGAV
TC1600008661.hg.1	12.63	11.6	2.03	0.0002	0.0134	CRISPLD2
TC1900011281.hg.1	6.87	5.85	2.03	0.0002	0.0147	ZNF615
TC0X00008940.hg.1	10.71	9.69	2.02	9.83e-05	0.0108	MXRA5
TC0500009012.hg.1	6.31	5.29	2.02	0.0004	0.0204	TCERG1
TC1600006653.hg.1	9.51	8.5	2.02	0.0014	0.0388	THOC6
TC1300007755.hg.1	12.23	11.22	2.01	5.19e-05	0.0083	DNAJC3
TC1500010886.hg.1	7.91	6.9	2.01	0.0002	0.0156	CALML4
TC1100010397.hg.1	9.58	8.57	2.01	0.0006	0.0251	CCDC34
TC0400008020.hg.1	6.08	5.07	2.01	0.0018	0.0449	CDS1
TC1700009318.hg.1	11.55	10.55	2	3.46e-05	0.0065	FAM101B
TC0300012686.hg.1	7.26	6.27	2	0.0014	0.0388	SLC9A9
TC1100007274.hg.1	5.36	4.36	2	0.0018	0.0456	CD44
TC1500006785.hg.1	11.28	10.29	1.99	1.95e-05	0.0053	ARHGAP11B; ARHGAP11A
TC1600010291.hg.1	8.62	7.63	1.99	4.88e-05	0.008	SALL1
TC0700011785.hg.1	10.68	9.69	1.99	0.0002	0.0134	CDK6
TC0500009192.hg.1	12.5	11.52	1.98	3.03e-05	0.0063	SGCD
TC1900006991.hg.1	10.91	9.93	1.98	8.64e-05	0.0103	SLC44A2
TC1200012240.hg.1	13.77	12.78	1.98	0.0002	0.0162	RSRC2
TC2000007438.hg.1	8.02	7.04	1.98	0.0003	0.0178	MYBL2
TC1200012254.hg.1	9.5	8.52	1.98	0.0007	0.0282	VPS37B
TC1800006448.hg.1	11.36	10.39	1.97	7.94e-05	0.0099	TYMS
TC0300011853.hg.1	7.53	6.55	1.97	0.0003	0.0178	SENP7
TC0700012761.hg.1	14.32	13.35	1.96	2.9e-05	0.0063	ZC3HAV1
TC0700009232.hg.1	10.78	9.81	1.96	3.57e-05	0.0065	BPGM
TC1100011658.hg.1	7.12	6.15	1.96	0.0003	0.0181	MAP6
TC0X00008724.hg.1	8.74	7.77	1.96	0.0013	0.0376	HMGB3
TC1900010089.hg.1	6.77	5.81	1.95	8.67e-05	0.0103	ZNF682
TC1000012477.hg.1	8.74	7.78	1.95	0.0001	0.0119	HELLS
TC1200010946.hg.1	12.65	11.69	1.94	2.27e-05	0.0057	NEMP1
TC1700011181.hg.1	9.94	8.98	1.94	2.62e-05	0.0062	MMD
TC1700011281.hg.1	12.13	11.18	1.94	7.14e-05	0.0095	SKA2
TC0100012604.hg.1	8.44	7.49	1.94	0.0001	0.0115	C1orf174
TC2000007760.hg.1	9.04	8.08	1.94	0.0007	0.028	TSHZ2
TC0700009145.hg.1	7.54	6.58	1.94	0.0012	0.0368	MEST
TC0600011228.hg.1	7.01	6.05	1.94	0.002	0.0478	HIST1H2AK
TC0200016680.hg.1	9	8.05	1.93	0.0001	0.0115	SERTAD2
TC0100007463.hg.1	13.63	12.69	1.92	6.2e-05	0.009	HMGN2
TC1700007790.hg.1	10.28	9.34	1.92	0.0001	0.0121	CDC6
TC0700008786.hg.1	11.86	10.92	1.92	0.0002	0.0134	DNAJB9
TC0600008209.hg.1	7.98	7.04	1.92	0.0004	0.0212	CENPQ
TC0100014997.hg.1	7.47	6.52	1.92	0.0013	0.0386	ALG14
TC1000009863.hg.1	8.26	7.32	1.92	0.0023	0.0507	FAM107B
TC0700008149.hg.1	10.09	9.15	1.91	0.0001	0.0122	PHTF2
TSUnmapped00000622.hg.1	8.76	7.83	1.91	0.0014	0.0399	GREM1
TC0800010685.hg.1	9.09	8.16	1.9	7.68e-05	0.0098	MYBL1
TC0500012030.hg.1	5.78	4.86	1.9	0.0074	0.092	GDF9
TC0200016452.hg.1	9.63	8.71	1.89	6.97e-05	0.0095	REL
TC0700010621.hg.1	11.77	10.85	1.89	0.0003	0.0172	FKBP14
TC0700013347.hg.1	8.81	7.89	1.89	0.0011	0.0341	AQP1
TC0300012403.hg.1	9.3	8.37	1.89	0.006	0.0825	TMCC1
TC0200006977.hg.1	9.17	8.26	1.88	4.53e-05	0.0078	CENPO
TC0600012655.hg.1	11.63	10.72	1.88	4.6e-05	0.0078	PNISR
TC0700008306.hg.1	13.87	12.96	1.88	4.9e-05	0.008	FZD1
TC0600009597.hg.1	15.31	14.39	1.88	6.68e-05	0.0094	TNFAIP3
TC1700007560.hg.1	6.46	5.55	1.88	0.0009	0.0312	CCL8
TC1200012860.hg.1	8.17	7.26	1.88	0.0014	0.0389	LINC01089
TC0100015049.hg.1	8.83	7.92	1.88	0.0017	0.0445	FRRS1
TC1400010755.hg.1	9.52	8.62	1.87	0.0001	0.0122	PSMA3-AS1
TSUnmapped00000322.hg.1	12.25	11.34	1.87	0.0001	0.0129	HYOU1
TC0500010928.hg.1	9.64	8.74	1.87	0.001	0.0335	CENPK
TC0100007447.hg.1	6.28	5.37	1.87	0.002	0.0478	CEP85
TC1500008470.hg.1	9.13	8.23	1.87	0.0063	0.0846	ARRDC4
TC0X00011121.hg.1	12.46	11.56	1.87	0.007	0.0888	GABRE; MIR224; MIR452
TC0X00010652.hg.1	11.47	10.57	1.86	9.25e-05	0.0103	UPF3B
TC1100007637.hg.1	5.56	4.66	1.86	0.0006	0.0263	OR8U1; OR8U8
TC1300008793.hg.1	13	12.11	1.85	0.0001	0.0129	TSC22D1
TC0800011683.hg.1	12.43	11.54	1.85	0.0002	0.0137	FBXO32
TC2200008400.hg.1	4.73	3.84	1.85	0.0002	0.0169	AP1B1
TC0300013933.hg.1	9.05	8.16	1.85	0.0004	0.0214	THUMPD3-AS1
TC1100013192.hg.1	13.59	12.7	1.85	0.0004	0.0203	CLCF1
TC0600007274.hg.1	10.58	9.69	1.85	0.0005	0.025	HIST1H2BD
TC1000008628.hg.1	5.38	4.5	1.85	0.0005	0.025	ABCC2
TC0200016710.hg.1	10.75	9.86	1.85	0.0006	0.0252	ANKRD36C
TC0100007691.hg.1	5.69	4.8	1.85	0.0033	0.0617	KIAA1522
TC1100006704.hg.1	5.96	5.08	1.84	0.0001	0.0114	OR52N4
TC0300012027.hg.1	10.23	9.35	1.84	0.0002	0.0151	USF3
TC0100009328.hg.1	10.05	9.17	1.84	0.0004	0.0207	PRPF38B
TC0600014083.hg.1	11.79	10.91	1.84	0.0005	0.0241	HIST1H2AG
TC0400012620.hg.1	9.67	8.79	1.84	0.0007	0.0274	CENPU
TC0300013520.hg.1	6.79	5.91	1.84	0.0009	0.0308	CLDN1
TC1900007852.hg.1	5.52	4.65	1.84	0.0163	0.1365	FFAR3
TC1200006787.hg.1	14.22	13.35	1.83	6.06e-05	0.0089	GABARAPL1
TC1100008626.hg.1	13.25	12.38	1.83	9.98e-05	0.0108	PCF11
TC1100009168.hg.1	9.67	8.8	1.83	0.0001	0.0122	SIDT2
TC2200007356.hg.1	13.29	12.42	1.83	0.0002	0.0148	KDELR3
TC0600012968.hg.1	6.99	6.12	1.83	0.0003	0.0172	TRAPPC3L
TC1400009122.hg.1	9.24	8.36	1.83	0.0003	0.0178	VCPKMT
TC0800007119.hg.1	8.42	7.55	1.83	0.0004	0.0208	ESCO2
TC1400010777.hg.1	6.33	5.46	1.83	0.0006	0.025	TC2N
TC2200008425.hg.1	10.53	9.67	1.83	0.0008	0.03	LIF
TC0400011620.hg.1	7.9	7.03	1.83	0.0057	0.0802	ZGRF1
TC1200011845.hg.1	10.03	9.17	1.82	0.0001	0.0115	SELPLG
TC1500010672.hg.1	8.4	7.54	1.82	0.0012	0.0368	TARSL2
TC0700012047.hg.1	9.33	8.47	1.81	0.0001	0.0124	IFT22
TC1400010620.hg.1	12.71	11.86	1.81	0.0001	0.0119	SNAPC1
TC1400009422.hg.1	9.48	8.62	1.81	0.0008	0.0291	RAB15
TC0200016442.hg.1	11.14	10.29	1.8	6.76e-05	0.0094	MSH2
TC2200007337.hg.1	9.1	8.26	1.8	7.96e-05	0.0099	MAFF
TC1200009076.hg.1	8.51	7.66	1.8	0.0002	0.0156	SUDS3
TC1700012431.hg.1	11.29	10.44	1.8	0.0002	0.0164	HOXB2
TC0800012290.hg.1	9.35	8.5	1.8	0.0009	0.0312	UBXN8
TC1400006664.hg.1	5.72	4.87	1.8	0.0013	0.0386	REM2
TC1700011984.hg.1	6.88	6.03	1.8	0.0026	0.0538	NPTX1
TC1900008665.hg.1	6.53	5.68	1.8	0.0031	0.0589	SPACA6
TC1500009221.hg.1	9.58	8.74	1.79	8.94e-05	0.0103	TP53BP1
TC0100015330.hg.1	8.64	7.8	1.79	0.0002	0.0134	PHTF1
TC1200010833.hg.1	11.77	10.93	1.79	0.0002	0.0157	CBX5; MIR3198-2
TC1200011255.hg.1	13.53	12.69	1.79	0.0015	0.0406	ZFC3H1
TC0900008793.hg.1	7.07	6.23	1.79	0.0045	0.0709	ZBTB34
TC0100017849.hg.1	6.62	5.79	1.79	0.0126	0.1191	ERO1B
TC0100014660.hg.1	12.56	11.73	1.78	0.0002	0.016	FUBP1
TC0200012656.hg.1	9.48	8.65	1.78	0.0002	0.0163	EFEMP1
TC1500010946.hg.1	5.1	4.26	1.78	0.0011	0.0351	TM2D3
TC1300008225.hg.1	11.01	10.19	1.77	0.0002	0.0151	PSPC1
TC0600010057.hg.1	8.68	7.86	1.77	0.0003	0.0183	ACAT2
TC0600014123.hg.1	10.29	9.47	1.77	0.0004	0.0217	NFYA
TC1500009738.hg.1	8.96	8.14	1.77	0.0005	0.0227	KIAA0101; CSNK1G1
TC0X00007034.hg.1	7.37	6.55	1.77	0.0007	0.0274	NYX
TC1400010748.hg.1	10.16	9.34	1.77	0.0007	0.027	LINC01588
TC0600014202.hg.1	7.76	6.93	1.77	0.001	0.0335	FGFR1OP
TC1100009068.hg.1	9.55	8.73	1.77	0.0026	0.0544	NCAM1
TC1200011767.hg.1	10.18	9.36	1.77	0.0028	0.056	SLC41A2
TC0100014040.hg.1	7.23	6.4	1.77	0.003	0.058	PIK3R3
TC0600012631.hg.1	10.06	9.23	1.77	0.0091	0.1023	MMS22L
TC0100011777.hg.1	12.08	11.26	1.76	0.0001	0.0122	H3F3A; H3F3AP4
TC1500009386.hg.1	11.02	10.21	1.76	0.0002	0.0142	GABPB1
TC0200010273.hg.1	10.37	9.56	1.76	0.0009	0.0315	NAB1
TC1700009730.hg.1	6.66	5.84	1.76	0.0009	0.0312	RCVRN
TC0300011009.hg.1	7.87	7.06	1.76	0.0011	0.0341	CDC25A
TC0900008238.hg.1	5.71	4.89	1.76	0.0027	0.0551	MURC
TC0500010043.hg.1	9.64	8.83	1.76	0.0065	0.0857	SEMA5A
TC1800007355.hg.1	8.26	7.45	1.76	0.0168	0.1389	C18orf54
TC0400012222.hg.1	10.14	9.34	1.75	8.92e-05	0.0103	PDGFC
TC0500009377.hg.1	12.21	11.41	1.75	9.55e-05	0.0106	SPDL1
TC0200014771.hg.1	13.69	12.88	1.75	0.0002	0.0142	FAP
TC1300008497.hg.1	12.16	11.35	1.75	0.0002	0.0139	UBL3
TC0400008345.hg.1	9.79	8.98	1.75	0.0004	0.022	SGMS2
TC2000007670.hg.1	13.06	12.25	1.75	0.0006	0.025	SNAI1
TC0100011512.hg.1	11.83	11.02	1.75	0.0009	0.0322	DTL
TC1400009829.hg.1	9.48	8.67	1.75	0.0077	0.0935	CEP128
TC1900008496.hg.1	13.35	12.55	1.74	8.58e-05	0.0103	PPP1R15A
TC1100013007.hg.1	13.79	12.99	1.74	0.0001	0.0119	ZFP91-CNTF
TC2000009782.hg.1	11.51	10.71	1.74	0.0002	0.0151	DIDO1
TC1900009820.hg.1	12.12	11.33	1.74	0.0005	0.0228	DDX39A
TC1700011189.hg.1	8.17	7.37	1.74	0.0007	0.0278	TMEM100
TC1300006914.hg.1	12.97	12.17	1.74	0.0008	0.0299	UFM1
TC0500010523.hg.1	10.83	10.03	1.74	0.0009	0.0314	GDNF
TC0500008544.hg.1	9.44	8.65	1.74	0.0011	0.0349	LMNB1
TC0100009558.hg.1	9.33	8.53	1.73	0.0001	0.0121	PTGFRN
TC0700011969.hg.1	12.36	11.57	1.73	0.0004	0.0205	MCM7
TC1000009104.hg.1	9.87	9.07	1.73	0.0013	0.0381	PLPP4
TC0100010467.hg.1	6.26	5.46	1.73	0.0017	0.0438	UCK2
TC0600007060.hg.1	7.84	7.04	1.73	0.0037	0.0644	MYLIP; MIR4639
TC1600009331.hg.1	5.75	4.96	1.73	0.044	0.2299	C16orf72
TSUnmapped00000368.hg.1	4.81	4.03	1.72	0.0007	0.0287	RPS6KA1
TC1500010787.hg.1	10.97	10.19	1.72	0.0008	0.0295	LINC01578
TC0600014074.hg.1	11.14	10.35	1.72	0.0019	0.0469	HIVEP1
TC0700010899.hg.1	6.42	5.64	1.72	0.0019	0.0459	POLR2J4
TC0300013926.hg.1	6.85	6.08	1.72	0.0028	0.0562	SUMF1
TC1500010846.hg.1	7.47	6.69	1.72	0.007	0.0892	GOLGA8K; ULK4P1
TC1600011519.hg.1	6.08	5.3	1.72	0.0073	0.0909	2024-09-01
TC0800011150.hg.1	7.87	7.09	1.72	0.0077	0.0938	TP53INP1
TC0300009310.hg.1	6.64	5.86	1.72	0.0149	0.1307	MLF1
TC0400012811.hg.1	10.34	9.56	1.71	0.0003	0.017	DCK
TC1100010643.hg.1	6.17	5.4	1.71	0.0008	0.0295	TP53I11
TC1000009536.hg.1	12.97	12.19	1.71	0.001	0.034	IDI1
TC0100010525.hg.1	11.73	10.95	1.71	0.0016	0.0429	SFT2D2
TC0700009462.hg.1	8.93	8.16	1.71	0.009	0.1016	MTRNR2L6
TC0500012238.hg.1	10.58	9.81	1.71	0.0092	0.1033	HBEGF
TC2200007780.hg.1	10.57	9.81	1.7	0.0003	0.0178	CRELD2
TC0700007933.hg.1	4.63	3.86	1.7	0.0006	0.0263	WBSCR17
TC0700007067.hg.1	6.05	5.29	1.7	0.0007	0.0272	MTURN
TC0200015559.hg.1	7.95	7.19	1.7	0.002	0.0478	PLEKHM3
TC0400012821.hg.1	8.57	7.81	1.7	0.0022	0.0491	C4orf22
TC0800008679.hg.1	10.12	9.36	1.7	0.0061	0.0831	COL14A1
TC0100015364.hg.1	8.45	7.68	1.7	0.0067	0.0869	TSPAN2
TC1400007259.hg.1	6.27	5.5	1.7	0.0173	0.1407	PELI2
TC0700011675.hg.1	9.52	8.75	1.7	0.0179	0.1432	SEMA3D
TC2100008562.hg.1	14.94	14.19	1.69	0.0002	0.0134	RUNX1
TC0700011982.hg.1	9.25	8.49	1.69	0.0003	0.017	GATS
TC1200012638.hg.1	10.22	9.46	1.69	0.0003	0.0197	HOXC9
TC1900010031.hg.1	12.82	12.07	1.69	0.0012	0.0365	COMP
TC1000009893.hg.1	6.98	6.22	1.69	0.0015	0.0406	ITGA8
TC0X00010136.hg.1	9.12	8.36	1.69	0.0018	0.0456	TAF9B
TC0700011705.hg.1	6.82	6.06	1.69	0.0019	0.0459	ABCB4
TC0500013349.hg.1	7.47	6.71	1.69	0.0028	0.0558	FBN2
TC1400008973.hg.1	5.54	4.79	1.69	0.003	0.0585	SLC25A21
TC1600007116.hg.1	8.7	7.95	1.69	0.0039	0.0658	IQCK
TC0900009127.hg.1	13.1	12.34	1.69	0.0048	0.0731	COL5A1
TC0400008664.hg.1	9.1	8.35	1.68	0.0002	0.0134	PLK4
TC0600013757.hg.1	15.87	15.12	1.68	0.0002	0.0134	SOD2
TC0800008783.hg.1	10.23	9.47	1.68	0.0003	0.0194	SQLE
TC0700011782.hg.1	9.65	8.89	1.68	0.0004	0.0218	FAM133B
TC0X00010532.hg.1	6.93	6.18	1.68	0.0004	0.0221	AMOT; MIR4329
TC1400008963.hg.1	11.68	10.93	1.68	0.0004	0.022	MBIP
TC0300013255.hg.1	8.18	7.44	1.68	0.0006	0.0254	ZMAT3
TC0400008362.hg.1	13.13	12.38	1.68	0.0006	0.0264	OSTC
TC1600010951.hg.1	7.24	6.49	1.68	0.001	0.034	MAF
TC1700010763.hg.1	7.48	6.73	1.68	0.001	0.0328	BRCA1
TC0600012314.hg.1	11.96	11.22	1.68	0.0018	0.0456	COL12A1
TC1700012283.hg.1	13.64	12.9	1.68	0.0018	0.0459	LUC7L3
TC0700006656.hg.1	5.69	4.95	1.68	0.0032	0.0597	RSPH10B2
TC1900007955.hg.1	6.37	5.62	1.68	0.0085	0.0986	ZNF345
TC0300012768.hg.1	4.67	3.92	1.68	0.0092	0.1033	CP
TC1000007132.hg.1	8.08	7.33	1.68	0.0173	0.1407	BAMBI
TC1300006810.hg.1	10.56	9.81	1.67	0.0003	0.0194	PDS5B
TC0200014650.hg.1	6.01	5.27	1.67	0.0006	0.0251	LOC100144595; AC009227.2; tikure
TC0300007437.hg.1	9.67	8.93	1.67	0.0009	0.031	MANF
TC1800008952.hg.1	10.6	9.86	1.67	0.0015	0.0416	DSEL
TC0100012242.hg.1	8.29	7.55	1.67	0.0016	0.0421	EFCAB2
TC0200013330.hg.1	7.47	6.73	1.67	0.0029	0.0576	PLGLB1; PLGLB2
TC1600006601.hg.1	4.67	3.93	1.67	0.0051	0.0749	DNASE1L2
TC1100012526.hg.1	6.35	5.61	1.67	0.0434	0.2289	USP2
TC1100008188.hg.1	9.13	8.4	1.66	0.0005	0.0248	PPP6R3
TC1500010707.hg.1	10.15	9.41	1.66	0.0006	0.0251	ARHGAP11B
TC1700011298.hg.1	7.9	7.17	1.66	0.0007	0.0275	TUBD1
TC1900008058.hg.1	7.34	6.61	1.66	0.0039	0.0658	PLEKHG2
TC1500009522.hg.1	6.61	5.88	1.66	0.0096	0.1053	MNS1
TC0200012977.hg.1	4.46	3.73	1.66	0.0212	0.1562	MXD1
TC0900011523.hg.1	15.97	15.25	1.65	0.0003	0.0178	HSPA5
TC0600010056.hg.1	13.91	13.18	1.65	0.0005	0.0248	WTAP
TC0500013221.hg.1	4.77	4.04	1.65	0.0025	0.0534	ZNF474
TC1700008211.hg.1	6.37	5.65	1.65	0.004	0.0666	NXPH3
TC0600007461.hg.1	5.07	4.35	1.65	0.0111	0.1119	OR10C1
TC1000008643.hg.1	13.22	12.51	1.64	0.0002	0.0164	SCD
TC0500007267.hg.1	7.71	7	1.64	0.0003	0.0188	CCDC152
TC1000007404.hg.1	12.15	11.44	1.64	0.0004	0.0212	CSGALNACT2
TC1200009621.hg.1	11.97	11.26	1.64	0.0004	0.0207	FOXM1
TC0500009161.hg.1	8.24	7.52	1.64	0.0007	0.0274	SAP30L
TC0500011146.hg.1	10.27	9.55	1.64	0.0007	0.0273	ENC1
TC1100013189.hg.1	6.53	5.82	1.64	0.0007	0.027	CFL1
TC1600011574.hg.1	8.14	7.42	1.64	0.0009	0.0314	GINS2
TC1900006691.hg.1	8.28	7.56	1.64	0.0013	0.0381	CHAF1A
TC1300009514.hg.1	10.14	9.43	1.64	0.0025	0.0528	DZIP1
TC1200009959.hg.1	8.62	7.91	1.64	0.0026	0.0535	LRP6
TC1500006816.hg.1	6.11	5.4	1.64	0.0027	0.0547	PGBD4
TC0900008043.hg.1	10.91	10.2	1.64	0.0028	0.0564	C9orf3; MIR24-1; MIR23B; MIR27B
TC0X00010329.hg.1	10.95	10.23	1.64	0.0037	0.0647	TSPAN6
TC0300013772.hg.1	7.33	6.62	1.64	0.005	0.0744	IQCG
TC1400010759.hg.1	5.81	5.1	1.64	0.0082	0.0973	ATP6V1D
TC1000006819.hg.1	5.99	5.27	1.64	0.0312	0.1925	MCM10
TC0200009964.hg.1	13.24	12.53	1.63	0.0003	0.0194	HAT1
TC0700012712.hg.1	14.39	13.68	1.63	0.0005	0.0233	LUZP6; MTPN
TC1100010274.hg.1	10.08	9.38	1.63	0.0006	0.0251	SPTY2D1
TC1300008371.hg.1	8.05	7.35	1.63	0.0006	0.0251	CENPJ
TC0500012057.hg.1	13.07	12.36	1.63	0.0008	0.0305	C5orf15
TC1200008629.hg.1	14.26	13.55	1.63	0.0012	0.0368	DRAM1
TC1000006924.hg.1	12.01	11.31	1.63	0.0015	0.0406	ARL5B
TC1200012702.hg.1	9.36	8.65	1.63	0.0022	0.0495	FICD
TC0300008182.hg.1	8.07	7.37	1.63	0.0044	0.0704	CEP97
TC1900011894.hg.1	7.13	6.42	1.63	0.0046	0.0721	CACNA1A
TC0200015204.hg.1	12.18	11.48	1.63	0.0047	0.0723	COL5A2
TC0200014249.hg.1	7.68	6.98	1.63	0.0104	0.1082	CCDC74B
TC0100007971.hg.1	5.61	4.9	1.63	0.018	0.1434	KCNQ4
TC0500009076.hg.1	8.13	7.44	1.62	0.0007	0.0273	SLC26A2
TC1600010347.hg.1	8.51	7.82	1.62	0.0017	0.0437	RPGRIP1L
TC0800007416.hg.1	7.27	6.57	1.62	0.0021	0.0484	GINS4
TC0100018483.hg.1	11.96	11.26	1.62	0.0025	0.0528	HIST2H2BE
TC2000008894.hg.1	7.61	6.91	1.62	0.0026	0.0544	E2F1
TC0200007954.hg.1	11.6	10.9	1.62	0.0028	0.0561	PCYOX1
TC1300006923.hg.1	9.3	8.61	1.62	0.0029	0.0569	NHLRC3
TC0500013166.hg.1	9.26	8.57	1.62	0.0036	0.064	ZNF131
TC0600009076.hg.1	6.1	5.4	1.62	0.0062	0.0838	ARMC2
TC0300010476.hg.1	9.5	8.8	1.62	0.0065	0.0854	SGOL1
TC0900012154.hg.1	9.08	8.38	1.62	0.0082	0.0974	TMEFF1
TC0900012155.hg.1	9.27	8.58	1.62	0.0172	0.1407	MSANTD3-TMEFF1
TC0500012023.hg.1	7.74	7.05	1.62	0.0205	0.1541	KIF3A
TC0500010600.hg.1	4.83	4.14	1.62	0.0207	0.1543	OXCT1
TC1900011710.hg.1	5.75	5.05	1.62	0.0445	0.2309	FXYD7
TC0200006627.hg.1	15.13	14.44	1.61	0.0004	0.021	ID2
TC0600011594.hg.1	13.05	12.36	1.61	0.0005	0.0242	C6orf106
TC0X00008097.hg.1	10.11	9.42	1.61	0.0005	0.0237	NXT2
TC1100009906.hg.1	4.92	4.24	1.61	0.0005	0.0232	OR52E2
TC1300008644.hg.1	14.18	13.49	1.61	0.0006	0.0254	POSTN
TC0500011435.hg.1	12.27	11.59	1.61	0.0007	0.0286	LYSMD3
TC0600007684.hg.1	12.97	12.28	1.61	0.0009	0.0308	SLC39A7
TC1700010190.hg.1	10.61	9.92	1.61	0.0009	0.0308	IFT20
TC0800006980.hg.1	14.44	13.75	1.61	0.0011	0.0341	SLC39A14
TC1200009252.hg.1	10.87	10.19	1.61	0.0017	0.044	TCTN2
TC0300013855.hg.1	12.68	12	1.61	0.002	0.0478	NFKBIZ
TC0900011176.hg.1	5.62	4.93	1.61	0.003	0.058	C9orf152
TC1400007209.hg.1	5.77	5.08	1.61	0.0047	0.0723	SAMD4A
TC0500009707.hg.1	7.15	6.46	1.61	0.0059	0.0816	SQSTM1
TC0200012980.hg.1	9.4	8.71	1.61	0.008	0.0961	ASPRV1; PCBP1-AS1
TC0700010247.hg.1	7.25	6.57	1.61	0.0183	0.145	RPA3
TC1900011664.hg.1	5.16	4.48	1.61	0.019	0.1475	CCDC159
TC1200010538.hg.1	7.64	6.95	1.61	0.0196	0.1499	AMIGO2
TC1200008686.hg.1	5.42	4.74	1.61	0.0237	0.1659	CHST11
TC1600011042.hg.1	6.5	5.82	1.61	0.0279	0.1815	SLC38A8
TC1100008385.hg.1	7.5	6.81	1.61	0.0386	0.2159	RELT
TC0100006840.hg.1	14.44	13.76	1.6	0.0004	0.0215	TARDBP
TC1100013005.hg.1	13.34	12.66	1.6	0.0004	0.0221	ZFP91
TC1400009131.hg.1	13.93	13.25	1.6	0.0006	0.0259	MAP4K5
TC1000008954.hg.1	11.54	10.86	1.6	0.0013	0.0386	CASP7
TC0300011247.hg.1	10.95	10.27	1.6	0.002	0.0477	WNT5A
TC1000006796.hg.1	9.1	8.43	1.6	0.0021	0.0486	SEC61A2
TC1400009139.hg.1	6.72	6.05	1.6	0.0026	0.0546	SAV1
TC1100013227.hg.1	4.77	4.1	1.6	0.0027	0.0551	FDXACB1
TC0600006967.hg.1	8.61	7.93	1.6	0.0028	0.0561	EDN1
TC0900010913.hg.1	5.31	4.63	1.6	0.0028	0.056	ZNF367
TC0100016447.hg.1	10.88	10.2	1.6	0.0032	0.0597	RC3H1
TC1200011755.hg.1	9.76	9.08	1.6	0.0041	0.0683	NFYB
TC1700008661.hg.1	7.24	6.56	1.6	0.0063	0.0847	PRKCA
TC0800011064.hg.1	5.2	4.51	1.6	0.0187	0.1466	CALB1
TC0900009827.hg.1	10.06	9.38	1.59	0.0005	0.0228	TOPORS
TC2100006787.hg.1	9.79	9.13	1.59	0.0005	0.025	GABPA
TC0400012938.hg.1	5.8	5.13	1.59	0.0006	0.0258	RASGEF1B
TC0600007842.hg.1	13.8	13.13	1.59	0.001	0.034	SRSF3
TC1900011880.hg.1	9.46	8.79	1.59	0.0012	0.0368	ZNF44
TC0X00009384.hg.1	9.25	8.59	1.59	0.0013	0.0386	DYNLT3
TC0200015431.hg.1	10.84	10.17	1.59	0.0017	0.0437	TMEM237
TC0400007580.hg.1	8.5	7.83	1.59	0.002	0.0472	CEP135
TC0300009471.hg.1	11.81	11.14	1.59	0.0024	0.0516	SKIL
TC1600011358.hg.1	11.84	11.17	1.59	0.0027	0.0556	C16orf45
TC1200010838.hg.1	6.84	6.17	1.59	0.0028	0.0562	ZNF385A
TC1500009348.hg.1	14.07	13.4	1.59	0.0033	0.0611	FBN1
TC1200010229.hg.1	11.12	10.46	1.59	0.0041	0.0681	PTHLH
TC0600012839.hg.1	8.55	7.88	1.59	0.0055	0.0787	CDK19
TC0300013701.hg.1	10.03	9.36	1.59	0.0068	0.0874	UBXN7
TC1100007727.hg.1	8.38	7.72	1.59	0.0091	0.1024	FAM111B
TC1200012570.hg.1	9.61	8.94	1.59	0.0107	0.11	CACNA1C
TC1600011292.hg.1	8.26	7.59	1.59	0.0244	0.1679	FANCA
TC1100008665.hg.1	5.69	5.03	1.59	0.0477	0.2403	CCDC81
TC1600007255.hg.1	13.06	12.4	1.58	0.0005	0.025	RBBP6
TC1000007596.hg.1	11.16	10.5	1.58	0.0008	0.0287	TIMM23B
TC2000009016.hg.1	9.63	8.97	1.58	0.0008	0.0303	DSN1
TC1600011406.hg.1	6.44	5.78	1.58	0.001	0.0333	CKLF-CMTM1
TC0200014288.hg.1	11.66	11	1.58	0.0012	0.0365	FAM168B
TC0100008315.hg.1	11.29	10.62	1.58	0.0013	0.0386	PRPF38A
TC1200007359.hg.1	8.57	7.92	1.58	0.0016	0.0421	CNTN1
TC0700013547.hg.1	11.69	11.03	1.58	0.0018	0.0459	MRPS24
TC1600011168.hg.1	10.39	9.73	1.58	0.0021	0.049	ZCCHC14
TC1400010646.hg.1	5.26	4.6	1.58	0.0033	0.0615	TCL1B; TCL6
TC1500007735.hg.1	6.98	6.32	1.58	0.0065	0.0854	LRRC49
TC2200007439.hg.1	5.33	4.67	1.58	0.0087	0.1	MCHR1
TC0900011660.hg.1	7.05	6.39	1.58	0.0095	0.1044	CCBL1
TC1900011305.hg.1	9.65	8.99	1.58	0.0097	0.1053	ZNF83
TC0300008820.hg.1	5.42	4.77	1.58	0.0111	0.1119	COL6A6
TC0900012270.hg.1	5.49	4.83	1.58	0.0117	0.1148	FRRS1L
TC1300008072.hg.1	5.39	4.72	1.58	0.0121	0.1165	SPACA7
TC0700013361.hg.1	5.4	4.74	1.58	0.0187	0.1466	ZNF713
TC1700010916.hg.1	9.06	8.4	1.58	0.0263	0.1756	ARL17B; ARL17A
TC1300009229.hg.1	11.44	10.79	1.57	0.0006	0.0263	MZT1
TC0100007690.hg.1	11.39	10.75	1.57	0.0008	0.0295	RBBP4
TC0200008248.hg.1	9.87	9.22	1.57	0.0009	0.0316	ELMOD3
TC1300007870.hg.1	13.63	12.98	1.57	0.0011	0.0349	ITGBL1
TC0900009260.hg.1	8.62	7.96	1.57	0.0012	0.0372	MAN1B1
TC1100009819.hg.1	11.31	10.65	1.57	0.0012	0.0361	NAP1L4
TC1000011659.hg.1	10.65	10	1.57	0.0014	0.04	MGEA5
TC1600006826.hg.1	5.56	4.9	1.57	0.0015	0.041	ABAT
TC0700013368.hg.1	9.19	8.53	1.57	0.0016	0.0421	ZNF736
TC1200008597.hg.1	11.39	10.74	1.57	0.0017	0.0437	GAS2L3
TC0900008202.hg.1	12.24	11.59	1.57	0.002	0.0472	TGFBR1
TC0200010219.hg.1	10.23	9.58	1.57	0.0022	0.0498	FAM171B
TC0100010198.hg.1	4.65	4	1.57	0.0029	0.057	LRRC71
TC1500007077.hg.1	8.97	8.33	1.57	0.0035	0.0629	WDR76
TC1200011591.hg.1	8.51	7.86	1.57	0.0046	0.0718	NTN4
TC0100014579.hg.1	11.08	10.43	1.57	0.0047	0.0723	ZRANB2
TC1500007802.hg.1	7.84	7.19	1.57	0.0048	0.0731	GOLGA6B
TC2000009238.hg.1	4.87	4.23	1.57	0.0056	0.0795	WFDC11
TC0100013902.hg.1	7	6.35	1.57	0.0073	0.0909	SVBP
TC1700012371.hg.1	8.71	8.07	1.57	0.008	0.0961	ZNF286B; FOXO3B
TC0400008083.hg.1	5.64	4.99	1.57	0.0099	0.1062	DSPP
TC0700011584.hg.1	7.26	6.61	1.57	0.0134	0.124	FGL2
TC0600007597.hg.1	5.69	5.05	1.57	0.0136	0.1244	LST1
TC1700012380.hg.1	6.49	5.84	1.57	0.0149	0.1307	SPAG5
TC1100008321.hg.1	5.3	4.65	1.57	0.0187	0.1466	DEFB108B
TC2200007607.hg.1	12.92	12.28	1.56	0.0006	0.026	NUP50
TC1100008328.hg.1	9.89	9.25	1.56	0.0007	0.0287	RNF121
TC0600009789.hg.1	12.34	11.7	1.56	0.001	0.0332	TAB2
TC1600011535.hg.1	9.63	8.99	1.56	0.001	0.0326	SIAH1
TC0100009938.hg.1	9.9	9.26	1.56	0.0012	0.0368	MLLT11
TC0200010021.hg.1	11.91	11.27	1.56	0.0012	0.036	H3F3AP4; H3F3A; H3F3B
TC1000010362.hg.1	7.77	7.13	1.56	0.0013	0.0386	ZNF248
TC0300012449.hg.1	4.69	4.04	1.56	0.0024	0.0513	CPNE4
TC1600007931.hg.1	12.37	11.73	1.56	0.0024	0.0525	LPCAT2
TC1300006847.hg.1	9.64	8.99	1.56	0.0025	0.0528	RFC3
TC1900007040.hg.1	9.93	9.29	1.56	0.0034	0.0624	CNN1
TC0200014269.hg.1	4.2	3.56	1.56	0.0036	0.064	POTEI
TC0600009622.hg.1	8.87	8.23	1.56	0.0059	0.0817	CCDC28A
TC0500009521.hg.1	10.45	9.81	1.56	0.0062	0.0839	CPEB4
TC1500006965.hg.1	7.26	6.62	1.56	0.0066	0.0865	RAD51
TC0500009853.hg.1	5.98	5.34	1.56	0.0085	0.0989	TERT
TC1500010770.hg.1	7.67	7.03	1.56	0.0112	0.1125	GOLGA6D
TC1200010006.hg.1	7.7	7.06	1.56	0.0142	0.1271	PLBD1
TC1200008344.hg.1	4.91	4.27	1.56	0.0245	0.1681	LRRIQ1
TC1600009531.hg.1	6.48	5.84	1.56	0.0336	0.1999	KIAA0430
TC1000011368.hg.1	4.79	4.16	1.55	0.0008	0.0299	ANKRD22
TC1300008289.hg.1	11.35	10.72	1.55	0.0008	0.0302	ZDHHC20
TC2000006628.hg.1	11.66	11.03	1.55	0.0011	0.0341	MCM8
TC1400006851.hg.1	11.14	10.5	1.55	0.0012	0.0372	ARHGAP5
TC0100008631.hg.1	13.16	12.53	1.55	0.0016	0.0428	SGIP1
TC0800011334.hg.1	13.9	13.27	1.55	0.0017	0.0443	KLF10
TC0600007864.hg.1	9.28	8.65	1.55	0.0018	0.0456	TBC1D22B
TC1700011820.hg.1	12.5	11.87	1.55	0.0018	0.0449	SRSF2; MIR636
TC0300006575.hg.1	7.75	7.12	1.55	0.002	0.0482	FANCD2
TC0400006656.hg.1	8.28	7.65	1.55	0.0021	0.0484	MSX1
TC0X00008330.hg.1	9.87	9.24	1.55	0.0031	0.0589	XIAP
TC1000012564.hg.1	9.1	8.47	1.55	0.0031	0.059	DNAJC9
TC2200007505.hg.1	5.65	5.02	1.55	0.0034	0.0621	2024-09-03
TC0900007854.hg.1	6.58	5.95	1.55	0.0045	0.0707	C9orf47; S1PR3
TC0900008201.hg.1	8.08	7.44	1.55	0.0045	0.0707	COL15A1
TC0300012764.hg.1	8.32	7.69	1.55	0.0086	0.0993	HLTF
TC0100007439.hg.1	6.96	6.33	1.55	0.0095	0.1044	PDIK1L
TC0500006435.hg.1	6	5.37	1.55	0.0155	0.1336	PLEKHG4B
TC1500008183.hg.1	7	6.36	1.55	0.0238	0.1664	GOLGA6L3
TC1000008354.hg.1	8.19	7.55	1.55	0.0313	0.1927	PAPSS2
TC1700006741.hg.1	11.75	11.13	1.54	0.0007	0.0282	KCTD11
TC2200009248.hg.1	9.48	8.85	1.54	0.0015	0.041	KREMEN1
TC0700011554.hg.1	11.82	11.19	1.54	0.0019	0.0465	PMS2P3
TC0800008352.hg.1	10.99	10.36	1.54	0.0019	0.0466	VPS13B
TC0200012742.hg.1	12.4	11.78	1.54	0.0024	0.0522	XPO1
TC0300013151.hg.1	12.66	12.04	1.54	0.0034	0.062	NCEH1
TC0600007374.hg.1	10.68	10.06	1.54	0.0043	0.0695	HIST1H2AI
TC0400010944.hg.1	5.39	4.77	1.54	0.0047	0.0723	CSN2
TC1000012235.hg.1	11.73	11.11	1.54	0.0073	0.0912	MKI67
TC1700007603.hg.1	5.71	5.09	1.54	0.0096	0.1048	RASL10B
TC0400012972.hg.1	6.33	5.71	1.54	0.0103	0.1082	RNF150
TC1000011516.hg.1	7.48	6.86	1.54	0.0104	0.1087	BLNK
TC0100010921.hg.1	8.02	7.4	1.54	0.0159	0.1352	HMCN1
TC1500010755.hg.1	7.41	6.78	1.54	0.0196	0.1499	ANKDD1A
TC0100015957.hg.1	9.09	8.47	1.54	0.0436	0.2294	ASH1L; MIR555
TC0100008641.hg.1	11.74	11.12	1.53	0.0006	0.0259	MIER1
TC1200012666.hg.1	8.68	8.07	1.53	0.0009	0.0308	TMEM19
TC1800007835.hg.1	11.1	10.49	1.53	0.0011	0.0341	ADNP2
TC0300013736.hg.1	10.9	10.29	1.53	0.0013	0.0376	DLG1
TC0600014374.hg.1	10.1	9.49	1.53	0.0016	0.0427	PHF10
TC1600007229.hg.1	10.31	9.69	1.53	0.0016	0.0425	UBFD1
TC1700007557.hg.1	14.89	14.28	1.53	0.0018	0.0449	CCL2
TC1400010575.hg.1	11.16	10.55	1.53	0.0021	0.0489	BCL2L2
TC1100009611.hg.1	12.18	11.56	1.53	0.0022	0.0498	JAM3
TC0800008481.hg.1	12.91	12.29	1.53	0.0023	0.0505	CTHRC1
TC0100009403.hg.1	6.85	6.23	1.53	0.0031	0.0585	CHI3L2
TC0200016773.hg.1	5.42	4.8	1.53	0.0031	0.0586	SLC23A3
TC1100011867.hg.1	9.25	8.63	1.53	0.0031	0.0586	FZD4
TC1300010008.hg.1	5.53	4.92	1.53	0.004	0.0676	GAS6-AS1
TC1700011578.hg.1	8.8	8.18	1.53	0.0043	0.0693	ABCA6
TC1700007571.hg.1	9.81	9.2	1.53	0.0046	0.0721	ZNF830
TC0200012075.hg.1	8.99	8.38	1.53	0.0049	0.0741	ZNF513
TC0100013161.hg.1	6.76	6.15	1.53	0.0065	0.0857	PLA2G2E
TC0100007958.hg.1	6.12	5.51	1.53	0.0079	0.0952	ZFP69B
TC0200016408.hg.1	8.11	7.49	1.53	0.0083	0.0978	KCNS3
TC0700011519.hg.1	10.79	10.17	1.53	0.0084	0.0985	STAG3L2
TC1100010055.hg.1	6.23	5.62	1.53	0.0116	0.1144	SCUBE2
TC0200015865.hg.1	4.96	4.34	1.53	0.0117	0.1149	SCG2
TC0700008548.hg.1	7.97	7.36	1.53	0.0124	0.1179	NYAP1
TC1700008378.hg.1	7.31	6.7	1.53	0.0132	0.1221	MSI2
TC0900008790.hg.1	9.57	8.96	1.53	0.0152	0.1322	ZBTB43
TC1300008892.hg.1	8.87	8.25	1.53	0.022	0.1592	LPAR6
TC0400012880.hg.1	5.61	5	1.53	0.0252	0.1709	DUX4
TC0600013537.hg.1	10.09	9.47	1.53	0.0428	0.227	RAET1G
TC0700013584.hg.1	12.31	11.71	1.52	0.0008	0.0299	CYP51A1
TC1700012470.hg.1	15.08	14.48	1.52	0.0012	0.0371	H3F3B
TC0X00007031.hg.1	13.61	13	1.52	0.0013	0.0386	DDX3X
TC0100015182.hg.1	12.53	11.93	1.52	0.0015	0.0416	TAF13
TC1700010993.hg.1	11.53	10.92	1.52	0.0017	0.0445	HOXB5
TC1600007718.hg.1	8.83	8.22	1.52	0.0021	0.0482	ORC6
TC1900006979.hg.1	6.56	5.95	1.52	0.0022	0.05	ICAM5
TC0700013443.hg.1	4.5	3.9	1.52	0.0027	0.0546	CFTR
TC0100018440.hg.1	9.39	8.79	1.52	0.0029	0.0569	STIL
TC1400007653.hg.1	8.36	7.76	1.52	0.003	0.0579	DNAL1
TC0200009487.hg.1	10.13	9.52	1.52	0.0035	0.0629	SPOPL
TC0200012639.hg.1	4.55	3.95	1.52	0.0036	0.064	CLHC1
TC0500010766.hg.1	13.83	13.23	1.52	0.0041	0.0683	PLPP1; RNF138P1
TC1400007328.hg.1	8.16	7.56	1.52	0.0047	0.0724	DAAM1
TC0700011561.hg.1	5.81	5.2	1.52	0.0055	0.0787	CCL24
TC0500013130.hg.1	6.83	6.23	1.52	0.0069	0.0883	TRIM52
TC0X00009256.hg.1	10.24	9.64	1.52	0.0073	0.0909	KLHL15
TC1100012445.hg.1	9.63	9.03	1.52	0.0076	0.0927	BACE1
TC0600011354.hg.1	5.63	5.02	1.52	0.0081	0.0963	TRIM10
TC0100014855.hg.1	12.04	11.44	1.52	0.0116	0.1145	GBP4
TC1400009225.hg.1	13.01	12.41	1.52	0.0135	0.124	GMFB
TC1700010879.hg.1	6.55	5.94	1.52	0.0151	0.1317	MAP3K14
TC1500006728.hg.1	5.73	5.12	1.52	0.0191	0.1481	GOLGA8N; GOLGA8H
TC2000008500.hg.1	5.71	5.11	1.52	0.0209	0.1553	RRBP1
TC0100015246.hg.1	6.58	5.97	1.52	0.0484	0.2422	KCNA3
TC1900012020.hg.1	8.51	7.91	1.51	0.0009	0.032	ZNF432
TC0500008691.hg.1	12.93	12.33	1.51	0.0012	0.0368	UBE2B
TC0100010140.hg.1	11.29	10.69	1.51	0.0013	0.0375	SYT11
TC0700010216.hg.1	9.41	8.82	1.51	0.0013	0.0384	ZNF12
TC0600009381.hg.1	7.54	6.94	1.51	0.0015	0.0419	CENPW
TC1000012577.hg.1	13.54	12.94	1.51	0.0017	0.0445	LIPA
TC0600007207.hg.1	9.96	9.37	1.51	0.0018	0.0448	GMNN
TC0700013603.hg.1	5.24	4.65	1.51	0.0019	0.0465	RASA4
TC0600014191.hg.1	5	4.41	1.51	0.0029	0.0574	SAMD5
TC0200010328.hg.1	10.94	10.34	1.51	0.0031	0.059	SLC39A10
TC0700012780.hg.1	12.68	12.08	1.51	0.0035	0.0635	HIPK2
TC1600010593.hg.1	8.98	8.39	1.51	0.0041	0.0686	CMTM4
TC1100009306.hg.1	10.54	9.94	1.51	0.0049	0.0738	SC5D
TC1900006804.hg.1	8.88	8.29	1.51	0.005	0.0743	TNFSF9
TC0800012377.hg.1	4.76	4.16	1.51	0.0066	0.0861	PPP1R16A
TC1700006781.hg.1	7.97	7.37	1.51	0.0073	0.0909	CNTROB
TC0200016588.hg.1	4.68	4.08	1.51	0.0076	0.0934	PLCL1
TC0500011255.hg.1	8.69	8.09	1.51	0.0076	0.0927	MTX3
TC1200011435.hg.1	5.02	4.43	1.51	0.0083	0.0978	RASSF9
TC0100013349.hg.1	10.72	10.12	1.51	0.0084	0.0981	RSRP1
TC0200016561.hg.1	5.52	4.92	1.51	0.0087	0.1	KLHL23
TC0200009078.hg.1	10.74	10.15	1.51	0.0088	0.1003	EPB41L5
TC0300010035.hg.1	10.43	9.84	1.51	0.0089	0.1007	SENP5
TC0600009426.hg.1	8.68	8.09	1.51	0.0121	0.1162	LAMA2
TC1900009806.hg.1	11.7	11.1	1.51	0.0127	0.1193	PRKACA
TC0800008474.hg.1	5.82	5.23	1.51	0.0189	0.1475	BAALC
TC1900011194.hg.1	4.68	4.08	1.51	0.0208	0.1549	KCNC3
TC1700010853.hg.1	5.29	4.7	1.51	0.0305	0.1903	KIF18B
TC1800009306.hg.1	8.53	7.94	1.51	0.031	0.1916	RNF152
TC1000012505.hg.1	6.86	6.26	1.51	0.0366	0.2091	LHPP
TC1200012610.hg.1	7.48	6.89	1.51	0.0443	0.2307	SSPN
TC0500011513.hg.1	7.31	6.72	1.51	0.0461	0.2354	PCSK1
TC1200011181.hg.1	5.43	4.85	1.5	0.0017	0.0447	MDM1
TC0100016025.hg.1	4.33	3.75	1.5	0.0023	0.0502	INSRR
TC1900011467.hg.1	11.87	11.29	1.5	0.0025	0.0528	IL11
TC2000007497.hg.1	4.82	4.23	1.5	0.0025	0.0527	WFDC13
TC0800010630.hg.1	9.05	8.47	1.5	0.0028	0.0562	GGH
TC0600009800.hg.1	14.21	13.63	1.5	0.0034	0.0621	GINM1
TC0900012156.hg.1	8.15	7.56	1.5	0.0048	0.073	PALM2
TC1300006676.hg.1	5.92	5.33	1.5	0.0057	0.0802	RASL11A
TC0600012434.hg.1	10.67	10.09	1.5	0.007	0.0892	ME1
TC0600011125.hg.1	9.01	8.42	1.5	0.0102	0.1075	HIST1H2AB
TC1800009011.hg.1	4.95	4.37	1.5	0.0103	0.1082	NETO1
TC1200007326.hg.1	6.69	6.1	1.5	0.014	0.1263	ALG10B
TC0100018495.hg.1	5.11	4.53	1.5	0.0155	0.1339	SHE
TC2200008305.hg.1	5.16	4.57	1.5	0.0251	0.1707	CRYBB1
TC1000011690.hg.1	9.41	8.82	1.5	0.0258	0.1735	ARL3
TC1500006968.hg.1	4.91	4.33	1.5	0.0286	0.1837	C15orf62
TC0100012172.hg.1	8.01	7.43	1.5	0.0388	0.216	EXO1
TC0700006735.hg.1	6.52	5.94	1.5	0.0441	0.23	SCIN
TC0700009061.hg.1	16.56	15.99	1.49	0.0011	0.0348	CALU
TC0X00010357.hg.1	11.33	10.76	1.49	0.0012	0.0363	GLA
TC0900008312.hg.1	11.35	10.77	1.49	0.0013	0.0378	SLC44A1
TC0300012654.hg.1	10.68	10.1	1.49	0.0014	0.0389	TFDP2
TC0200010083.hg.1	14.45	13.87	1.49	0.0016	0.0421	HNRNPA3; MIR4444-2; MIR4444-1
TC0400007840.hg.1	12.66	12.08	1.49	0.0019	0.0469	CXCL1
TC0X00009890.hg.1	10.03	9.46	1.49	0.0019	0.0464	ZC4H2
TC2000006799.hg.1	14.35	13.77	1.49	0.0019	0.0459	DSTN
TC1700011128.hg.1	14.01	13.43	1.49	0.0021	0.0483	SPAG9
TC0200015002.hg.1	13.2	12.62	1.49	0.0022	0.0495	CHN1
TC1000011726.hg.1	10.54	9.97	1.49	0.0024	0.0516	SH3PXD2A
TC1500007926.hg.1	11.33	10.76	1.49	0.0025	0.0528	RCN2
TC1200011982.hg.1	7.3	6.72	1.49	0.0028	0.0559	RASAL1
TC0100008554.hg.1	11.28	10.71	1.49	0.003	0.0585	USP1
TC0700008023.hg.1	9.13	8.56	1.49	0.003	0.0585	GATSL2
TC1900009076.hg.1	5.11	4.54	1.49	0.003	0.0579	PLPP2
TC0100011064.hg.1	12.81	12.24	1.49	0.0031	0.0586	CFH
TC0400009352.hg.1	7.22	6.65	1.49	0.0047	0.0723	CEP44
TC0400012944.hg.1	4.39	3.82	1.49	0.0051	0.0749	HSD17B13
TC0500010579.hg.1	8.16	7.59	1.49	0.0056	0.0795	TTC33
TC0800006663.hg.1	10.44	9.87	1.49	0.0063	0.0846	ERI1
TC1900011877.hg.1	8.91	8.34	1.49	0.0075	0.0922	ZNF625
TC0200008065.hg.1	7.41	6.84	1.49	0.0118	0.1153	TET3
TC1900011875.hg.1	7.54	6.97	1.49	0.0168	0.1384	ZNF20
TC1300007718.hg.1	8.92	8.34	1.49	0.022	0.1592	GPC6
TC0900011379.hg.1	7.78	7.2	1.49	0.023	0.1627	MEGF9
TC0200010577.hg.1	7.56	6.99	1.49	0.0268	0.1775	ADAM23
TC0900012197.hg.1	9.06	8.48	1.49	0.0295	0.1873	PTGDS
TC0700007201.hg.1	5.87	5.3	1.49	0.0316	0.1936	ANLN
TC2000008828.hg.1	7.41	6.84	1.48	0.001	0.0328	PDRG1
TC1600008567.hg.1	11.64	11.08	1.48	0.0015	0.0419	CENPN
TC1000010070.hg.1	11.26	10.7	1.48	0.0018	0.0453	PRTFDC1
TC0900006945.hg.1	7.41	6.84	1.48	0.0019	0.0472	TOPORS-AS1; GVQW1
TC0100015271.hg.1	5.77	5.21	1.48	0.003	0.058	OVGP1
TC0400010609.hg.1	6.93	6.36	1.48	0.003	0.0579	CORIN
TC0900008109.hg.1	8.5	7.94	1.48	0.0031	0.0586	HABP4
TC1100007507.hg.1	10.86	10.29	1.48	0.0038	0.0652	PTPRJ
TC0400011721.hg.1	8.33	7.76	1.48	0.0042	0.0689	MAD2L1
TC1900010508.hg.1	7.34	6.77	1.48	0.0043	0.0694	CLIP3
TC0400009458.hg.1	9.3	8.73	1.48	0.0045	0.0707	CDKN2AIP
TC1100006689.hg.1	3.77	3.2	1.48	0.0049	0.0741	OR51B6
TC1600009535.hg.1	11.05	10.49	1.48	0.0054	0.0784	FOPNL
TC2200008181.hg.1	8.1	7.53	1.48	0.006	0.0824	ZNF70
TC0700006783.hg.1	9.25	8.68	1.48	0.0064	0.0848	TSPAN13
TC1400006998.hg.1	6.21	5.65	1.48	0.0065	0.0857	LRFN5
TC0700013401.hg.1	5.82	5.26	1.48	0.0067	0.0866	AC007566.10; GATAD1
TC0200013567.hg.1	9.44	8.88	1.48	0.007	0.0891	ANKRD36B
TC0100011549.hg.1	7.61	7.05	1.48	0.0073	0.0912	FLVCR1
TC2200007021.hg.1	4.79	4.23	1.48	0.0084	0.0981	RFPL1
TC1100010952.hg.1	5.97	5.4	1.48	0.0094	0.104	GLYATL2
TC0200006951.hg.1	11.05	10.49	1.48	0.0101	0.1075	UBXN2A
TC1700010847.hg.1	11.34	10.77	1.48	0.0119	0.1156	GJC1
TC0100008975.hg.1	6.29	5.72	1.48	0.0138	0.1251	GBP6
TC1700007344.hg.1	9.6	9.03	1.48	0.0145	0.1284	NLK
TC0600011145.hg.1	11.03	10.46	1.48	0.0158	0.1347	HIST1H4H
TC1100007301.hg.1	6.71	6.14	1.48	0.0161	0.1357	PRR5L
TC2100008380.hg.1	7.92	7.35	1.48	0.0195	0.1497	KRTAP12-2
TC0400008103.hg.1	5.85	5.29	1.48	0.0196	0.1499	RP11-10L7.1; HERC6
TC1100012009.hg.1	6.29	5.73	1.48	0.0212	0.1563	AMOTL1
TC1700011574.hg.1	6.98	6.41	1.48	0.0217	0.158	ABCA8
TC0600007477.hg.1	5.5	4.94	1.48	0.0228	0.1623	MOG
TC2200007419.hg.1	10.53	9.96	1.48	0.0259	0.1743	TNRC6B
TC1400010704.hg.1	7.77	7.2	1.48	0.0266	0.1771	CRIP1
TC1200007408.hg.1	8.64	8.07	1.48	0.0285	0.1837	TMEM117
TC1200006888.hg.1	9.63	9.06	1.48	0.0294	0.1868	CDKN1B
TSUnmapped00000793.hg.1	5.93	5.36	1.48	0.0302	0.1893	PRAMEF6
TC0200015397.hg.1	7.78	7.22	1.48	0.0345	0.2022	CLK1
TC2200009284.hg.1	4.79	4.23	1.48	0.0388	0.216	ARHGAP8
TC1100007701.hg.1	4.29	3.74	1.47	0.0019	0.0463	OR6Q1
TC1700011519.hg.1	10.61	10.05	1.47	0.0019	0.0459	HELZ
TC1700012437.hg.1	14.14	13.58	1.47	0.0025	0.0534	SRSF1
TC1300008517.hg.1	14.2	13.65	1.47	0.0027	0.0556	HMGB1
TC0500011352.hg.1	8.58	8.02	1.47	0.0028	0.056	EDIL3
TC0600011690.hg.1	7.98	7.42	1.47	0.0029	0.0578	TMEM217
TC0100016263.hg.1	11.5	10.95	1.47	0.003	0.0585	TMCO1
TC2200006718.hg.1	7.86	7.3	1.47	0.0037	0.0648	SDF2L1
TC1800006710.hg.1	12.86	12.31	1.47	0.0043	0.0697	CHMP1B
TC1400007584.hg.1	5.18	4.63	1.47	0.0048	0.0728	TTC9
TC1900011651.hg.1	8.6	8.04	1.47	0.0057	0.0802	C19orf45
TC1200010111.hg.1	9.71	9.15	1.47	0.0059	0.0817	ABCC9
TC1600007982.hg.1	13.59	13.04	1.47	0.0061	0.0828	HERPUD1
TC0X00007951.hg.1	10.2	9.64	1.47	0.0066	0.0858	ARMCX3
TC1200009096.hg.1	4.56	4.01	1.47	0.009	0.102	CCDC60
TC1100009043.hg.1	9.72	9.16	1.47	0.0098	0.1059	DIXDC1
TC0800008299.hg.1	11.12	10.56	1.47	0.0099	0.1062	SDC2
TC0600013255.hg.1	5.54	4.99	1.47	0.0101	0.1075	MYB-AS1; MYB; RP1-32B1.3; rawjer
TC0800012168.hg.1	8.81	8.26	1.47	0.0107	0.1098	NRBP2; MIR6845
TC2000006622.hg.1	7.04	6.49	1.47	0.0116	0.1144	C20orf196
TC0X00008028.hg.1	8.68	8.13	1.47	0.0138	0.1251	FAM199X
TC1100010746.hg.1	6.32	5.77	1.47	0.0159	0.1348	CELF1
TC1200010612.hg.1	7.14	6.59	1.47	0.0185	0.1458	RHEBL1
TC0700013382.hg.1	7.21	6.65	1.47	0.0196	0.1499	KCTD7
TSUnmapped00000496.hg.1	5.08	4.52	1.47	0.022	0.1592	KIF15
TC1100011398.hg.1	9.81	9.26	1.47	0.0239	0.1664	MRGPRD
TC1200007295.hg.1	8.32	7.77	1.47	0.0249	0.1697	ALG10
TC1100007490.hg.1	5.1	4.55	1.47	0.0278	0.1813	FAM180B
TC0500011470.hg.1	7.75	7.2	1.47	0.0283	0.183	FAM172A; POU5F2; MIR2277
TC0X00011300.hg.1	5.05	4.5	1.47	0.0327	0.197	ZC3H12B
TC0200014912.hg.1	10.17	9.61	1.47	0.0385	0.2155	DLX2
TC1600011375.hg.1	9.33	8.78	1.47	0.0423	0.2257	QPRT
TC0600011814.hg.1	4.8	4.24	1.47	0.0466	0.237	CCND3
TC0700008809.hg.1	9.29	8.75	1.46	0.0033	0.0608	LRRN3
TC1100010718.hg.1	7.41	6.87	1.46	0.0033	0.061	LRP4
TC0400007345.hg.1	6.59	6.05	1.46	0.0042	0.0693	LIMCH1
TC0500010920.hg.1	12.97	12.42	1.46	0.0043	0.0693	SREK1IP1
TC1200010250.hg.1	11.65	11.1	1.46	0.0045	0.0707	ERGIC2
TC0200016454.hg.1	9.6	9.05	1.46	0.0046	0.0721	KIAA1841
TC1100006812.hg.1	12.09	11.54	1.46	0.0047	0.0723	ZNF143
TC1900008726.hg.1	4.17	3.62	1.46	0.0047	0.0724	ERVV-1
TC1000011749.hg.1	12.5	11.95	1.46	0.0052	0.076	ITPRIP
TC0600007402.hg.1	11.9	11.35	1.46	0.0054	0.0782	ZKSCAN8
TC0100016366.hg.1	10.36	9.82	1.46	0.0062	0.0835	KIFAP3
TC2200009028.hg.1	7.97	7.42	1.46	0.0079	0.0952	CERK
TC0300013954.hg.1	9.96	9.42	1.46	0.0096	0.1051	ZNF385D
TC1100013184.hg.1	9.19	8.65	1.46	0.0101	0.1075	CDCA5
TC1200008790.hg.1	10.06	9.51	1.46	0.0109	0.1109	USP30
TC0300009012.hg.1	4.37	3.83	1.46	0.011	0.1117	GRK7
TC0400012754.hg.1	9.1	8.56	1.46	0.0157	0.1342	ZNF141
TC0700012547.hg.1	5.82	5.28	1.46	0.0165	0.137	OPN1SW
TC0X00010849.hg.1	7.13	6.59	1.46	0.0176	0.142	GPC4
TC0200016440.hg.1	4.39	3.84	1.46	0.0179	0.1433	TMEM247
TC1400009684.hg.1	5.69	5.15	1.46	0.022	0.1592	ALDH6A1
TC1700012194.hg.1	7.38	6.85	1.45	0.0017	0.0438	ZNF286A
TC2000009957.hg.1	7.69	7.16	1.45	0.002	0.0472	LINC00266-1
TC1200007425.hg.1	9.07	8.53	1.45	0.0021	0.0489	ARID2
TC1300009522.hg.1	9.9	9.36	1.45	0.0027	0.0555	UGGT2
TC1600010244.hg.1	5.34	4.8	1.45	0.0038	0.0651	ZNF423
TC1200012714.hg.1	10.6	10.07	1.45	0.0044	0.0704	HSPB8
TC0400006745.hg.1	10.59	10.06	1.45	0.0045	0.0714	HTRA3
TC1700011066.hg.1	6.54	6	1.45	0.0046	0.0718	TAC4
TC0X00011139.hg.1	12.41	11.87	1.45	0.0048	0.0733	CETN2
TC1000007020.hg.1	6.73	6.2	1.45	0.0048	0.0734	OTUD1
TC0900009453.hg.1	4.19	3.65	1.45	0.0052	0.0761	INSL6
TC0X00007195.hg.1	13.49	12.95	1.45	0.0053	0.0774	RBM3
TC1500010698.hg.1	11	10.47	1.45	0.0058	0.0812	SNRPN; SNURF; SNORD107; PWARSN
TC1900007151.hg.1	9.08	8.55	1.45	0.0058	0.081	DCAF15
TC0700013343.hg.1	9.1	8.56	1.45	0.0064	0.0847	ZNRF2
TC0100018477.hg.1	10.9	10.36	1.45	0.0065	0.0857	RBM8A
TC1800007316.hg.1	8.29	7.75	1.45	0.0066	0.0861	SKA1
TC2000006813.hg.1	9.97	9.44	1.45	0.0067	0.0868	MGME1
TC0400012945.hg.1	12.87	12.34	1.45	0.0086	0.0993	HSD17B11
TC1600007147.hg.1	10.18	9.64	1.45	0.0092	0.1031	TMEM159
TC0800007552.hg.1	10.74	10.2	1.45	0.0094	0.1041	MCM4
TC1200010448.hg.1	9.53	9	1.45	0.01	0.1065	GXYLT1
TC0600014088.hg.1	9.22	8.69	1.45	0.0104	0.1087	ZSCAN26
TC0300012218.hg.1	6.86	6.33	1.45	0.0106	0.1093	ROPN1
TC0200010340.hg.1	5.77	5.23	1.45	0.0111	0.1119	CCDC150
TC0300009855.hg.1	9.46	8.93	1.45	0.0111	0.1122	IL1RAP
TC2200009257.hg.1	9.79	9.25	1.45	0.0112	0.1127	TCN2
TC0X00008383.hg.1	4.7	4.17	1.45	0.0117	0.1148	OCRL
TC0300008412.hg.1	5.59	5.06	1.45	0.0126	0.1191	GAP43
TC0100012828.hg.1	9.62	9.09	1.45	0.0184	0.1452	LZIC
TC0200010165.hg.1	5.61	5.08	1.45	0.0189	0.1472	PPP1R1C
TC1600008301.hg.1	4.66	4.12	1.45	0.019	0.1477	CALB2
TC1000008955.hg.1	4.6	4.06	1.45	0.0223	0.1602	PLEKHS1
TC0700009130.hg.1	5.13	4.6	1.45	0.0227	0.162	SSMEM1
TC0400011746.hg.1	6.74	6.21	1.45	0.0243	0.1675	TMEM155
TC0100015854.hg.1	3.91	3.38	1.45	0.0279	0.1815	PGLYRP3
TC1900009488.hg.1	6.08	5.55	1.45	0.0319	0.1942	PCP2
TC0100011664.hg.1	6.76	6.23	1.45	0.0341	0.2009	2024-03-02
TC0500012388.hg.1	9.77	9.25	1.44	0.0021	0.0488	DPYSL3
TC1100011514.hg.1	12.17	11.64	1.44	0.0021	0.0482	DHCR7
TC1100013022.hg.1	14.35	13.83	1.44	0.0021	0.0486	FADS2
TC0100018301.hg.1	5.55	5.02	1.44	0.003	0.0585	DCST1
TC2000007083.hg.1	14.89	14.37	1.44	0.003	0.0585	ID1
TC1000006937.hg.1	8.92	8.39	1.44	0.0031	0.059	PLXDC2
TC1900008860.hg.1	13.95	13.42	1.44	0.0032	0.0597	LENG8
TC1600010175.hg.1	9.14	8.62	1.44	0.0036	0.064	C16orf87
TC0300012527.hg.1	11.25	10.73	1.44	0.0037	0.0648	MSL2
TC1700008440.hg.1	4.93	4.39	1.44	0.0039	0.0663	PPM1E
TC1200012605.hg.1	5.02	4.49	1.44	0.004	0.0676	LRMP
TC0200007636.hg.1	9.38	8.86	1.44	0.0042	0.0689	CFAP36
TC0900011842.hg.1	13.03	12.51	1.44	0.0042	0.0689	SURF4
TC1200012575.hg.1	8.67	8.14	1.44	0.0043	0.0696	DYRK4
TC0600012240.hg.1	12.07	11.54	1.44	0.0047	0.0726	LMBRD1
TC1200008933.hg.1	9.74	9.21	1.44	0.0048	0.0731	TPCN1
TC0700008246.hg.1	12.73	12.2	1.44	0.0055	0.0787	DMTF1
TC1200006718.hg.1	4.15	3.63	1.44	0.0062	0.084	CLEC6A
TC0700011698.hg.1	12.32	11.8	1.44	0.0065	0.0854	TMEM243
TC0300007335.hg.1	11.9	11.37	1.44	0.0073	0.0909	TMA7
TC0500013261.hg.1	10.3	9.78	1.44	0.0075	0.0925	GALNT10
TC1400010574.hg.1	10.37	9.85	1.44	0.008	0.0961	BCL2L2-PABPN1
TC0500012459.hg.1	12.47	11.95	1.44	0.0085	0.0988	PDGFRB
TC1300009714.hg.1	10.45	9.92	1.44	0.0089	0.1012	ARGLU1
TC0200009239.hg.1	12.44	11.91	1.44	0.0095	0.1047	UGGT1
TC0500013361.hg.1	12.43	11.91	1.44	0.0095	0.1047	SAR1B
TC0900011755.hg.1	5.53	5.01	1.44	0.0095	0.1047	FIBCD1
TC0400006602.hg.1	4.8	4.27	1.44	0.011	0.1114	HGFAC
TC1400010430.hg.1	5.61	5.09	1.44	0.017	0.1398	TMEM121
TC0300010975.hg.1	6.48	5.96	1.44	0.0202	0.1523	KIF9
TC0300007050.hg.1	4.42	3.89	1.44	0.022	0.1592	C3orf35
TC0700011817.hg.1	7.39	6.86	1.44	0.0229	0.1626	COL1A2
TC1500006963.hg.1	7.64	7.12	1.44	0.0268	0.1775	CASC5
TC0500009109.hg.1	4.24	3.72	1.44	0.0326	0.1967	GPX3
TC0900006937.hg.1	8.31	7.78	1.44	0.0346	0.2025	ACO1
TC0800009265.hg.1	5.02	4.5	1.44	0.0366	0.2091	GPT
TCUn_GL000195v100006435.hg.1	6.73	6.2	1.44	0.0378	0.213	LOC389831; TCONS_00030034; TCONS_00030035; AC011043.1
TC0600011808.hg.1	8.82	8.3	1.44	0.0392	0.217	MED20
TC1800008189.hg.1	3.85	3.33	1.44	0.0426	0.2266	POTEC
TC2100007600.hg.1	4.29	3.76	1.44	0.0431	0.2283	LOC388813; bafor; AF165138.7
TC0500013415.hg.1	7.12	6.6	1.44	0.0443	0.2306	RAB24
TC1600010778.hg.1	5.78	5.26	1.44	0.0496	0.2454	HYDIN
TC1500010736.hg.1	11.44	10.92	1.43	0.002	0.0472	BLOC1S6
TC1700008152.hg.1	10.36	9.84	1.43	0.0022	0.0499	SNX11
TC0X00009386.hg.1	11.93	11.41	1.43	0.003	0.0585	SRPX
TC1100007462.hg.1	10.62	10.1	1.43	0.0033	0.0605	ZNF408
TC0400010465.hg.1	15.09	14.57	1.43	0.0036	0.0639	UGDH
TC0400012251.hg.1	10.49	9.97	1.43	0.0038	0.0653	C4orf46
TC1500009504.hg.1	9.23	8.72	1.43	0.0038	0.0651	PYGO1
TC0700008926.hg.1	8.95	8.43	1.43	0.004	0.0673	ING3
TC0300009282.hg.1	14.17	13.65	1.43	0.0042	0.0689	TIPARP
TC1400009175.hg.1	11.22	10.7	1.43	0.0043	0.0695	NID2
TC0100013545.hg.1	11.47	10.95	1.43	0.0049	0.0736	SDC3
TC1300006965.hg.1	11.2	10.69	1.43	0.0049	0.0737	WBP4
TC0800010158.hg.1	11.07	10.55	1.43	0.0053	0.0768	PLPP5
TC0400012478.hg.1	4.95	4.43	1.43	0.0059	0.0813	ASB5
TC0700010934.hg.1	11.84	11.32	1.43	0.0066	0.0864	H2AFV
TC1700012310.hg.1	9.45	8.93	1.43	0.0069	0.0885	MFSD11
TC0500012631.hg.1	10.4	9.89	1.43	0.0072	0.0905	EBF1
TC0200009895.hg.1	10.6	10.08	1.43	0.0075	0.0923	CERS6
TC0200010854.hg.1	5.93	5.41	1.43	0.0076	0.0927	TMEM198
TC1000011938.hg.1	10.39	9.88	1.43	0.0077	0.094	SHTN1
TC1500009236.hg.1	9.48	8.96	1.43	0.0082	0.0973	MFAP1
TC1900006504.hg.1	5.23	4.72	1.43	0.0088	0.1007	GRIN3B
TC0800010016.hg.1	10.45	9.94	1.43	0.0095	0.1045	SARAF
TC0500011579.hg.1	8.45	7.94	1.43	0.0096	0.1049	ST8SIA4
TC0100013193.hg.1	12.58	12.06	1.43	0.0107	0.1101	HP1BP3
TC0100008055.hg.1	5.6	5.09	1.43	0.0126	0.1191	TIE1
TC1600006752.hg.1	6.3	5.79	1.43	0.0126	0.1191	NUDT16L1
TC0100013749.hg.1	7.03	6.52	1.43	0.0132	0.1221	RSPO1
TC0600012299.hg.1	9.87	9.35	1.43	0.0154	0.1328	SLC17A5
TC0200008323.hg.1	6.05	5.54	1.43	0.0157	0.1343	PLGLB2
TC1100008123.hg.1	8.62	8.11	1.43	0.017	0.1397	ADRBK1
TC0100008594.hg.1	9.79	9.27	1.43	0.0254	0.1719	ROR1
TC0500012567.hg.1	9.8	9.28	1.43	0.0256	0.1728	FAXDC2
TC0200014688.hg.1	4.65	4.13	1.43	0.029	0.1856	ERMN
TC0200009616.hg.1	5.8	5.28	1.43	0.0315	0.1934	KIF5C
TC0300012073.hg.1	7.6	7.08	1.43	0.0318	0.194	LSAMP
TC0X00008054.hg.1	6.46	5.94	1.43	0.032	0.1948	RNF128
TC0300009306.hg.1	10.6	10.08	1.43	0.0337	0.2001	RSRC1
TC0600012379.hg.1	9.97	9.46	1.43	0.0338	0.2001	ELOVL4
TC0800007040.hg.1	4.86	4.34	1.43	0.0352	0.2047	ADAM28
TC0100009611.hg.1	4.43	3.91	1.43	0.0382	0.2147	HSD3B2
TC1700012185.hg.1	6.66	6.14	1.43	0.0426	0.2265	TNFSF12
TC0600012316.hg.1	13.3	12.8	1.42	0.0023	0.0511	TMEM30A
TC0200015194.hg.1	13.84	13.33	1.42	0.0027	0.0556	TFPI
TC1400009842.hg.1	13.44	12.94	1.42	0.0033	0.0605	SEL1L
TC0200007132.hg.1	13.1	12.59	1.42	0.0034	0.0617	YPEL5
TC0600014085.hg.1	5.88	5.37	1.42	0.0035	0.0632	HIST1H2AH
TC1400008333.hg.1	11.87	11.37	1.42	0.0035	0.063	PPP2R5C
TC0100010331.hg.1	5.36	4.85	1.42	0.0038	0.0652	KLHDC9
TC0100018462.hg.1	10.88	10.38	1.42	0.004	0.0672	CLCC1
TC0300012475.hg.1	10.76	10.25	1.42	0.0045	0.0707	TOPBP1
TC0300006791.hg.1	9.65	9.14	1.42	0.0048	0.0731	KAT2B
TC0700012968.hg.1	12.16	11.65	1.42	0.005	0.0744	PDIA4
TC1100012125.hg.1	5.53	5.02	1.42	0.0051	0.0751	MMP27
TC0800009868.hg.1	11.32	10.81	1.42	0.0053	0.0769	TNFRSF10B
TC0100007199.hg.1	4.47	3.96	1.42	0.0054	0.0777	VWA5B1
TC0800011041.hg.1	10.07	9.56	1.42	0.0056	0.0795	MMP16
TC0600008062.hg.1	5.01	4.51	1.42	0.0057	0.0802	GNMT
TC0100016539.hg.1	11.22	10.72	1.42	0.0062	0.084	ANGPTL1
TC0700012734.hg.1	13.82	13.31	1.42	0.0063	0.0843	CREB3L2
TC1700009162.hg.1	10.5	9.99	1.42	0.0063	0.0841	C17orf89
TC2000009544.hg.1	5.53	5.02	1.42	0.0066	0.086	CBLN4
TC0100011096.hg.1	13.08	12.57	1.42	0.0069	0.0881	NEK7
TC0800006781.hg.1	5.64	5.13	1.42	0.0072	0.0904	ZNF705CP
TC0900007877.hg.1	4.98	4.47	1.42	0.01	0.1066	GADD45G
TC2000008279.hg.1	11.78	11.27	1.42	0.0112	0.1127	PCNA
TC0400008620.hg.1	8.62	8.11	1.42	0.0121	0.1166	SPATA5
TC0500007145.hg.1	4.81	4.3	1.42	0.0124	0.1182	SKP2
TC1900008526.hg.1	6.87	6.36	1.42	0.0126	0.1191	LIN7B
TC0200016414.hg.1	6.68	6.17	1.42	0.0135	0.124	FAM228B
TC1500008983.hg.1	10.24	9.73	1.42	0.0136	0.1244	SLC12A6
TC1300008137.hg.1	10.69	10.18	1.42	0.0141	0.127	TMCO3
TC0600006870.hg.1	8.12	7.61	1.42	0.0165	0.1377	SNRNP48
TC1200010759.hg.1	5.93	5.42	1.42	0.0167	0.1382	KRT5
TC2000007150.hg.1	4.52	4.02	1.42	0.0179	0.1433	BPIFB1
TC0500011705.hg.1	14.08	13.57	1.42	0.0214	0.157	NREP
TC0600014205.hg.1	5.48	4.97	1.42	0.0231	0.1631	TCP10L2
TC0100011552.hg.1	4.52	4.01	1.42	0.0245	0.1681	VASH2
TC1100006516.hg.1	5.62	5.11	1.42	0.0261	0.1748	BRSK2
TC0100012946.hg.1	4.34	3.83	1.42	0.0311	0.1923	PRAMEF8
TC2000009821.hg.1	8.18	7.67	1.42	0.0317	0.1937	GMEB2
TC1000010918.hg.1	5.59	5.08	1.42	0.0345	0.2022	LRRC20
TC0700013324.hg.1	8.75	8.24	1.42	0.0417	0.2241	GET4
TC1200010299.hg.1	10.38	9.87	1.42	0.0447	0.2318	H3F3C
TC1600007530.hg.1	4.41	3.9	1.42	0.0457	0.2343	ITGAM
TC1700007138.hg.1	13.24	12.74	1.41	0.0028	0.0561	TVP23B
TC0400010989.hg.1	5.15	4.66	1.41	0.003	0.0583	ADAMTS3
TC1900010025.hg.1	11.11	10.62	1.41	0.0034	0.062	CRLF1
TC0100008648.hg.1	4.29	3.8	1.41	0.0036	0.064	IL23R
TC1500009185.hg.1	11.92	11.43	1.41	0.0036	0.064	TMEM87A
TC0700008495.hg.1	5.63	5.13	1.41	0.004	0.0666	BUD31
TC1000007543.hg.1	5.7	5.2	1.41	0.0042	0.0693	GDF10
TC1500007986.hg.1	13.29	12.79	1.41	0.0044	0.0704	MORF4L1
TC0400012882.hg.1	4.81	4.32	1.41	0.0046	0.0718	ZNF732
TC0200006983.hg.1	6.29	5.79	1.41	0.0049	0.0737	EFR3B
TC0300006483.hg.1	14.01	13.51	1.41	0.0049	0.0739	BHLHE40
TC0X00006823.hg.1	7.14	6.64	1.41	0.0051	0.0749	POLA1
TC1300008424.hg.1	10.17	9.68	1.41	0.0051	0.0751	USP12
TC1100013096.hg.1	11.21	10.71	1.41	0.0052	0.0766	RBM7
TC1400006529.hg.1	8.91	8.41	1.41	0.0057	0.0804	ANG; RNASE4
TC1900008384.hg.1	13.75	13.25	1.41	0.0059	0.0812	CALM3
TC1500006528.hg.1	6.46	5.97	1.41	0.0062	0.084	GOLGA8S
TC2000007895.hg.1	11.8	11.31	1.41	0.0064	0.0854	RAB22A
TC2000008295.hg.1	7.92	7.43	1.41	0.0065	0.0857	GPCPD1
TC1300007248.hg.1	11.96	11.46	1.41	0.0072	0.0908	CKAP2
TC0500007617.hg.1	11.9	11.4	1.41	0.0075	0.0924	SREK1
TC0500010169.hg.1	11.48	10.98	1.41	0.0077	0.094	ANKH
TC0100011767.hg.1	13.09	12.6	1.41	0.0082	0.0972	SRP9
TC1000011948.hg.1	10.23	9.74	1.41	0.0083	0.0975	PDZD8
TC0200012433.hg.1	9.63	9.14	1.41	0.0084	0.0985	PREPL
TC1400010270.hg.1	5.3	4.8	1.41	0.0089	0.1007	ANKRD9
TC0100015707.hg.1	11.88	11.39	1.41	0.0094	0.1041	HIST2H4A; HIST2H4B
TC1500007633.hg.1	11.39	10.89	1.41	0.0101	0.1073	SMAD3
TC1700012072.hg.1	4.48	3.99	1.41	0.0109	0.1114	PPP1R27
TC0200007803.hg.1	6.87	6.37	1.41	0.0112	0.1127	LGALSL
TC0X00007196.hg.1	8.4	7.9	1.41	0.0116	0.1144	WDR13
TC1300009646.hg.1	5.11	4.61	1.41	0.0129	0.1206	NALCN
TC2200009187.hg.1	6.69	6.2	1.41	0.0137	0.1251	TUBA8
TC0100017488.hg.1	9.81	9.31	1.41	0.0152	0.132	LBR
TC0800010918.hg.1	5.54	5.05	1.41	0.0161	0.1357	ZNF704
TSUnmapped00000275.hg.1	8.54	8.05	1.41	0.0195	0.1496	NDUFA6
TC0700012296.hg.1	9.52	9.03	1.41	0.0198	0.1505	C7orf60
TC0X00008136.hg.1	10.86	10.36	1.41	0.0201	0.152	ALG13
TC0100013455.hg.1	8.59	8.09	1.41	0.0212	0.1565	RPA2
TC1100008524.hg.1	5.62	5.12	1.41	0.0214	0.1571	OMP
TC0500008554.hg.1	4.77	4.28	1.41	0.022	0.1592	MEGF10
TC0700013394.hg.1	6.14	5.64	1.41	0.0235	0.1652	CCDC146
TC1200012189.hg.1	7.47	6.98	1.41	0.0241	0.1669	C12orf43
TC0100014610.hg.1	3.83	3.33	1.41	0.0246	0.1685	ERICH3
TC1400010022.hg.1	10.19	9.7	1.41	0.0252	0.171	BTBD7
TC1900009637.hg.1	7.68	7.18	1.41	0.0274	0.1798	CDKN2D
TC0100015509.hg.1	8.74	8.25	1.41	0.0283	0.183	FAM72B
TC0200007399.hg.1	8	7.51	1.41	0.0291	0.1856	PLEKHH2
TC0100017878.hg.1	4.28	3.79	1.41	0.0295	0.1873	ZP4
TC1600006658.hg.1	8.36	7.86	1.41	0.0337	0.2001	IL32
TC0100012787.hg.1	6.48	5.98	1.41	0.0369	0.2098	SLC2A5
TC1500009199.hg.1	7.47	6.97	1.41	0.0377	0.2126	CDAN1
TC0X00011365.hg.1	4.79	4.3	1.41	0.0486	0.2428	SSX5
TC0600013010.hg.1	13.35	12.86	1.4	0.003	0.058	MAN1A1
TC0700012228.hg.1	5.46	4.97	1.4	0.0036	0.064	LAMB4
TC1100011545.hg.1	13.05	12.57	1.4	0.0036	0.064	ANAPC15
TC0300010720.hg.1	7.51	7.02	1.4	0.0039	0.0663	EPM2AIP1
TC0800011679.hg.1	9.92	9.43	1.4	0.0039	0.0663	ATAD2
TC0100009339.hg.1	11.37	10.88	1.4	0.0042	0.0689	TMEM167B
TC0300013932.hg.1	5.88	5.4	1.4	0.005	0.0744	SRGAP3
TC1900012011.hg.1	7.89	7.4	1.4	0.0057	0.0802	KLK8
TC0300008847.hg.1	12	11.51	1.4	0.0058	0.0809	ACKR4
TC0500010835.hg.1	11.81	11.33	1.4	0.0059	0.0816	PLK2
TC1100007899.hg.1	12.63	12.15	1.4	0.0064	0.0847	RARRES3
TC2100008061.hg.1	8.34	7.86	1.4	0.0066	0.0861	SETD4
TC1900011825.hg.1	10.19	9.7	1.4	0.0068	0.0877	ZNF587
TC0200009930.hg.1	4.77	4.28	1.4	0.0071	0.0894	SP5
TC0200010152.hg.1	11.2	10.71	1.4	0.0078	0.0941	UBE2E3
TC1100012976.hg.1	14.51	14.03	1.4	0.0079	0.0956	NUCB2
TC1600011407.hg.1	6.02	5.53	1.4	0.0082	0.0973	CMTM1
TC1700012227.hg.1	7.89	7.41	1.4	0.0084	0.0981	LRRC37B
TC0300007269.hg.1	4.49	4	1.4	0.0092	0.1032	TMIE
TC1900006471.hg.1	5.34	4.85	1.4	0.0103	0.1081	HCN2
TC0200011013.hg.1	6.81	6.33	1.4	0.0115	0.1144	FBXO36
TC1100011833.hg.1	8.8	8.31	1.4	0.0124	0.1179	SYTL2
TC0100007694.hg.1	7.25	6.77	1.4	0.0125	0.119	HPCA
TC0100015627.hg.1	10.24	9.75	1.4	0.0126	0.1191	PRKAB2
TC1500006703.hg.1	5.8	5.31	1.4	0.0129	0.1206	GOLGA8T
TC0600008539.hg.1	12.67	12.19	1.4	0.0132	0.1224	CD109
TC1500010841.hg.1	7.21	6.72	1.4	0.0147	0.1298	CHRFAM7A
TC0100018482.hg.1	14.13	13.64	1.4	0.0154	0.1331	HIST2H2AA4; HIST2H2AA3
TC0100006806.hg.1	9.93	9.45	1.4	0.0157	0.1344	UBE4B
TC0X00009507.hg.1	4.83	4.35	1.4	0.016	0.1355	CXorf36
TC1400010752.hg.1	4.2	3.71	1.4	0.016	0.1354	SLC35F4
TC0X00008526.hg.1	8.85	8.36	1.4	0.0163	0.1365	FHL1
TC0800012035.hg.1	6.06	5.58	1.4	0.0164	0.1367	MROH5
TC0X00007537.hg.1	8.8	8.32	1.4	0.017	0.1398	KIF4A
TC0900008150.hg.1	6.95	6.47	1.4	0.0198	0.1505	TMOD1
TC0700013388.hg.1	11.85	11.36	1.4	0.0206	0.1541	STAG3L1
TC1900011697.hg.1	8.32	7.83	1.4	0.0213	0.1565	ZNF730
TC0700010281.hg.1	4.06	3.58	1.4	0.0215	0.1572	THSD7A
TC0900007472.hg.1	4.95	4.46	1.4	0.0216	0.1576	ANKRD20A1
TC1300009781.hg.1	11.4	10.91	1.4	0.0223	0.1603	COL4A1
TC1700011892.hg.1	12.35	11.87	1.4	0.0231	0.1631	TK1
TC1900006768.hg.1	4.57	4.09	1.4	0.0232	0.1635	CATSPERD
TC0100012674.hg.1	6.89	6.4	1.4	0.0241	0.1669	GPR153
TC0100010499.hg.1	12.58	12.1	1.4	0.0244	0.1679	POU2F1
TC0800009494.hg.1	4.93	4.44	1.4	0.0259	0.1741	DEFB109P1B
TC0800012185.hg.1	6.14	5.65	1.4	0.0313	0.1927	OPLAH
TC1700009731.hg.1	7.96	7.48	1.4	0.0322	0.1956	GAS7
TC2200008741.hg.1	6.28	5.8	1.4	0.0337	0.2001	PDGFB
TC0900009930.hg.1	6.47	5.99	1.4	0.0338	0.2001	FANCG
TC0500011742.hg.1	5.09	4.6	1.4	0.0414	0.2232	TRIM36
TC0100017223.hg.1	8.87	8.38	1.4	0.042	0.2247	LPGAT1
TC0200015460.hg.1	6.93	6.44	1.4	0.0439	0.2298	ICA1L
TC0700013119.hg.1	8.57	8.09	1.4	0.0445	0.231	XRCC2
TC2200009164.hg.1	5.03	4.55	1.4	0.045	0.2325	SYCE3
TC1000007305.hg.1	4.91	4.42	1.4	0.0455	0.2337	ANKRD30A
TC0600011386.hg.1	16.6	16.13	1.39	0.0038	0.0655	IER3
TC1200008642.hg.1	9.04	8.57	1.39	0.0038	0.0652	PARPBP
TC2000009014.hg.1	11.99	11.51	1.39	0.0038	0.0652	NDRG3
TC0500010308.hg.1	4.47	3.99	1.39	0.0054	0.0779	CDH10
TC0100017075.hg.1	13.1	12.62	1.39	0.0055	0.079	NUCKS1
TC0600009333.hg.1	10.25	9.78	1.39	0.0056	0.0795	SMPDL3A
TC1000006904.hg.1	13.21	12.74	1.39	0.0059	0.0817	STAM
TC1200012008.hg.1	11.92	11.45	1.39	0.007	0.0891	TBX5
TC0600011725.hg.1	12.04	11.56	1.39	0.0072	0.0908	GLO1
TC0100018186.hg.1	10.62	10.14	1.39	0.0081	0.0963	NBL1
TC2200006955.hg.1	4.28	3.81	1.39	0.0086	0.0995	CRYBA4
TC1900006727.hg.1	9.85	9.37	1.39	0.009	0.1016	UHRF1
TC1900011127.hg.1	5.51	5.04	1.39	0.0094	0.1041	HRC
TC2200008367.hg.1	9.04	8.56	1.39	0.0096	0.1048	CHEK2
TC0900012200.hg.1	5.16	4.69	1.39	0.01	0.1068	SLC34A3
TC0400006491.hg.1	9.55	9.07	1.39	0.0102	0.1075	IDUA
TC0800009625.hg.1	4.78	4.3	1.39	0.0105	0.1088	DEFB136
TC0100009876.hg.1	14.44	13.97	1.39	0.0133	0.1234	HIST2H2AA3; HIST2H2AA4
TC1700006696.hg.1	4.99	4.51	1.39	0.0135	0.1241	FAM64A
TC0100007670.hg.1	5.73	5.26	1.39	0.0136	0.1244	IQCC
TC1800008123.hg.1	6.26	5.79	1.39	0.0137	0.1251	CEP76
TC1700010548.hg.1	8.54	8.07	1.39	0.0155	0.1335	CWC25
TC1500010422.hg.1	8.16	7.68	1.39	0.0156	0.134	IDH2
TC0600014264.hg.1	10.79	10.32	1.39	0.0166	0.138	DDAH2
TC0600009831.hg.1	5.86	5.39	1.39	0.0169	0.139	PPP1R14C
TC0800007665.hg.1	4.74	4.26	1.39	0.0172	0.1407	RP1
TC1200006881.hg.1	9.95	9.47	1.39	0.0176	0.1421	CREBL2
TC1900011398.hg.1	5.44	4.97	1.39	0.0185	0.1458	TMC4
TC11_KI270721v1_random00006433.hg.1	4.39	3.91	1.39	0.0192	0.1484	LINC01219
TC1100010851.hg.1	4.56	4.08	1.39	0.02	0.1517	OR8H1
TC1600007619.hg.1	5.34	4.86	1.39	0.0207	0.1544	TP53TG3B
TC0100007813.hg.1	4.02	3.54	1.39	0.0211	0.1558	CSF3R
TC0100008158.hg.1	5.26	4.78	1.39	0.0239	0.1664	FAAH
TC0100018525.hg.1	5.36	4.88	1.39	0.0245	0.1681	ILDR2
TC2000008895.hg.1	8.16	7.69	1.39	0.0249	0.17	PXMP4
TC0800011170.hg.1	8.23	7.75	1.39	0.0257	0.173	GDF6
TC0700009083.hg.1	7.88	7.4	1.39	0.026	0.1744	AHCYL2
TC0600009169.hg.1	7.89	7.42	1.39	0.0261	0.1748	FAM229B
TC0100007838.hg.1	7.8	7.32	1.39	0.0266	0.1767	DNALI1
TC1900010693.hg.1	4.44	3.97	1.39	0.0269	0.1776	TTC9B
TC0700012477.hg.1	5.41	4.94	1.39	0.0316	0.1936	GPR37
TC0900007953.hg.1	5.7	5.22	1.39	0.0335	0.1998	CENPP
TC0600009243.hg.1	4.22	3.75	1.39	0.0379	0.2135	RFX6
TC1700012447.hg.1	4.77	4.29	1.39	0.046	0.2351	CSH2
TC0X00010169.hg.1	8.91	8.44	1.39	0.0496	0.2453	BRWD3
TC0300008173.hg.1	14.16	13.69	1.38	0.0043	0.0693	PCNP
TC1200007137.hg.1	10.19	9.72	1.38	0.0043	0.0693	FGFR1OP2
TC1200010711.hg.1	11.42	10.96	1.38	0.0043	0.0693	SCN8A
TC0100017491.hg.1	13.41	12.94	1.38	0.0057	0.0802	ENAH
TC0300008046.hg.1	11.16	10.7	1.38	0.0063	0.0846	ARL13B
TC0X00009707.hg.1	10.59	10.13	1.38	0.0065	0.0854	MAGED4; MAGED4B; SNORA11D; SNORA11E
TC0400009379.hg.1	14.42	13.95	1.38	0.0068	0.0877	SPCS3
TC0600014247.hg.1	10.18	9.72	1.38	0.0069	0.0885	FAM65B
TC1700011699.hg.1	5.99	5.53	1.38	0.007	0.0892	CD300C
TC0200007458.hg.1	13.33	12.87	1.38	0.0081	0.0963	EPAS1
TC0900011442.hg.1	5.08	4.61	1.38	0.0082	0.0974	OR1L8
TC1700011495.hg.1	4.34	3.88	1.38	0.0082	0.0972	APOH
TC2000009461.hg.1	8.31	7.84	1.38	0.0085	0.0986	ATP9A
TC0400006994.hg.1	11.16	10.7	1.38	0.009	0.1019	NCAPG
TC0200016704.hg.1	10.09	9.63	1.38	0.0096	0.1049	RNF103
TC0600009234.hg.1	11.38	10.91	1.38	0.0097	0.1055	FAM26E
TC1500009561.hg.1	6.31	5.85	1.38	0.0099	0.1062	ALDH1A2
TC0900008250.hg.1	9.82	9.35	1.38	0.0104	0.1087	ZNF189
TC0100014505.hg.1	9.96	9.49	1.38	0.0105	0.1092	SLC35D1
TC0100016199.hg.1	11.97	11.51	1.38	0.0106	0.1092	OLFML2B
TC1800009221.hg.1	9.99	9.52	1.38	0.0107	0.1099	RBBP8; MIR4741
TC0100009056.hg.1	7.25	6.79	1.38	0.0111	0.1119	CCDC18
TC1900007619.hg.1	7.22	6.76	1.38	0.0111	0.1124	ZNF726; ZNF92P3
TC1500009335.hg.1	7.34	6.87	1.38	0.0112	0.1127	MYEF2
TC0700010392.hg.1	5.34	4.88	1.38	0.0113	0.1129	FERD3L
TC0900008380.hg.1	10.18	9.72	1.38	0.0118	0.1152	FAM206A
TC0100010778.hg.1	5.23	4.76	1.38	0.0119	0.1156	AXDND1
TC1700011910.hg.1	10.39	9.93	1.38	0.0119	0.1156	CYTH1
TC0500008309.hg.1	7	6.53	1.38	0.0134	0.1235	CAMK4
TC1400008940.hg.1	12.56	12.1	1.38	0.0135	0.124	NFKBIA
TC0100012401.hg.1	4.34	3.88	1.38	0.0142	0.1271	OR4F29; OR4F3; OR4F16
TC0100012410.hg.1	4.34	3.88	1.38	0.0142	0.1271	OR4F16; OR4F29
TC1600008119.hg.1	4.58	4.12	1.38	0.0142	0.1273	CDH5
TC2200007811.hg.1	9.37	8.9	1.38	0.0158	0.1344	NCAPH2
TC1100009744.hg.1	5.01	4.54	1.38	0.0164	0.1367	DUSP8
TC0100015892.hg.1	10.7	10.24	1.38	0.0166	0.138	SLC39A1
TC0400006685.hg.1	9.83	9.36	1.38	0.0174	0.1412	WFS1
TC0X00011305.hg.1	7.63	7.17	1.38	0.0175	0.1416	NHSL2
TC1600007392.hg.1	7.79	7.33	1.38	0.0187	0.1465	SNX29P2; SNX29P1
TC1000009397.hg.1	5.94	5.48	1.38	0.0194	0.1494	DPYSL4
TC1900008366.hg.1	6.23	5.76	1.38	0.0202	0.1523	IGFL1
TC0200008627.hg.1	12.44	11.98	1.38	0.0222	0.1599	NPAS2
TC0800012427.hg.1	10.69	10.22	1.38	0.0228	0.1623	STAU2
TC0400010606.hg.1	9.78	9.31	1.38	0.0229	0.1626	COMMD8
TC1100008082.hg.1	4.4	3.94	1.38	0.0229	0.1626	NPAS4
TC0X00008751.hg.1	6.1	5.64	1.38	0.0234	0.1647	MAGEA2; MAGEA2B
TC0900011236.hg.1	9.83	9.36	1.38	0.0239	0.1664	INIP
TC0100011262.hg.1	11.4	10.94	1.38	0.026	0.1744	PRELP
TC2000010021.hg.1	6.03	5.56	1.38	0.0263	0.1759	ZNFX1
TC0200010473.hg.1	9.74	9.27	1.38	0.0269	0.1779	FZD7
TC2200006638.hg.1	4.76	4.3	1.38	0.0274	0.1796	DGCR8
TC0100009889.hg.1	10.99	10.52	1.38	0.0291	0.1858	VPS45
TC0700010854.hg.1	14.55	14.09	1.38	0.0316	0.1936	INHBA
TC1900007554.hg.1	6.34	5.88	1.38	0.0328	0.1976	ZNF729
TC0700009333.hg.1	9.74	9.27	1.38	0.0357	0.2064	UBN2
TC2000009748.hg.1	6.85	6.39	1.38	0.039	0.2166	CABLES2
TC1600008307.hg.1	4.45	3.98	1.38	0.0411	0.2223	CHST4
TC1600008738.hg.1	6.31	5.85	1.38	0.0452	0.2333	FOXC2
TC2000008747.hg.1	4.3	3.84	1.38	0.0453	0.2333	NINL
TC1100011101.hg.1	11.34	10.89	1.37	0.0047	0.0721	NXF1
TC0500011672.hg.1	12.25	11.8	1.37	0.0048	0.0734	PJA2
TC0700012812.hg.1	12.85	12.39	1.37	0.0049	0.0737	MKRN1
TC0X00009124.hg.1	9	8.55	1.37	0.0057	0.0802	PIGA
TC1100006911.hg.1	9.34	8.89	1.37	0.006	0.0817	SPON1
TC1100011050.hg.1	12.84	12.38	1.37	0.006	0.0824	FADS1; MIR1908
TC1400007562.hg.1	14.82	14.37	1.37	0.0062	0.084	SRSF5
TC0300011446.hg.1	4.94	4.48	1.37	0.0066	0.0864	FAM19A4
TC1500010891.hg.1	6.67	6.21	1.37	0.0069	0.0885	MAN2C1
TC0600010066.hg.1	10.27	9.81	1.37	0.0073	0.0913	IGF2R
TC0100018339.hg.1	11.38	10.92	1.37	0.0081	0.097	MDM4
TC0700008181.hg.1	12.32	11.87	1.37	0.0085	0.0987	GNAI1
TC1000007061.hg.1	5.72	5.26	1.37	0.0087	0.1	GPR158
TC0800012299.hg.1	10.11	9.66	1.37	0.0098	0.1061	HOOK3
TC1500007910.hg.1	10.37	9.91	1.37	0.0098	0.1055	UBE2Q2
TC0100018262.hg.1	9.97	9.52	1.37	0.0113	0.1128	GSTM2
TC0600009362.hg.1	5.72	5.27	1.37	0.0113	0.1129	HEY2
TSUnmapped00000309.hg.1	4.22	3.76	1.37	0.0122	0.1169	SAG
TC1900007570.hg.1	7.49	7.04	1.37	0.0126	0.1191	ZNF492
TC0900012256.hg.1	8.83	8.37	1.37	0.0135	0.1242	CDC14B
TC0700007009.hg.1	3.79	3.34	1.37	0.0141	0.1267	EVX1
TC0700007905.hg.1	8.47	8.01	1.37	0.0144	0.128	AUTS2
TC0200012925.hg.1	11.1	10.65	1.37	0.0146	0.1293	C1D
TC1400010616.hg.1	10.45	9.99	1.37	0.0147	0.1295	SLC38A6
TC0100010457.hg.1	6.75	6.29	1.37	0.015	0.1309	MGST3
TC1100006925.hg.1	4.52	4.06	1.37	0.0152	0.1322	PDE3B
TC0100006540.hg.1	5.52	5.07	1.37	0.0155	0.1335	CALML6
TC1200007499.hg.1	10.57	10.11	1.37	0.0155	0.1339	TMEM106C
TC0400011414.hg.1	7.84	7.38	1.37	0.0156	0.134	TRMT10A
TC0100007705.hg.1	6.93	6.48	1.37	0.0179	0.1433	AZIN2
TC1100011374.hg.1	10.98	10.52	1.37	0.0181	0.1441	KMT5B
TC0700013575.hg.1	11.8	11.34	1.37	0.019	0.1475	STAG3L3; STAG3L2
TC1200007208.hg.1	9.5	9.04	1.37	0.0219	0.159	DDX11
TC0800007459.hg.1	11.08	10.63	1.37	0.0221	0.1594	POMK
TC0600011481.hg.1	11.65	11.2	1.37	0.0241	0.1669	AGPAT1; MIR6721
TC0100012788.hg.1	9.38	8.93	1.37	0.0248	0.1692	GPR157
TC0300013921.hg.1	9.05	8.6	1.37	0.0264	0.176	PIGX
TC0300006714.hg.1	10.58	10.13	1.37	0.0304	0.1898	EAF1
TC0100014638.hg.1	11.44	10.98	1.37	0.0333	0.1993	PIGK
TC0400010681.hg.1	5.7	5.24	1.37	0.0362	0.2083	LRRC66
TC1100012677.hg.1	4.6	4.14	1.37	0.0388	0.216	OR8B12
TC0700011642.hg.1	7.12	6.67	1.37	0.0418	0.2241	HGF
TC1700010565.hg.1	10.08	9.62	1.37	0.0433	0.2289	FBXL20
TC0X00007274.hg.1	10.03	9.57	1.37	0.0436	0.2294	MAGED4B; MAGED4; SNORA11D
TC0200014893.hg.1	10.24	9.78	1.37	0.044	0.2299	TLK1
TC2200008346.hg.1	10.82	10.37	1.37	0.0455	0.2337	MN1
TC1000009149.hg.1	11.22	10.77	1.36	0.0053	0.0774	PLEKHA1
TC0600013054.hg.1	14.18	13.74	1.36	0.0056	0.0796	SERINC1
TC1600010407.hg.1	12.53	12.09	1.36	0.0056	0.0795	NUDT21
TC0X00009977.hg.1	11.93	11.49	1.36	0.0059	0.0812	SNX12
TC1500007038.hg.1	8.68	8.23	1.36	0.0061	0.0831	STARD9
TC1900006588.hg.1	11.72	11.28	1.36	0.0067	0.0867	GADD45B
TC0200015216.hg.1	11.69	11.25	1.36	0.0074	0.0918	ORMDL1
TC1800008317.hg.1	8.8	8.35	1.36	0.0076	0.0929	ZNF521
TC0200014170.hg.1	11.48	11.03	1.36	0.0082	0.0973	MAP3K2
TC1400007354.hg.1	11.59	11.15	1.36	0.0085	0.0989	PPM1A
TC0100007832.hg.1	10.92	10.48	1.36	0.0086	0.0997	ZC3H12A; MIR6732
TC1500007084.hg.1	12.5	12.06	1.36	0.0092	0.103	CASC4
TC1400010749.hg.1	6.5	6.05	1.36	0.0094	0.1041	LINC01599
TC0800010936.hg.1	4.04	3.59	1.36	0.0097	0.1055	PMP2
TC2200007206.hg.1	10.39	9.94	1.36	0.0098	0.1055	MCM5
TC0500007591.hg.1	11.05	10.61	1.36	0.01	0.107	CWC27
TC0100018182.hg.1	12.13	11.69	1.36	0.0102	0.1076	SZRD1
TC1900006968.hg.1	12.58	12.14	1.36	0.0104	0.1086	C19orf66
TC0100008190.hg.1	11.15	10.7	1.36	0.0105	0.1087	CMPK1
TC1900009430.hg.1	4.63	4.19	1.36	0.0106	0.1092	SLC25A41
TC2200007035.hg.1	11.67	11.23	1.36	0.0107	0.1099	UQCR10
TC1600009362.hg.1	14.1	13.66	1.36	0.0112	0.1124	EMP2
TC2200007976.hg.1	10.11	9.67	1.36	0.0115	0.1141	SLC25A1
TC0500012248.hg.1	10.12	9.68	1.36	0.0118	0.1152	NDUFA2
TC2000008721.hg.1	10.35	9.91	1.36	0.0118	0.1152	APMAP
TC1700008261.hg.1	3.8	3.36	1.36	0.0119	0.1156	EPN3
TC1900009002.hg.1	7.37	6.93	1.36	0.0121	0.1165	ZNF530
TC0700013604.hg.1	10.94	10.49	1.36	0.0122	0.1167	UPK3BL; POLR2J2
TC1800006728.hg.1	5.82	5.38	1.36	0.0127	0.1193	CIDEA
TC0700007831.hg.1	8.94	8.49	1.36	0.0129	0.1211	TPST1
TC0300008130.hg.1	9.75	9.31	1.36	0.0132	0.1228	COL8A1
TC0200013912.hg.1	10.17	9.73	1.36	0.0138	0.1251	CKAP2L
TC0400009258.hg.1	10.36	9.92	1.36	0.0152	0.1319	PALLD
TC0500008342.hg.1	9.05	8.6	1.36	0.0172	0.1407	DCP2
TC1500007619.hg.1	13.15	12.7	1.36	0.0174	0.1411	SMAD6
TC0100008607.hg.1	7.83	7.38	1.36	0.0176	0.142	RAVER2
TC1000008686.hg.1	8.82	8.38	1.36	0.0177	0.1423	DPCD
TC0700012126.hg.1	4.08	3.63	1.36	0.0185	0.1458	RELN
TC0800006975.hg.1	12.09	11.64	1.36	0.019	0.1476	BMP1
TC0400011411.hg.1	4.48	4.03	1.36	0.0197	0.1504	ADH7
TC0100010044.hg.1	10.9	10.45	1.36	0.0206	0.1542	CHTOP
TC0100018261.hg.1	9.17	8.73	1.36	0.0206	0.1542	GSTM4
TC0100013466.hg.1	10.74	10.3	1.36	0.0215	0.1572	SPCS2
TC2200006450.hg.1	4.68	4.23	1.36	0.0234	0.1649	OR11H1
TC0400009234.hg.1	5.13	4.68	1.36	0.0244	0.168	TLL1
TSUnmapped00000667.hg.1	6.55	6.1	1.36	0.0247	0.1688	TRAPPC4
TC0400012933.hg.1	8.63	8.19	1.36	0.0252	0.171	NAAA
TC0700008524.hg.1	8.24	7.79	1.36	0.0288	0.1849	CNPY4
TC1100011901.hg.1	4.73	4.29	1.36	0.0301	0.1891	NOX4
TC0100018466.hg.1	7.67	7.23	1.36	0.0305	0.1903	DENND2C
TC1700007702.hg.1	7.17	6.73	1.36	0.0305	0.1903	SOCS7
TC0800010558.hg.1	7.36	6.91	1.36	0.031	0.1917	TOX
TC0200011423.hg.1	6.97	6.53	1.36	0.0325	0.1961	D2HGDH
TC1200011908.hg.1	6.69	6.24	1.36	0.0325	0.1962	GPN3
TC1200008081.hg.1	8.57	8.12	1.36	0.0398	0.2184	DYRK2
TC1900011850.hg.1	5.02	4.58	1.36	0.0404	0.2202	FUT5
TC0300011423.hg.1	11.22	10.78	1.36	0.0438	0.2296	LRIG1
TC0800009735.hg.1	7.47	7.03	1.36	0.0456	0.2341	MTUS1
TC1500007034.hg.1	11.72	11.29	1.35	0.007	0.0887	SNAP23
TC1300007731.hg.1	10.09	9.65	1.35	0.0083	0.0978	GPR180
TC1500008545.hg.1	9.49	9.06	1.35	0.0085	0.0987	ASB7
TC1500007513.hg.1	10.24	9.8	1.35	0.0086	0.0993	LACTB
TC1500009192.hg.1	10.02	9.59	1.35	0.0089	0.101	LRRC57
TC0100018172.hg.1	5.77	5.33	1.35	0.0093	0.1036	PRAMEF33P
TC1100009540.hg.1	6.19	5.76	1.35	0.0102	0.1075	C11orf44
TC1800009281.hg.1	10.96	10.53	1.35	0.0105	0.1087	IER3IP1
TC0400007232.hg.1	5.29	4.85	1.35	0.0117	0.1148	C4orf19
TC0600008146.hg.1	11.65	11.22	1.35	0.0118	0.1152	RUNX2
TC0700010189.hg.1	11.2	10.77	1.35	0.0124	0.1179	CYTH3
TC1600011570.hg.1	10.76	10.33	1.35	0.0143	0.1277	CMC2
TC0500010478.hg.1	5.42	4.99	1.35	0.0182	0.1443	AGXT2
TC0X00006794.hg.1	12.76	12.33	1.35	0.0188	0.147	PRDX4
TC0700013595.hg.1	4.76	4.33	1.35	0.0204	0.1532	C7orf61
TC2100008569.hg.1	5.99	5.56	1.35	0.0214	0.1571	TMPRSS2
TC0300006905.hg.1	12.73	12.3	1.35	0.0215	0.1572	RBMS3
TC0900011959.hg.1	8.14	7.71	1.35	0.0221	0.1594	UBAC1
TC1400010261.hg.1	5.73	5.29	1.35	0.0221	0.1592	MOK
TC2100008459.hg.1	5.28	4.85	1.35	0.024	0.1667	FTCD
TC1600007014.hg.1	10.45	10.02	1.35	0.0264	0.176	NDE1; MIR484
TC0300011757.hg.1	10.29	9.85	1.35	0.0283	0.1832	PROS1
TC1200010415.hg.1	10.1	9.67	1.35	0.0285	0.1836	SLC2A13
TC1900011922.hg.1	8.16	7.73	1.35	0.0317	0.1937	ZNF728
TC1600007141.hg.1	9.77	9.34	1.35	0.0344	0.2018	LOC81691; AC004381.6; U4atac
TC1900011878.hg.1	10.43	10	1.35	0.0345	0.2022	ZNF625-ZNF20; ZNF625
TC0900009882.hg.1	11.45	11.02	1.35	0.0353	0.2052	DCAF12
TC0800009726.hg.1	4.73	4.3	1.35	0.0368	0.2097	MTMR7
TC1600010375.hg.1	10.09	9.65	1.35	0.0369	0.21	CRNDE
TC1100007762.hg.1	4.51	4.08	1.35	0.0379	0.2134	OOSP2
TC2000009317.hg.1	8.01	7.57	1.35	0.0383	0.2149	SULF2
TC0200014382.hg.1	5	4.56	1.35	0.0394	0.2176	TMEM163
TC0600010991.hg.1	9.18	8.75	1.35	0.041	0.2222	MBOAT1
TC0600011252.hg.1	4.81	4.37	1.35	0.0411	0.2223	ZSCAN31
TC0400012857.hg.1	10.43	9.99	1.35	0.0442	0.2305	RAPGEF2
TC0300013938.hg.1	9.54	9.11	1.35	0.0445	0.231	VGLL4
TC0400009551.hg.1	4.24	3.81	1.35	0.0469	0.2382	F11
TC0200012404.hg.1	14.81	14.38	1.34	0.0061	0.0831	ZFP36L2
TC0Y00006503.hg.1	4.53	4.1	1.34	0.0065	0.0857	PCDH11Y
TC2100008030.hg.1	15.2	14.78	1.34	0.0067	0.0869	RCAN1
TC0100014349.hg.1	14.07	13.65	1.34	0.0076	0.0929	JUN
TC0300013911.hg.1	12.63	12.21	1.34	0.0077	0.0938	DNAJB11
TC0600009310.hg.1	14.76	14.34	1.34	0.0077	0.094	GJA1
TC0800009752.hg.1	12.84	12.41	1.34	0.0084	0.0985	ASAH1
TC0900009437.hg.1	11.37	10.95	1.34	0.0087	0.1	AK3
TC0200009955.hg.1	14.35	13.93	1.34	0.0088	0.1001	CYBRD1
TC0100008912.hg.1	14.35	13.92	1.34	0.0091	0.1022	CYR61
TC1900007115.hg.1	14.2	13.78	1.34	0.0093	0.1039	NFIX
TSUnmapped00000052.hg.1	5.11	4.68	1.34	0.0097	0.1055	HHAT
TC1100008669.hg.1	11.26	10.83	1.34	0.0101	0.1075	PRSS23
TC1000007913.hg.1	9.57	9.15	1.34	0.0119	0.1156	H2AFY2
TC0700007244.hg.1	10.3	9.88	1.34	0.0129	0.1211	STARD3NL
TC0100018434.hg.1	11	10.58	1.34	0.0144	0.1282	MYCBP; GJA9
TC0200016720.hg.1	12.17	11.75	1.34	0.0146	0.1293	RNF149
TC0500013336.hg.1	9.74	9.31	1.34	0.0152	0.1322	SSBP2
TC1200007779.hg.1	5.39	4.97	1.34	0.0154	0.1331	OR9K2
TC2100006876.hg.1	4.29	3.87	1.34	0.0156	0.134	KRTAP15-1
TC1_KI270713v1_random00006432.hg.1	5.96	5.55	1.34	0.016	0.1356	FAM231A
TC0900007085.hg.1	13.71	13.28	1.34	0.0167	0.1384	TESK1; MIR4667
TC0100015023.hg.1	11.87	11.44	1.34	0.0173	0.141	DPYD
TC1100007906.hg.1	13.64	13.22	1.34	0.0173	0.1409	RTN3
TC1200012814.hg.1	6.39	5.96	1.34	0.0178	0.1427	CYP27B1
TC0500006836.hg.1	7.93	7.51	1.34	0.0181	0.1441	FBXL7
TC2000007114.hg.1	9.64	9.22	1.34	0.0182	0.1443	KIF3B
TC0300011083.hg.1	8.36	7.94	1.34	0.0185	0.1458	TRAIP
TC0500011751.hg.1	12.14	11.72	1.34	0.0207	0.1545	FEM1C
TC0300014064.hg.1	10.43	10	1.34	0.0215	0.1572	PFN2
TC1200007418.hg.1	13.48	13.06	1.34	0.0215	0.1572	ANO6
TC2200008069.hg.1	4.11	3.69	1.34	0.0246	0.1683	SLC7A4
TC1300010031.hg.1	4.19	3.77	1.34	0.0251	0.1704	CCDC169-SOHLH2
TC1100012488.hg.1	11.07	10.64	1.34	0.0252	0.1708	IFT46
TC1700011407.hg.1	6.32	5.9	1.34	0.0256	0.1728	CYB561
TC1700008424.hg.1	4.32	3.9	1.34	0.0263	0.1756	EPX
TC1500007060.hg.1	8.33	7.91	1.34	0.0268	0.1775	MAP1A
TC1300009650.hg.1	4.11	3.69	1.34	0.0293	0.1866	FGF14; FGF14-IT1
TC0800012416.hg.1	13.98	13.56	1.34	0.0306	0.1905	PENK
TC1600009580.hg.1	12.5	12.08	1.34	0.0349	0.2032	XYLT1
TC0100017661.hg.1	7.57	7.14	1.34	0.0359	0.2073	CCSAP
TC0600007084.hg.1	9.99	9.57	1.34	0.0364	0.2088	RBM24
TC0700013345.hg.1	4.87	4.44	1.34	0.0407	0.2212	INMT
TC0100006819.hg.1	8	7.58	1.34	0.0414	0.2232	APITD1-CORT; CORT; APITD1
TC1700007966.hg.1	4.89	4.47	1.34	0.0416	0.2239	C17orf105
TC1100007944.hg.1	9.38	8.96	1.34	0.0424	0.2262	GPR137
TC1600007210.hg.1	8.12	7.7	1.34	0.0425	0.2262	HS3ST2
TC0700013455.hg.1	4.51	4.09	1.34	0.0428	0.227	HYAL4
TC1200007822.hg.1	7.19	6.77	1.34	0.0435	0.2292	IKZF4
TC0200012374.hg.1	4.95	4.53	1.34	0.0448	0.2319	KCNG3
TC0100013382.hg.1	4.89	4.46	1.34	0.047	0.2387	AIM1L
TC0400007128.hg.1	9.13	8.71	1.34	0.0484	0.2422	TBC1D19
TC1900011819.hg.1	7.87	7.45	1.34	0.0499	0.2461	ZNF211
TC0X00008240.hg.1	14.34	13.93	1.33	0.0079	0.0956	PGRMC1
TC1500009984.hg.1	15.08	14.67	1.33	0.0082	0.0973	NPTN
TC0100014995.hg.1	14.37	13.96	1.33	0.0088	0.1007	CNN3
TC1700009861.hg.1	12.84	12.43	1.33	0.0088	0.1001	TVP23C; CDRT4; TVP23C-CDRT4
TC0200016591.hg.1	14.56	14.15	1.33	0.0094	0.104	BZW1
TC0X00008316.hg.1	10.94	10.53	1.33	0.0094	0.104	GRIA3
TC0X00009799.hg.1	10.05	9.63	1.33	0.01	0.1066	FAM104B
TC0100018421.hg.1	13.14	12.73	1.33	0.0101	0.1075	DDOST
TC0100011419.hg.1	11.77	11.35	1.33	0.0106	0.1092	CD46
TC1500009002.hg.1	10.27	9.86	1.33	0.0109	0.1109	ACTC1
TC1800006650.hg.1	13.93	13.51	1.33	0.011	0.1114	RAB31
TC1200009768.hg.1	11.6	11.19	1.33	0.0116	0.1146	LPCAT3
TC1600007521.hg.1	14.42	14.01	1.33	0.0116	0.1144	FUS
TC1900011853.hg.1	5.15	4.75	1.33	0.0118	0.1152	RFX2
TC1300009858.hg.1	4.41	4	1.33	0.0128	0.1201	TUBGCP3
TC0100014060.hg.1	8.87	8.45	1.33	0.013	0.1213	ATPAF1
TC1400007307.hg.1	10.7	10.28	1.33	0.0133	0.1231	ARID4A
TC1200011773.hg.1	10.01	9.6	1.33	0.0137	0.1251	APPL2
TC0900011565.hg.1	12.62	12.21	1.33	0.0147	0.1295	ANGPTL2
TC0100018176.hg.1	4.77	4.36	1.33	0.0151	0.1315	FHAD1
TC1700007360.hg.1	10.57	10.16	1.33	0.0158	0.1347	TMEM97
TC0200009739.hg.1	10.14	9.72	1.33	0.0159	0.1353	GALNT5
TC2000009604.hg.1	9.83	9.42	1.33	0.0173	0.1407	PMEPA1
TC0400008892.hg.1	5.82	5.41	1.33	0.0174	0.1412	HHIP
TC0700012122.hg.1	11.41	10.99	1.33	0.0187	0.1465	DNAJC2
TC0200009134.hg.1	9.35	8.94	1.33	0.0223	0.1602	TSN
TC0500013228.hg.1	10.22	9.82	1.33	0.0224	0.1604	DDX46
TC0700009499.hg.1	4.2	3.79	1.33	0.0226	0.1614	TAS2R60
TC1700008372.hg.1	12.85	12.44	1.33	0.0226	0.1615	SCPEP1
TC0200011080.hg.1	11.65	11.25	1.33	0.0229	0.1626	COPS7B
TC1600010740.hg.1	10.18	9.77	1.33	0.023	0.1627	PDXDC2P
TC0700013371.hg.1	9.17	8.75	1.33	0.0241	0.1668	ZNF138
TC0X00010131.hg.1	6.93	6.52	1.33	0.0266	0.1771	PGAM4
TC1700007634.hg.1	8.61	8.2	1.33	0.0269	0.1776	ZNHIT3
TC1000008587.hg.1	9.35	8.94	1.33	0.0273	0.1792	ZFYVE27
TC1200008848.hg.1	9.65	9.24	1.33	0.0281	0.1826	TCTN1
TC1900009079.hg.1	5.24	4.82	1.33	0.0286	0.184	MIER2
TC2000009458.hg.1	8.43	8.02	1.33	0.0288	0.1849	NFATC2
TC1100013093.hg.1	4.81	4.4	1.33	0.0305	0.1903	BCO2; RPS12P21
TSUnmapped00000030.hg.1	3.94	3.53	1.33	0.0306	0.1905	OR10A6
TC0900007520.hg.1	8.97	8.56	1.33	0.0309	0.1914	SMC5
TC0900011453.hg.1	7.83	7.42	1.33	0.0315	0.1935	ZBTB6
TC0800010894.hg.1	6.05	5.64	1.33	0.0317	0.194	HEY1
TC0200016193.hg.1	15.07	14.66	1.33	0.0319	0.1942	COL6A3
TC0900010808.hg.1	8.65	8.24	1.33	0.0319	0.1942	BICD2
TC1300007237.hg.1	10.24	9.83	1.33	0.0331	0.1986	ALG11; UTP14C
TC0300013215.hg.1	8.5	8.09	1.33	0.0341	0.2008	TBL1XR1
TC0800009232.hg.1	4.72	4.31	1.33	0.0348	0.2032	SPATC1
TC0200016430.hg.1	8.26	7.85	1.33	0.0368	0.2097	MORN2
TC2200008734.hg.1	7.28	6.87	1.33	0.0385	0.2154	CBX7
TC0100015932.hg.1	8.02	7.61	1.33	0.0389	0.2166	PBXIP1
TC0100012232.hg.1	11.27	10.86	1.33	0.0394	0.2177	COX20
TC1100011339.hg.1	6.39	5.97	1.33	0.0398	0.2185	CABP2
TC2000009624.hg.1	8	7.59	1.33	0.0404	0.2203	APCDD1L
TC0500013100.hg.1	4.89	4.48	1.33	0.0405	0.2207	FLT4
TC0200016668.hg.1	6.58	6.17	1.33	0.0417	0.2241	GPR75
TC0900010301.hg.1	6.95	6.54	1.33	0.0429	0.2275	SPATA31A3
TC1100012471.hg.1	4.13	3.72	1.33	0.0436	0.2294	AMICA1
TC0100010299.hg.1	6.74	6.33	1.33	0.0437	0.2295	NHLH1
TC0100018308.hg.1	5.98	5.57	1.33	0.0446	0.2313	FCGR2A
TC0200008949.hg.1	5.75	5.34	1.33	0.0481	0.2416	IL36RN
TC0100014947.hg.1	14.14	13.73	1.32	0.0103	0.1082	TMED5
TC0800007080.hg.1	15.19	14.79	1.32	0.0107	0.1099	BNIP3L
TC1100008044.hg.1	14.7	14.3	1.32	0.0116	0.1144	DRAP1
TC0900011501.hg.1	4.93	4.53	1.32	0.0117	0.1146	NR6A1
TC1500010744.hg.1	5.02	4.62	1.32	0.0119	0.1156	GCOM1; MYZAP; POLR2M
TC1100013094.hg.1	10.26	9.87	1.32	0.012	0.1161	PTS
TC1900007096.hg.1	10.83	10.43	1.32	0.0128	0.1201	JUNB
TC0600012875.hg.1	11.6	11.21	1.32	0.0134	0.1237	FYN
TC0900011445.hg.1	10.86	10.46	1.32	0.0142	0.1273	PDCL
TC1600011442.hg.1	13.65	13.25	1.32	0.0142	0.1271	MAP1LC3B
TC0800011171.hg.1	12.2	11.8	1.32	0.0148	0.1305	UQCRB
TC0200016624.hg.1	11.93	11.52	1.32	0.0156	0.134	KIDINS220
TC0800011626.hg.1	7.36	6.96	1.32	0.0164	0.1367	DSCC1
TC0X00008533.hg.1	10.31	9.91	1.32	0.0167	0.1384	HTATSF1
TC1100013191.hg.1	10.22	9.82	1.32	0.0169	0.1393	POLD4
TC1200008929.hg.1	5.53	5.13	1.32	0.0172	0.1407	CFAP73
TC0900012160.hg.1	9.29	8.89	1.32	0.0175	0.1416	GNG10
TC0100014428.hg.1	8.55	8.15	1.32	0.0177	0.1423	ITGB3BP
TC0700012180.hg.1	11.92	11.53	1.32	0.0187	0.1467	SYPL1
TC1300006699.hg.1	10.82	10.43	1.32	0.0188	0.1468	ATP5EP2
TC0100014202.hg.1	8.11	7.7	1.32	0.019	0.1477	ORC1
TC1500007518.hg.1	12.03	11.64	1.32	0.0197	0.1504	RAB8B
TC0700013291.hg.1	11.88	11.48	1.32	0.0198	0.1505	ESYT2
TC0300012591.hg.1	5.49	5.08	1.32	0.0202	0.1523	PRR23C
TC1700011547.hg.1	5.9	5.5	1.32	0.0203	0.1528	C17orf58
TC1000007701.hg.1	12.05	11.65	1.32	0.0205	0.154	TFAM
TC1400008036.hg.1	4.71	4.31	1.32	0.0219	0.1589	COX8C
TC0100015728.hg.1	13.28	12.88	1.32	0.0221	0.1592	APH1A
TC1000011606.hg.1	11.11	10.71	1.32	0.0222	0.1599	BLOC1S2
TC0X00008830.hg.1	8.83	8.43	1.32	0.0225	0.1609	TAZ
TC0200008090.hg.1	11.87	11.47	1.32	0.0229	0.1626	HTRA2
TC0300011852.hg.1	4.23	3.83	1.32	0.0234	0.1647	IMPG2
TC2000008741.hg.1	9.74	9.35	1.32	0.0238	0.1664	ABHD12
TC1600007234.hg.1	11.72	11.32	1.32	0.0253	0.171	DCTN5
TC0100007884.hg.1	11.34	10.94	1.32	0.0256	0.1729	AKIRIN1
TC0200007929.hg.1	8.29	7.89	1.32	0.0257	0.1731	GMCL1
TC0X00007937.hg.1	5.88	5.48	1.32	0.0262	0.175	DRP2
TC1200006472.hg.1	12.5	12.1	1.32	0.0267	0.1771	ADIPOR2
TC0700008557.hg.1	7.57	7.17	1.32	0.0268	0.1775	MOSPD3
TC0800011312.hg.1	11.61	11.2	1.32	0.0274	0.18	RRM2B
TC0100007484.hg.1	10.92	10.52	1.32	0.0275	0.18	ZDHHC18
TC2100007254.hg.1	4.99	4.59	1.32	0.0288	0.1849	UBASH3A
TC1200009550.hg.1	9.9	9.5	1.32	0.0299	0.1887	KDM5A
TC0500010930.hg.1	10.46	10.06	1.32	0.0303	0.1898	TRIM23
TSUnmapped00000720.hg.1	4.64	4.24	1.32	0.0303	0.1896	PRAMEF10
TC1100008289.hg.1	6.85	6.44	1.32	0.0307	0.1907	SHANK2-AS3
TC0300008768.hg.1	8.33	7.93	1.32	0.0308	0.1911	HMCES
TC1300006594.hg.1	7.12	6.72	1.32	0.031	0.1917	TNFRSF19
TC1800007396.hg.1	5.25	4.85	1.32	0.0312	0.1927	ONECUT2
TC0600009628.hg.1	10.26	9.86	1.32	0.0326	0.1966	HECA
TC0500007972.hg.1	12.88	12.48	1.32	0.0345	0.2022	VCAN
TC0900011840.hg.1	9.49	9.09	1.32	0.035	0.2039	MED22
TC1500010870.hg.1	5.51	5.1	1.32	0.0354	0.2053	DYX1C1
TC0X00008040.hg.1	6.41	6.01	1.32	0.0395	0.2177	MUM1L1
TC0500008296.hg.1	9.38	8.98	1.32	0.0404	0.2203	MAN2A1
TC0200015773.hg.1	10.37	9.97	1.32	0.0407	0.2212	PTPRN
TC1000008399.hg.1	5.43	5.03	1.32	0.0407	0.221	IFIT1B
TC1600008869.hg.1	7.99	7.58	1.32	0.0414	0.2233	ZNF778
TC1400010331.hg.1	7.7	7.3	1.32	0.0448	0.2319	XRCC3
TC2100006873.hg.1	4.94	4.54	1.32	0.045	0.2325	KRTAP13-1
TC0600007282.hg.1	6.91	6.5	1.32	0.0451	0.2326	HIST1H2BF
TC0X00011363.hg.1	7.65	7.26	1.32	0.0457	0.2342	ZNF182
TC0300009136.hg.1	4.13	3.74	1.32	0.0471	0.2389	TM4SF1-AS1
TC0100012089.hg.1	10.22	9.82	1.32	0.0487	0.2429	GPR137B
TC1600008936.hg.1	5.79	5.39	1.32	0.0492	0.2442	RGS11
TC0200014617.hg.1	5.87	5.48	1.31	0.0094	0.1041	NEB
TC0300012970.hg.1	13.12	12.73	1.31	0.0116	0.1144	KPNA4
TC1100012303.hg.1	11.32	10.93	1.31	0.0116	0.1144	PPP2R1B
TC0300009202.hg.1	14.74	14.35	1.31	0.0126	0.1191	MBNL1
TC1500010630.hg.1	5.95	5.57	1.31	0.0138	0.1251	ADAMTS17
TC1800008750.hg.1	14.3	13.9	1.31	0.0138	0.1254	TCF4
TC1400010576.hg.1	13.24	12.86	1.31	0.0151	0.1317	PABPN1
TC0400007913.hg.1	13.74	13.35	1.31	0.0152	0.132	2024-09-11
TC0400008841.hg.1	10.92	10.53	1.31	0.016	0.1354	ELMOD2
TC0600008348.hg.1	12.26	11.86	1.31	0.0162	0.1364	ZNF451
TC0300009524.hg.1	11.55	11.16	1.31	0.0177	0.1423	ECT2
TC0500009319.hg.1	11.56	11.18	1.31	0.0185	0.1458	CCNG1
TC0500007754.hg.1	13.58	13.18	1.31	0.0187	0.1466	TNPO1
TC0800010171.hg.1	4.58	4.19	1.31	0.0193	0.1492	C8orf86
TC0200009687.hg.1	10.98	10.59	1.31	0.0196	0.1499	ARL6IP6
TC0100014457.hg.1	13.05	12.66	1.31	0.0202	0.1524	JAK1
TC0100010761.hg.1	8.94	8.55	1.31	0.0211	0.1558	FAM20B
TC0200014728.hg.1	11.25	10.86	1.31	0.0214	0.157	LY75-CD302; CD302; LY75
TC0700013626.hg.1	13.57	13.19	1.31	0.0214	0.157	SLC37A3
TC0500011702.hg.1	10.15	9.76	1.31	0.0221	0.1592	STARD4
TC1400008929.hg.1	9.83	9.44	1.31	0.0223	0.1603	PPP2R3C
TC0100007207.hg.1	9.91	9.52	1.31	0.0225	0.1611	PINK1; MIR6084
TC1200009140.hg.1	8.19	7.81	1.31	0.0245	0.1681	UNC119B; MIR4700
TC0700013329.hg.1	5.65	5.25	1.31	0.0252	0.1708	AMZ1
TC1000011969.hg.1	11.05	10.66	1.31	0.0252	0.1707	FAM204A
TC0600014107.hg.1	8.23	7.84	1.31	0.0258	0.1737	STK19
TC1300008023.hg.1	8.07	7.69	1.31	0.0259	0.1741	CARKD
TC0900008499.hg.1	6.44	6.05	1.31	0.027	0.1782	ZNF618
TC1600006616.hg.1	4.92	4.53	1.31	0.0281	0.1821	NTN3
TC0500013429.hg.1	10.71	10.32	1.31	0.0283	0.1832	RNF130
TC1900010481.hg.1	4.55	4.17	1.31	0.0296	0.1874	TMEM147-AS1
TC2000010033.hg.1	5.6	5.21	1.31	0.0303	0.1896	CHRNA4
TC0300008336.hg.1	7.14	6.75	1.31	0.0307	0.1905	C3orf52
TC0400011421.hg.1	10.77	10.38	1.31	0.031	0.1916	LAMTOR3
TC0X00009803.hg.1	5.4	5	1.31	0.0324	0.1959	MTRNR2L10
TC0600010867.hg.1	10.87	10.48	1.31	0.0327	0.1969	MCUR1
TC1500008252.hg.1	8.2	7.81	1.31	0.0357	0.2064	FANCI
TC0100008582.hg.1	4.47	4.08	1.31	0.036	0.2075	FOXD3
TC1200008026.hg.1	9.34	8.95	1.31	0.036	0.2076	LEMD3
TC1900008755.hg.1	9.38	8.99	1.31	0.0373	0.2116	ZNF331
TC1900007265.hg.1	11.38	10.99	1.31	0.0386	0.2158	FAM32A
TC1000010916.hg.1	4.85	4.46	1.31	0.0387	0.216	NPFFR1
TC1300008229.hg.1	10.08	9.69	1.31	0.0391	0.2167	ZMYM5
TC1100010058.hg.1	11.54	11.14	1.31	0.0411	0.2223	DENND5A
TC1200011991.hg.1	5.74	5.35	1.31	0.0417	0.2241	IQCD
TC2100006909.hg.1	7.41	7.02	1.31	0.044	0.23	HUNK
TC1100010089.hg.1	10.64	10.24	1.31	0.0441	0.2302	RNF141
TC2000008264.hg.1	4.75	4.36	1.31	0.0442	0.2303	PRNT
TC1900009795.hg.1	6.41	6.01	1.31	0.0453	0.2333	RFX1
TC1100013143.hg.1	4.43	4.04	1.31	0.0458	0.2347	ZBED5
TC0500009083.hg.1	4.61	4.21	1.31	0.0459	0.2347	CDX1
TC1700010393.hg.1	5.39	5.01	1.31	0.0474	0.2398	CCL1
TC1700007565.hg.1	7.03	6.64	1.31	0.0479	0.2409	TMEM132E
TC0800011395.hg.1	9.38	8.99	1.31	0.0481	0.2418	LRP12
TC0500009621.hg.1	7.51	7.13	1.31	0.0489	0.2434	SLC34A1
TC1800008385.hg.1	4.28	3.9	1.31	0.049	0.2436	DSC3
TC0400011440.hg.1	13.29	12.91	1.3	0.0124	0.1179	PPP3CA
TC0200007144.hg.1	11.77	11.39	1.3	0.0141	0.1267	LCLAT1
TC0X00008859.hg.1	5.44	5.06	1.3	0.0146	0.1293	H2AFB1; H2AFB2; H2AFB3
TC1200009137.hg.1	13.03	12.64	1.3	0.0147	0.1298	MLEC
TC1400008635.hg.1	10.68	10.3	1.3	0.0147	0.1298	RAB2B
TC0700009243.hg.1	11.71	11.34	1.3	0.0149	0.1308	TMEM140
TC1500010658.hg.1	11.8	11.42	1.3	0.015	0.1309	VIMP
TC1200007561.hg.1	10.11	9.73	1.3	0.016	0.1356	SPATS2
TC0100014522.hg.1	13.98	13.6	1.3	0.0162	0.1361	GNG12
TC2200008134.hg.1	7.85	7.48	1.3	0.0163	0.1366	ZNF280B
TC0100009054.hg.1	9.37	8.99	1.3	0.0171	0.1403	MTF2
TC1000012491.hg.1	12.02	11.64	1.3	0.0171	0.1403	ENTPD7
TC1900007945.hg.1	9.17	8.79	1.3	0.0173	0.1407	ZNF529-AS1
TC0200011503.hg.1	13.01	12.62	1.3	0.0174	0.1411	PXDN
TC0X00010462.hg.1	9.16	8.78	1.3	0.0176	0.1422	RBM41
TC1700010038.hg.1	6.09	5.71	1.3	0.0177	0.1423	ULK2
TC0100010543.hg.1	9.99	9.62	1.3	0.0187	0.1465	ATP1B1
TC1700011787.hg.1	4.4	4.02	1.3	0.0193	0.1492	RNF157
TC1700008011.hg.1	9.71	9.32	1.3	0.0194	0.1495	DBF4B
TC0700010678.hg.1	10.32	9.94	1.3	0.0227	0.162	LSM5
TC0600012064.hg.1	4.82	4.44	1.3	0.0229	0.1626	GCM1
TC0200009312.hg.1	4.19	3.81	1.3	0.0231	0.1633	POTEJ
TC1700007944.hg.1	12.25	11.87	1.3	0.0235	0.1652	TMEM106A
TC0800011565.hg.1	12.72	12.34	1.3	0.0243	0.1677	RAD21; MIR3610
TC1700012261.hg.1	5.97	5.6	1.3	0.0246	0.1686	PSME3
TC1100008381.hg.1	6.14	5.76	1.3	0.0249	0.17	P2RY6
TC1900009627.hg.1	10.55	10.17	1.3	0.025	0.1702	TYK2
TC0600008601.hg.1	6.24	5.86	1.3	0.0256	0.1729	IRAK1BP1
TC1700009857.hg.1	5.1	4.71	1.3	0.0256	0.1728	TEKT3
TC1000008875.hg.1	10.85	10.47	1.3	0.027	0.1783	ADD3
TC0100009418.hg.1	12.27	11.89	1.3	0.0289	0.185	RAP1A
TC0600008630.hg.1	10.58	10.21	1.3	0.0298	0.1882	TTK
TC0600008863.hg.1	12.06	11.68	1.3	0.0323	0.1958	MANEA
TC0500008602.hg.1	8.19	7.81	1.3	0.033	0.1984	LYRM7
TC0800012344.hg.1	10.28	9.9	1.3	0.0336	0.1999	ZFPM2
TC1200006773.hg.1	4.54	4.16	1.3	0.0345	0.2022	KLRF1
TC0300009708.hg.1	5.53	5.16	1.3	0.0348	0.2032	CHRD
TC0X00010836.hg.1	11.09	10.71	1.3	0.0358	0.2066	RAP2C
TC0100015956.hg.1	7.08	6.71	1.3	0.0377	0.2125	RUSC1-AS1
TC0300009337.hg.1	13.61	13.24	1.3	0.0385	0.2154	SMC4
TC0900012158.hg.1	11.68	11.3	1.3	0.0401	0.2193	PALM2-AKAP2
TC1700008951.hg.1	6.25	5.87	1.3	0.0407	0.2212	PRCD
TC1000006858.hg.1	10.09	9.71	1.3	0.0417	0.2241	HSPA14
TC1700012078.hg.1	12.99	12.61	1.3	0.042	0.2247	ALYREF
TC1900012053.hg.1	6.98	6.61	1.3	0.042	0.2247	ZSCAN5A
TC2000009755.hg.1	6.28	5.9	1.3	0.0435	0.2292	GATA5
TC0600011142.hg.1	7.52	7.14	1.3	0.0438	0.2295	HIST1H3G
TC1200010024.hg.1	6.22	5.84	1.3	0.0454	0.2334	ARHGDIB
TC0500012822.hg.1	9.73	9.35	1.3	0.0456	0.234	UBTD2
TC1400006913.hg.1	7.99	7.61	1.3	0.0492	0.2442	BRMS1L
TC0400006437.hg.1	8.14	7.76	1.3	0.0494	0.2447	ZNF718
TC1000008396.hg.1	16.61	16.24	1.29	0.0131	0.1219	IFIT2
TC0400012931.hg.1	14.59	14.22	1.29	0.0141	0.1271	G3BP2
TC0X00007744.hg.1	12.75	12.37	1.29	0.0147	0.1298	SH3BGRL
TC0300007745.hg.1	13.25	12.88	1.29	0.0151	0.1313	ARL6IP5
TC1200010874.hg.1	11.82	11.45	1.29	0.0152	0.1322	MMP19
TC0600009206.hg.1	12.83	12.47	1.29	0.016	0.1356	MARCKS
TC0300010643.hg.1	11.18	10.81	1.29	0.0168	0.1384	CMTM6
TC1200008739.hg.1	11.18	10.8	1.29	0.0168	0.1384	TMEM263
TC0400011173.hg.1	14.95	14.58	1.29	0.0175	0.1414	HNRNPDL
TC0X00008668.hg.1	12.96	12.59	1.29	0.018	0.1434	FMR1
TC0100013311.hg.1	12.97	12.6	1.29	0.0181	0.1441	SRSF10
TC0100009509.hg.1	3.7	3.33	1.29	0.0185	0.1458	SYCP1
TC0600009279.hg.1	9.83	9.46	1.29	0.0195	0.1497	ASF1A
TC0700010275.hg.1	14.22	13.85	1.29	0.0195	0.1497	NDUFA4
TC0200010239.hg.1	15.82	15.45	1.29	0.0198	0.1506	COL3A1; MIR3606
TC0200009221.hg.1	5.84	5.47	1.29	0.02	0.1517	GPR17
TC0100018187.hg.1	10.62	10.25	1.29	0.0202	0.1523	MINOS1-NBL1
TC1400009074.hg.1	4.84	4.48	1.29	0.0206	0.1542	RPL10L
TC0600014236.hg.1	13.02	12.65	1.29	0.0207	0.1546	TXNDC5
TC1900007456.hg.1	9.8	9.42	1.29	0.0209	0.1553	ZNF253
TC0500009629.hg.1	13.02	12.66	1.29	0.0216	0.1576	TMED9
TC2000007943.hg.1	5.48	5.11	1.29	0.0216	0.1576	CDH26
TC1700007752.hg.1	4.46	4.09	1.29	0.0219	0.159	PPP1R1B
TC0400011188.hg.1	8.08	7.71	1.29	0.0221	0.1592	LIN54
TC0800012349.hg.1	8.97	8.61	1.29	0.0221	0.1592	MTBP
TC0900007069.hg.1	3.93	3.56	1.29	0.0223	0.1603	C9orf131
TC1200008184.hg.1	10.99	10.63	1.29	0.0224	0.1605	TBC1D15
TC0600013186.hg.1	14.51	14.14	1.29	0.0231	0.1632	CTGF
TC0200009424.hg.1	7.68	7.31	1.29	0.0236	0.1653	ACMSD
TC0700009692.hg.1	11.49	11.13	1.29	0.024	0.1667	SLC4A2
TC0800009157.hg.1	12.55	12.18	1.29	0.025	0.1701	LY6K
TC0800010204.hg.1	5.14	4.78	1.29	0.0256	0.1728	ADAM2
TC0100010858.hg.1	11.31	10.94	1.29	0.0265	0.1765	DHX9
TC1600011402.hg.1	12.14	11.77	1.29	0.0299	0.1887	POLR2C
TC2000008845.hg.1	9.92	9.55	1.29	0.0301	0.1891	PLAGL2
TC0100012359.hg.1	5.41	5.04	1.29	0.0302	0.1893	OR2T3
TC0400012477.hg.1	5.44	5.07	1.29	0.0306	0.1905	SPATA4
TC1300006802.hg.1	8.99	8.62	1.29	0.0306	0.1904	BRCA2
TC0700010005.hg.1	10.66	10.29	1.29	0.0328	0.1975	ZFAND2A
TC1900010164.hg.1	9.28	8.91	1.29	0.0328	0.1974	ZNF208
TC0600007610.hg.1	5.11	4.75	1.29	0.0334	0.1997	MSH5; MSH5-SAPCD1; SAPCD1
TC1000007564.hg.1	12.09	11.72	1.29	0.0341	0.2009	MAPK8
TC0100017058.hg.1	5.02	4.65	1.29	0.0343	0.2018	TMEM81
TC1700009479.hg.1	5.05	4.69	1.29	0.0347	0.2027	OR1E2
TC0300010581.hg.1	11.42	11.05	1.29	0.0352	0.2047	AZI2
TC1600007621.hg.1	4.71	4.34	1.29	0.0365	0.2089	TP53TG3B; TP53TG3C; TP53TG3; LOC102723655; RP11-23E10.6
TC1600011390.hg.1	4.71	4.34	1.29	0.0365	0.2089	TP53TG3B; TP53TG3C; TP53TG3; LOC102723655; hotema; RP11-1277H1.5
TC1000012090.hg.1	11.29	10.92	1.29	0.0366	0.2091	IKZF5
TC1700006786.hg.1	5.92	5.55	1.29	0.0374	0.2119	ALOX15B
TC0700013485.hg.1	8.54	8.17	1.29	0.0377	0.2126	LOC155060; ZNF783
TC1900012046.hg.1	9.99	9.62	1.29	0.0392	0.217	RDH13
TC0100012588.hg.1	5.18	4.81	1.29	0.0409	0.222	MEGF6
TC1100011158.hg.1	8.07	7.7	1.29	0.041	0.2222	BAD
TC2000009856.hg.1	4.71	4.34	1.29	0.041	0.2222	LKAAEAR1
TC1500009353.hg.1	7.82	7.45	1.29	0.0418	0.2241	CEP152
TC0100014937.hg.1	8.61	8.24	1.29	0.0433	0.2287	FAM69A
TC0800012087.hg.1	13.68	13.31	1.29	0.0444	0.2308	LYNX1
TC0200015570.hg.1	4.25	3.89	1.29	0.0453	0.2333	CRYGD
TC0800009819.hg.1	4.02	3.65	1.29	0.0453	0.2333	DOK2
TC1600011408.hg.1	9.98	9.61	1.29	0.0456	0.2341	CKLF; CKLF-CMTM1
TC2000009780.hg.1	7.05	6.68	1.29	0.0456	0.2341	TCFL5
TC1400007665.hg.1	6.41	6.04	1.29	0.0481	0.2416	BBOF1
TC0200016734.hg.1	3.86	3.49	1.29	0.0492	0.2442	MAP3K19
TC2200007085.hg.1	11.74	11.37	1.29	0.0492	0.2442	RNF185
TC2000009887.hg.1	8.19	7.83	1.28	0.0164	0.1367	PLCB1
TC1200012799.hg.1	10.21	9.85	1.28	0.0173	0.141	SARNP
TC0700011835.hg.1	12.93	12.57	1.28	0.0183	0.145	PON2
TC0100018562.hg.1	14.25	13.9	1.28	0.0184	0.1454	AIDA
TC0700007374.hg.1	11.75	11.38	1.28	0.0185	0.1459	YKT6
TC1100012262.hg.1	11.58	11.22	1.28	0.0185	0.1458	RDX
TC1700012230.hg.1	14.99	14.63	1.28	0.0187	0.1465	ZNF207; MIR632
TC1500010914.hg.1	8.48	8.13	1.28	0.0196	0.1499	HDGFRP3
TC1000011704.hg.1	12.8	12.44	1.28	0.0198	0.1505	NT5C2
TSUnmapped00000060.hg.1	4.91	4.55	1.28	0.0201	0.152	TGM4
TC1100013229.hg.1	5.21	4.85	1.28	0.0208	0.1546	FXYD6; FXYD6-FXYD2; FXYD2
TC1600006737.hg.1	12.41	12.06	1.28	0.021	0.1555	VASN
TC0200016582.hg.1	12.11	11.75	1.28	0.0214	0.157	NABP1
TC1500008154.hg.1	6.74	6.38	1.28	0.0214	0.157	ZSCAN2
TC1500009702.hg.1	12.42	12.06	1.28	0.0217	0.1578	RPS27L
TC0100008625.hg.1	9.77	9.41	1.28	0.0219	0.1589	PDE4B
TC0600013682.hg.1	10.39	10.03	1.28	0.0219	0.1589	TMEM242
TC1700006709.hg.1	14.88	14.52	1.28	0.0219	0.159	XAF1
TC0900012161.hg.1	10.31	9.96	1.28	0.0221	0.1592	DNAJC25-GNG10
TC0X00008528.hg.1	5.83	5.48	1.28	0.0224	0.1606	ADGRG4
TC0600008071.hg.1	10.7	10.34	1.28	0.0225	0.1611	PTK7
TC0800011669.hg.1	12.58	12.23	1.28	0.023	0.1629	DERL1
TC1200009672.hg.1	11.16	10.8	1.28	0.0236	0.1654	C12orf4
TC1200012808.hg.1	10.26	9.9	1.28	0.0237	0.1658	R3HDM2
TC1200012588.hg.1	11.05	10.69	1.28	0.0241	0.1668	P3H3
TC1700012274.hg.1	12.08	11.72	1.28	0.0241	0.1668	ITGB3
TC1600009954.hg.1	13.15	12.78	1.28	0.0251	0.1703	MAPK3
TCUn_GL000219v100006438.hg.1	9.18	8.82	1.28	0.0267	0.1771	LOC283788; AL592183.1
TC0500009861.hg.1	6.03	5.67	1.28	0.027	0.1782	SLC6A3
TC0200013284.hg.1	7	6.64	1.28	0.0283	0.1832	C2orf68
TC0300012208.hg.1	12.85	12.5	1.28	0.0285	0.1836	HACD2
TC0500011759.hg.1	12.23	11.88	1.28	0.0294	0.1868	ATG12
TC0400006538.hg.1	10.05	9.69	1.28	0.0296	0.1874	TACC3
TC1700012367.hg.1	6.01	5.66	1.28	0.0299	0.1886	TNFRSF13B
TC0900012176.hg.1	10.77	10.41	1.28	0.0301	0.189	URM1
TC1800008707.hg.1	9.73	9.37	1.28	0.0309	0.1914	MEX3C
TC0200014091.hg.1	10.74	10.39	1.28	0.0322	0.1954	CLASP1
TC2200007204.hg.1	13.6	13.24	1.28	0.0334	0.1997	HMOX1
TC1900011839.hg.1	4.25	3.89	1.28	0.0343	0.2016	JSRP1
TC0500012205.hg.1	5.93	5.58	1.28	0.0345	0.2022	MZB1
TC0700008639.hg.1	4.03	3.68	1.28	0.0347	0.2027	SPDYE2; SPDYE2B
TC0700008647.hg.1	4.03	3.68	1.28	0.0347	0.2027	SPDYE2B
TC1100013054.hg.1	9.78	9.42	1.28	0.0348	0.2032	RAD9A
TC0700008328.hg.1	8.88	8.53	1.28	0.0356	0.2058	RBM48
TC1000012604.hg.1	10.24	9.88	1.28	0.0356	0.2058	METTL10
TC1800008219.hg.1	10.93	10.57	1.28	0.0361	0.2078	ROCK1
TC2000009817.hg.1	7.25	6.89	1.28	0.0364	0.2087	SRMS
TC0700012512.hg.1	5.91	5.56	1.28	0.0374	0.2119	LRRC4
TC1900006770.hg.1	6.92	6.57	1.28	0.0385	0.2154	DUS3L
TC1500009639.hg.1	9.17	8.82	1.28	0.0406	0.2207	ICE2
TC1500009998.hg.1	7.38	7.02	1.28	0.0423	0.2257	GOLGA6A
TC0500009211.hg.1	6.31	5.95	1.28	0.0427	0.2267	CYFIP2
TC0500009055.hg.1	10.74	10.39	1.28	0.0452	0.2333	ABLIM3
TC1000007976.hg.1	10.43	10.07	1.28	0.0466	0.237	CHST3
TSUnmapped00000820.hg.1	5.03	4.67	1.28	0.0482	0.2419	CFHR2
TC0200010836.hg.1	7.63	7.28	1.28	0.0494	0.2447	ZFAND2B
TC1100006986.hg.1	3.88	3.54	1.27	0.0193	0.1492	MRGPRX3
TC1200009796.hg.1	15	14.65	1.27	0.0193	0.1488	SLC2A14
TC1000010249.hg.1	13.98	13.63	1.27	0.0209	0.155	KIF5B
TC2200007150.hg.1	16.56	16.21	1.27	0.0211	0.1558	TIMP3
TC1100011048.hg.1	12.71	12.36	1.27	0.0238	0.1664	TMEM258; MIR611
TC0700009977.hg.1	7.26	6.92	1.27	0.0244	0.168	PDGFA
TC0800006837.hg.1	12.48	12.13	1.27	0.0248	0.1692	TUSC3
TC1500009455.hg.1	7.19	6.84	1.27	0.0278	0.1814	MYO5C
TC2100007949.hg.1	8.84	8.5	1.27	0.0279	0.1816	MIS18A
TC1500008485.hg.1	12.37	12.03	1.27	0.0289	0.1849	IGF1R
TC0400009935.hg.1	4.77	4.42	1.27	0.0294	0.1868	CCDC96
TC0700011626.hg.1	13.89	13.55	1.27	0.0303	0.1896	SEMA3C
TC0600012502.hg.1	4.18	3.83	1.27	0.0306	0.1905	GJB7
TC1100013075.hg.1	7.53	7.19	1.27	0.0306	0.1904	DDIAS
TC0700012584.hg.1	13	12.65	1.27	0.0318	0.1942	UBE2H
TC1700009565.hg.1	9.64	9.29	1.27	0.0324	0.1961	DERL2
TC0X00010921.hg.1	11.05	10.71	1.27	0.033	0.1982	MMGT1
TC1700006523.hg.1	7.02	6.68	1.27	0.0333	0.1993	SERPINF2
TC2200007932.hg.1	10.72	10.37	1.27	0.0348	0.2031	PI4KAP1
TC0900012167.hg.1	12.49	12.15	1.27	0.0368	0.2097	GSN
TC1200007819.hg.1	12.14	11.79	1.27	0.0382	0.2148	CDK2
TC2000007336.hg.1	8.09	7.75	1.27	0.0385	0.2156	PPP1R16B
TC0100014531.hg.1	12.09	11.75	1.27	0.0391	0.2167	WLS
TC1700010640.hg.1	5.74	5.4	1.27	0.0391	0.2167	KRT20
TC0X00007480.hg.1	7.79	7.45	1.27	0.0414	0.2234	HEPH
TC1100006509.hg.1	6.12	5.78	1.27	0.0418	0.2241	MUC5B
TC1800006889.hg.1	10.97	10.62	1.27	0.0425	0.2262	RIOK3
TC0700012889.hg.1	7.41	7.07	1.27	0.0432	0.2285	OR10AC1
TC0200010696.hg.1	8.27	7.92	1.27	0.0444	0.2308	SPAG16
TC0300013296.hg.1	9.42	9.08	1.27	0.0444	0.2308	DNAJC19
TC0900012230.hg.1	10.19	9.84	1.27	0.0448	0.2319	SLC25A51
TC0700011571.hg.1	5.25	4.91	1.27	0.0476	0.2399	YWHAG
TC0100009870.hg.1	11.82	11.48	1.27	0.0482	0.2419	HIST2H4B; HIST2H4A
TC1900011748.hg.1	5.6	5.26	1.26	0.0217	0.1579	SRRM5
TC0600014233.hg.1	15.25	14.92	1.26	0.0239	0.1664	SSR1
TC0100008812.hg.1	11.8	11.47	1.26	0.0247	0.169	PTGFR
TC0800007086.hg.1	13.74	13.41	1.26	0.0247	0.169	DPYSL2
TC0900012258.hg.1	12.42	12.09	1.26	0.0248	0.1692	MFSD14C
TC0800012392.hg.1	12.36	12.03	1.26	0.0256	0.1726	CNOT7
TC1200008107.hg.1	13.56	13.22	1.26	0.026	0.1744	RAP1B
TC1400010019.hg.1	7.99	7.66	1.26	0.026	0.1744	MOAP1
TC0200011400.hg.1	14.28	13.96	1.26	0.0265	0.1765	2024-09-02
TC1900010612.hg.1	3.56	3.22	1.26	0.0272	0.1792	MAP4K1
TC1100012033.hg.1	11.98	11.65	1.26	0.0274	0.1798	MTMR2
TC0400010459.hg.1	11.19	10.85	1.26	0.0278	0.1811	RFC1
TC0300013058.hg.1	14.35	14.02	1.26	0.0295	0.1873	GOLIM4
TC1000011635.hg.1	4.6	4.26	1.26	0.0297	0.1878	TLX1NB
TC1800007080.hg.1	9.66	9.33	1.26	0.0302	0.1893	GALNT1
TC1200009800.hg.1	14.35	14.01	1.26	0.0309	0.1914	SLC2A3
TC0300014020.hg.1	14.06	13.74	1.26	0.0314	0.1933	CLDND1
TC1500008900.hg.1	3.61	3.28	1.26	0.0319	0.1945	LOC283710; RP11-16E12.2; rukama
TC0100014276.hg.1	11.51	11.17	1.26	0.032	0.1946	DHCR24
TC1100008006.hg.1	4.92	4.59	1.26	0.0322	0.1956	SLC22A20
TC1900012018.hg.1	7.51	7.17	1.26	0.0326	0.1966	ZNF577
TC1200007713.hg.1	13.51	13.18	1.26	0.0337	0.2001	SP1
TC0200010636.hg.1	6.99	6.66	1.26	0.035	0.2039	MAP2
TC0700013051.hg.1	4.3	3.96	1.26	0.0355	0.2054	ATG9B
TC1700011815.hg.1	14.19	13.86	1.26	0.0356	0.2058	MXRA7
TC1500010368.hg.1	9.74	9.41	1.26	0.0367	0.2092	HAPLN3
TC0100009939.hg.1	9.14	8.81	1.26	0.0374	0.2119	GABPB2
TC0100014065.hg.1	12.24	11.91	1.26	0.0376	0.2125	EFCAB14
TC2100007072.hg.1	10.68	10.34	1.26	0.0377	0.2125	TTC3
TC0800006496.hg.1	4.87	4.54	1.26	0.0388	0.216	MYOM2
TC1100008370.hg.1	5.89	5.56	1.26	0.0397	0.2184	ATG16L2
TC1600007251.hg.1	3.86	3.53	1.26	0.0421	0.2251	CACNG3
TC1900011956.hg.1	4.92	4.58	1.26	0.0421	0.2252	CYP2A7
TC1100013021.hg.1	10.61	10.28	1.26	0.0424	0.2262	FEN1
TC2200009235.hg.1	12.72	12.39	1.26	0.0429	0.2274	SNRPD3
TC1100013128.hg.1	8.35	8.02	1.26	0.0432	0.2286	IFITM10
TC1900010209.hg.1	8.6	8.26	1.26	0.0435	0.2293	ZNF724P
TC1700010816.hg.1	8.61	8.27	1.26	0.0437	0.2295	ATXN7L3
TC2000006721.hg.1	10.05	9.71	1.26	0.0442	0.2305	BTBD3
TC0500011280.hg.1	12.26	11.93	1.26	0.0447	0.2317	DHFR
TC1700010798.hg.1	13.18	12.85	1.26	0.0473	0.2395	DUSP3
TC0500010779.hg.1	9.47	9.13	1.26	0.0474	0.2396	SLC38A9
TC1800007805.hg.1	5.81	5.47	1.26	0.0483	0.2421	NFATC1
TC0100015939.hg.1	4.57	4.23	1.26	0.0499	0.2463	DCST2
TC1700012087.hg.1	7.54	7.21	1.25	0.0261	0.1748	STRA13
TC0600010962.hg.1	15.14	14.81	1.25	0.0267	0.1771	DEK
TC2100008490.hg.1	11.86	11.53	1.25	0.0272	0.1792	BACH1
TC0300010930.hg.1	4.79	4.47	1.25	0.0275	0.1802	SLC6A20
TC0100018389.hg.1	12.21	11.89	1.25	0.029	0.1855	CDK11A
TC0X00008866.hg.1	10.83	10.51	1.25	0.0295	0.1873	VBP1
TC0600007636.hg.1	12.65	12.32	1.25	0.03	0.1888	RNF5
TC1400009679.hg.1	7.41	7.08	1.25	0.03	0.1888	FAM161B
TC0200007200.hg.1	14.39	14.07	1.25	0.0316	0.1936	LTBP1
TC1600009512.hg.1	12.59	12.27	1.25	0.0323	0.1957	NTAN1
TC0200012643.hg.1	11.66	11.33	1.25	0.0324	0.1961	CCDC88A
TC0600012529.hg.1	9.63	9.3	1.25	0.0324	0.1959	RNGTT
TC0500007552.hg.1	7.32	7	1.25	0.0333	0.1993	LOC100421561
TC0300007385.hg.1	4.79	4.47	1.25	0.0334	0.1997	BSN
TC0X00008764.hg.1	4.93	4.6	1.25	0.0337	0.2001	PNMA3
TC0100011920.hg.1	10.2	9.87	1.25	0.0338	0.2001	GALNT2
TC0100014013.hg.1	5.95	5.63	1.25	0.0366	0.2091	CCDC163P
TC0300012029.hg.1	14.88	14.56	1.25	0.0369	0.21	NAA50
TC1600007829.hg.1	10.81	10.49	1.25	0.0378	0.2128	CYLD
TC0500010924.hg.1	11.28	10.96	1.25	0.0383	0.2149	ADAMTS6
TC2000008110.hg.1	4.66	4.34	1.25	0.0388	0.216	OPRL1
TC1600006686.hg.1	4.43	4.11	1.25	0.0395	0.2177	OR2C1
TC0600012072.hg.1	13.92	13.59	1.25	0.0396	0.2181	ELOVL5
TC0900009592.hg.1	11.04	10.72	1.25	0.04	0.2192	PSIP1
TC1700007204.hg.1	8.68	8.36	1.25	0.0406	0.221	SPECC1
TC0700013370.hg.1	9.91	9.6	1.25	0.0411	0.2223	ZNF107; MIR6839
TC2000007058.hg.1	10.28	9.96	1.25	0.0425	0.2262	FRG1BP
TC1600008822.hg.1	5.39	5.07	1.25	0.0426	0.2266	ZFPM1
TC1600011426.hg.1	11.52	11.19	1.25	0.0429	0.2275	ATXN1L
TC1900009989.hg.1	6.02	5.7	1.25	0.0441	0.23	INSL3
TC0200009065.hg.1	12.65	12.32	1.25	0.0469	0.2382	DBI
TC0300013979.hg.1	5.41	5.09	1.25	0.0471	0.2389	AMIGO3
TC1900011985.hg.1	10.87	10.54	1.25	0.0475	0.2398	DMWD
TC1700006775.hg.1	10.3	9.97	1.25	0.0483	0.2421	CHD3
TC1700012231.hg.1	11.45	11.12	1.25	0.0484	0.2421	TMEM98
TC0200008224.hg.1	5.15	4.82	1.25	0.0485	0.2425	DNAH6
TC1200012700.hg.1	14.8	14.49	1.24	0.0298	0.1883	C12orf75
TC0600008622.hg.1	6.39	6.07	1.24	0.034	0.2007	SH3BGRL2
TC1500007601.hg.1	13.72	13.41	1.24	0.0341	0.2008	HACD3
TC1500010390.hg.1	4.3	3.99	1.24	0.0364	0.2087	RHCG
TC1500009861.hg.1	11.9	11.59	1.24	0.0373	0.2117	ITGA11
TC0400012951.hg.1	9.64	9.33	1.24	0.0381	0.214	SLC9B2
TC0300014034.hg.1	10.5	10.19	1.24	0.039	0.2166	COX17
TC0700008625.hg.1	10.16	9.84	1.24	0.0391	0.2167	PRKRIP1
TC0X00010130.hg.1	14.01	13.69	1.24	0.0391	0.2167	MAGT1
TC0100007403.hg.1	11.37	11.06	1.24	0.0401	0.2193	TMEM57
TC0200010264.hg.1	9.66	9.35	1.24	0.0414	0.2233	MFSD6
TC2000010026.hg.1	13.46	13.15	1.24	0.0415	0.2238	TMEM189
TC1600007803.hg.1	10.94	10.63	1.24	0.0429	0.2275	CNEP1R1
TC0700012728.hg.1	12.85	12.54	1.24	0.0437	0.2294	PTN
TC1900011928.hg.1	11.31	11	1.24	0.0442	0.2305	ZNF675
TC2200007615.hg.1	6.56	6.24	1.24	0.0463	0.236	RIBC2
TC0400009765.hg.1	11.61	11.3	1.24	0.0465	0.2367	MXD4; MIR4800
TC0X00007363.hg.1	12.96	12.65	1.24	0.0473	0.2396	MAGED2
TC0X00007267.hg.1	12.58	12.27	1.24	0.0482	0.242	MAGED1
TC1200011423.hg.1	4.41	4.1	1.24	0.0483	0.2421	TSPAN19
TC0400010983.hg.1	3.56	3.24	1.24	0.0486	0.2428	GC
TC0100009475.hg.1	9.45	9.14	1.24	0.0493	0.2446	MAGI3
TC0200006677.hg.1	10.5	10.19	1.24	0.0495	0.2453	RRM2
TC0200006900.hg.1	4.91	4.6	1.24	0.0498	0.246	GDF7
TC0100009226.hg.1	12.99	12.69	1.23	0.036	0.2074	SLC30A7
TC1700008533.hg.1	13.16	12.86	1.23	0.0374	0.2119	TLK2
TC0X00011219.hg.1	5.29	4.99	1.23	0.0388	0.216	CTAG2
TC0600014081.hg.1	7.41	7.12	1.23	0.039	0.2167	HFE
TC1000008582.hg.1	4.57	4.27	1.23	0.0393	0.2176	C10orf62
TC1900006645.hg.1	11.07	10.77	1.23	0.0409	0.222	HMG20B
TC0700012086.hg.1	13.97	13.66	1.23	0.0417	0.2241	POLR2J
TC2000006504.hg.1	9.69	9.4	1.23	0.0419	0.2245	STK35
TC0900008865.hg.1	13.73	13.43	1.23	0.042	0.2249	CERCAM
TC1300010025.hg.1	12.24	11.95	1.23	0.0437	0.2295	RNF6
TC0100013021.hg.1	9.5	9.2	1.23	0.044	0.2299	HSPB7
TC1800007850.hg.1	12	11.71	1.23	0.045	0.2325	COLEC12
TC1800008824.hg.1	14.6	14.3	1.23	0.0452	0.233	LMAN1
TC0800012085.hg.1	5.91	5.62	1.23	0.0453	0.2333	SLURP1
TC0400009746.hg.1	11.46	11.16	1.23	0.0466	0.237	SLBP
TC0600014369.hg.1	5.27	4.97	1.23	0.0473	0.2395	LINC00473
TC2000007133.hg.1	13.63	13.33	1.23	0.0478	0.2407	MAPRE1
TC0X00009795.hg.1	5.14	4.84	1.23	0.0483	0.2421	ALAS2
TC1900011653.hg.1	13.03	12.74	1.23	0.0493	0.2446	MCOLN1
TC0800010357.hg.1	5.92	5.63	1.23	0.0496	0.2453	CEBPD
TC0700013072.hg.1	6.67	6.37	1.23	0.0497	0.2456	WDR86
TC0200013096.hg.1	14.28	13.99	1.22	0.0399	0.2187	MOB1A
TC1100010063.hg.1	12.06	11.77	1.22	0.0411	0.2223	TMEM41B
TC1600009088.hg.1	11.99	11.71	1.22	0.0425	0.2265	PKD1; MIR6511B2; MIR6511B1
TC2100008385.hg.1	12.84	12.56	1.22	0.043	0.2279	SUMO3
TC0700012684.hg.1	13.57	13.28	1.22	0.0461	0.2351	AKR1B1
TC0900009077.hg.1	4.62	4.33	1.22	0.0465	0.2366	ADAMTS13
TC1500009731.hg.1	11.01	10.72	1.22	0.0472	0.239	FAM96A
TC0100015236.hg.1	12.39	12.11	1.22	0.0474	0.2398	LAMTOR5
TC0500007258.hg.1	9.79	9.52	1.21	0.0496	0.2453	GHR
TC1700010648.hg.1	7.24	9.73	-5.61	1.77e-06	0.0012	KRTAP1-5
TC0400011429.hg.1	6.09	8.49	-5.27	2.53e-08	0.0003	DDIT4L
TC0100010013.hg.1	7.13	9.4	-4.83	8.06e-07	0.0009	IVL
TC1500010723.hg.1	10.44	12.7	-4.78	5.92e-07	0.0008	CHAC1
TC0100010006.hg.1	7.76	9.87	-4.32	4.41e-07	0.0008	KPRP
TC1700010653.hg.1	8.52	10.47	-3.87	6.25e-07	0.0008	KRTAP2-3
TC1400006715.hg.1	6.31	8.25	-3.85	1.28e-05	0.004	PCK2
TC0700011876.hg.1	10.48	12.42	-3.83	1.23e-06	0.001	ASNS
TC0100011022.hg.1	8.7	10.63	-3.81	8.27e-08	0.0004	RGS2
TC1100011197.hg.1	10.64	12.52	-3.68	2.93e-06	0.0015	BATF2
TC0100015836.hg.1	8.17	10	-3.55	1.51e-05	0.0044	LCE3D
TC2100007491.hg.1	7.57	9.4	-3.54	5.9e-07	0.0008	CBS
TC1000007990.hg.1	10.96	12.7	-3.33	2.72e-06	0.0015	DDIT4
TC0100007552.hg.1	9.05	10.72	-3.19	2.24e-06	0.0014	SESN2
TC0400007933.hg.1	6.97	8.63	-3.17	7.82e-05	0.0099	ANXA3
TC1200012792.hg.1	8.79	10.45	-3.15	5.72e-07	0.0008	KRT81
TC0300010913.hg.1	11.94	13.57	-3.1	5.91e-07	0.0008	CDCP1
TC0900007667.hg.1	12.02	13.6	-2.98	4.02e-07	0.0008	PSAT1
TC1800007092.hg.1	9.15	10.7	-2.93	2.49e-06	0.0015	MOCOS
TC1700008769.hg.1	6.92	8.46	-2.91	9.12e-05	0.0103	KCNJ2
TC1700010651.hg.1	6.87	8.39	-2.86	9.14e-07	0.0009	KRTAP2-1
TC1900011817.hg.1	7.75	9.23	-2.79	6.59e-06	0.0026	ZNF773
TC2000006444.hg.1	7.51	8.98	-2.78	6.38e-05	0.0091	TRIB3
TC1400006953.hg.1	8.02	9.49	-2.76	8.32e-07	0.0009	SSTR1
TC2000006642.hg.1	9.29	10.73	-2.7	1.26e-05	0.004	BMP2
TC1600011440.hg.1	7.95	9.36	-2.67	3.44e-06	0.0018	OSGIN1
TC0100018403.hg.1	12.79	14.19	-2.65	1.35e-06	0.001	ERRFI1
TC0100010007.hg.1	8.49	9.89	-2.65	7.07e-05	0.0095	LCE1F
TC1800007551.hg.1	8.53	9.92	-2.64	0.0001	0.0116	SERPINB7
TC0300013879.hg.1	7.36	8.74	-2.6	4.95e-06	0.0022	IL20RB
TC0100009048.hg.1	6.12	7.48	-2.58	4.62e-05	0.0078	RPL5
TC0700013441.hg.1	10.56	11.93	-2.57	2.13e-05	0.0055	IFRD1
TC0200011878.hg.1	8.73	10.09	-2.56	4.43e-06	0.0021	OSR1
TC1700010652.hg.1	6.4	7.75	-2.55	1.95e-05	0.0053	KRTAP2-2
TC0700006634.hg.1	11.12	12.47	-2.54	1.18e-05	0.0039	AIMP2
TC1200008843.hg.1	6.78	8.12	-2.53	8.1e-06	0.0031	FAM216A
TC1900008041.hg.1	6.46	7.79	-2.52	0.0004	0.0201	PAPL
TC0200012163.hg.1	5.44	6.73	-2.45	0.0037	0.0643	XDH
TC2100008424.hg.1	8.49	9.77	-2.43	4.25e-06	0.0021	SLC19A1
TC0400008854.hg.1	9.66	10.93	-2.41	4.78e-05	0.008	ZNF330
TC1700010625.hg.1	6.37	7.64	-2.41	0.0004	0.021	TNS4
TC2000008650.hg.1	8.31	9.57	-2.4	3.08e-05	0.0063	THBD
TC0100010025.hg.1	7.01	8.26	-2.38	5.48e-05	0.0085	PRR9
TC1200008949.hg.1	5.26	6.51	-2.37	3.81e-06	0.0019	SDSL
TC0600011282.hg.1	9.03	10.28	-2.37	4.67e-06	0.0021	TRIM27
TC0300012773.hg.1	12.09	13.33	-2.37	1.28e-05	0.004	TM4SF1
TC0200011251.hg.1	6.39	7.63	-2.36	0.0013	0.0378	MLPH
TC0200008071.hg.1	12.82	14.05	-2.34	5.87e-06	0.0025	MTHFD2
TC0300010916.hg.1	10.84	12.06	-2.34	4.2e-05	0.0073	TMEM158
TC1200011470.hg.1	11.97	13.17	-2.3	1.89e-05	0.0053	DUSP6
TC0800008349.hg.1	8.27	9.47	-2.29	0.0002	0.0139	OSR2
TC0800007051.hg.1	13.3	14.49	-2.28	6.6e-06	0.0026	NEFM
TC2200008477.hg.1	7.81	9	-2.28	2.17e-05	0.0055	PATZ1
TC1400010726.hg.1	6.23	7.41	-2.27	0.0002	0.016	ADCY4
TC0700013362.hg.1	9.26	10.42	-2.24	9.16e-06	0.0033	MRPS17
TC1700012413.hg.1	9.82	10.98	-2.23	0.0003	0.0178	KRT34
TC0200016511.hg.1	9.31	10.46	-2.23	0.0008	0.0299	IL1RN
TC0300011801.hg.1	10.35	11.5	-2.22	1.16e-05	0.0039	MINA
TC1700007974.hg.1	7.8	8.94	-2.2	5.97e-05	0.0089	NAGS
TC0800007102.hg.1	7.09	8.22	-2.19	0.0006	0.0251	PTK2B
TC1700012369.hg.1	8.94	10.06	-2.17	6.92e-05	0.0095	FLCN
TC0500011334.hg.1	4.45	5.57	-2.16	0.0116	0.1145	TMEM167A
TC0100014958.hg.1	10.52	11.62	-2.14	1.5e-05	0.0044	BCAR3
TC1200009164.hg.1	10.56	11.66	-2.14	7.41e-05	0.0096	RNF34
TC0100015797.hg.1	4.12	5.21	-2.14	0.0181	0.1441	POGZ
TC0500007761.hg.1	11.93	13.02	-2.12	1.34e-05	0.0041	TMEM171
TC0900008641.hg.1	9.17	10.26	-2.12	9.65e-05	0.0107	DAB2IP
TC0800009641.hg.1	11.13	12.21	-2.11	2.67e-05	0.0063	FAM86B1
TC2000007512.hg.1	8.85	9.93	-2.11	3.54e-05	0.0065	PCIF1
TC0300012281.hg.1	9.44	10.52	-2.11	7.58e-05	0.0097	ZXDC
TC0900010570.hg.1	6.64	7.71	-2.11	0.0006	0.025	FRMD3
TC0100016402.hg.1	4.42	5.49	-2.1	0.0001	0.0115	MYOC
TC0600011658.hg.1	8.23	9.3	-2.1	0.0028	0.0563	ETV7
TC0500007376.hg.1	13.35	14.41	-2.09	2.11e-05	0.0055	FST
TC0200010374.hg.1	5.31	6.37	-2.09	5.26e-05	0.0083	MARS2
TC0700011998.hg.1	4.66	5.71	-2.08	3.02e-05	0.0063	ZCWPW1
TC0900010971.hg.1	8.36	9.42	-2.08	0.0012	0.0372	TBC1D2
TC0100018454.hg.1	12.19	13.24	-2.06	2.58e-05	0.0062	ARHGAP29
TC0700011586.hg.1	5.19	6.23	-2.06	0.0006	0.0263	GSAP
TSUnmapped00000053.hg.1	7.47	8.52	-2.06	0.0013	0.0381	RPL7A
TC0100018507.hg.1	11.99	13.03	-2.05	1.34e-05	0.0041	ARHGEF2
TC0100014365.hg.1	8.21	9.25	-2.05	0.0006	0.025	CYP2J2
TC2200008906.hg.1	8.32	9.36	-2.05	0.0007	0.027	TTLL12
TC0600007771.hg.1	8.39	9.43	-2.04	0.0002	0.0134	UHRF1BP1
TC0200008923.hg.1	5.71	6.74	-2.04	0.0003	0.0178	POLR1B
TC0500012568.hg.1	9.18	10.2	-2.03	3.79e-05	0.0068	GEMIN5
TC0600014060.hg.1	7.27	8.29	-2.03	0.0003	0.0178	PSMG4
TC1800008781.hg.1	11.87	12.89	-2.02	7.29e-05	0.0096	ATP8B1
TC1900011816.hg.1	8.14	9.15	-2.02	0.0002	0.0161	ZNF419
TC1000008666.hg.1	7.58	8.59	-2.02	0.0005	0.0242	LZTS2
TC1700006569.hg.1	7.21	8.23	-2.02	0.0026	0.054	RAP1GAP2
TC0100015265.hg.1	5.87	6.88	-2.01	0.0003	0.0189	DENND2D
TC0100014274.hg.1	6.77	7.78	-2.01	0.0006	0.0263	PARS2
TC1400009214.hg.1	10.54	11.54	-2	2.17e-05	0.0055	BMP4
TC1600010780.hg.1	8.74	9.74	-2	3.52e-05	0.0065	CMTR2
TC1700007677.hg.1	9.99	10.99	-2	0.0001	0.0119	DUSP14
TC1600008979.hg.1	8.09	9.09	-2	0.0003	0.0183	NARFL
TC0500013385.hg.1	4.38	5.38	-2	0.0027	0.0556	SH3TC2
TC0600007540.hg.1	7.5	8.5	-2	0.0042	0.0693	C6orf136
TC1600010752.hg.1	12.61	13.61	-1.99	3.03e-05	0.0063	AARS
TC0200010582.hg.1	8	8.99	-1.99	6.52e-05	0.0092	FASTKD2
TC1000010132.hg.1	6.74	7.74	-1.99	0.0003	0.0172	MKX
TC1100011184.hg.1	6.41	7.4	-1.99	0.0067	0.0868	SF1
TC1700008228.hg.1	11.77	12.76	-1.98	8.45e-05	0.0103	ITGA3
TC1100012956.hg.1	8.47	9.45	-1.98	0.0002	0.0164	TRIM6-TRIM34
TC1000007748.hg.1	8.14	9.12	-1.98	0.0005	0.0242	CDK1
TC1700007387.hg.1	5.87	6.85	-1.97	0.0003	0.0194	TRAF4
TC0300007393.hg.1	5.01	5.99	-1.97	0.0014	0.0389	UBA7
TC0200013332.hg.1	5.12	6.09	-1.97	0.0038	0.0655	PLGLB1
TC0100015876.hg.1	5.8	6.77	-1.97	0.0117	0.1149	ILF2
TC0300007432.hg.1	11.15	12.12	-1.96	0.0001	0.0129	MAPKAPK3
TC1200009566.hg.1	8.17	9.14	-1.96	0.0002	0.0142	RAD52
TC0500009673.hg.1	6.09	7.07	-1.96	0.0022	0.0499	ZNF454
TC0300009799.hg.1	10.1	11.06	-1.95	3.66e-05	0.0066	RTP4
TC1500007677.hg.1	10.13	11.09	-1.95	6.36e-05	0.0091	CORO2B
TC0100014313.hg.1	7.65	8.61	-1.95	0.0047	0.0723	PPAP2B
TC1500007695.hg.1	11.73	12.68	-1.94	9.93e-05	0.0108	PAQR5
TC0700012165.hg.1	9.93	10.88	-1.94	0.0001	0.0119	ATXN7L1
TC1000006880.hg.1	9.82	10.78	-1.94	0.0001	0.012	PTER
TC1300008573.hg.1	10.14	11.09	-1.94	0.0003	0.0178	STARD13
TC0400011600.hg.1	12.56	13.52	-1.94	0.0013	0.0384	PITX2
TC1500010080.hg.1	9.74	10.69	-1.93	6.96e-05	0.0095	IMP3
TC1600010734.hg.1	12.29	13.24	-1.93	8.42e-05	0.0103	NOB1
TC1100009433.hg.1	7.75	8.7	-1.93	0.0003	0.0197	HYLS1
TC0600008350.hg.1	13.13	14.07	-1.92	2.44e-05	0.006	BAG2
TC1900007340.hg.1	12.29	13.22	-1.92	5.36e-05	0.0084	MAP1S
TC1700012304.hg.1	9.77	10.72	-1.92	8.32e-05	0.0103	COG1
TC1400009709.hg.1	8.32	9.26	-1.92	0.0002	0.0134	MLH3
TC1200007866.hg.1	13.9	14.84	-1.92	0.0003	0.0178	SHMT2
TC0300012243.hg.1	8.48	9.42	-1.92	0.0008	0.0294	SLC12A8
TC1400010390.hg.1	11.46	12.4	-1.92	0.0009	0.0315	AHNAK2
TC0700009678.hg.1	5.57	6.52	-1.92	0.0104	0.1083	GIMAP2
TC0300006968.hg.1	9.9	10.83	-1.91	2.87e-05	0.0063	CMTM7
TC0100013581.hg.1	11.2	12.13	-1.91	6.07e-05	0.0089	SPOCD1
TC1300008253.hg.1	7.54	8.47	-1.91	9.73e-05	0.0107	CRYL1
TC0900011259.hg.1	7.43	8.37	-1.91	0.0004	0.0202	HDHD3
TC1400010716.hg.1	8.93	9.87	-1.91	0.0004	0.0224	HOMEZ
TC1500008304.hg.1	5.76	6.7	-1.91	0.002	0.0472	GDPGP1
TC0200007111.hg.1	12.58	13.5	-1.89	3.92e-05	0.0069	WDR43; SNORD53
TC0600011927.hg.1	7.06	7.98	-1.89	0.0006	0.0252	SUPT3H
TC1400009355.hg.1	8.86	9.77	-1.89	0.0035	0.0631	TRMT5
TC0200009762.hg.1	4.3	5.22	-1.89	0.0117	0.1148	PKP4
TC1300007546.hg.1	7.43	8.35	-1.89	0.0127	0.1192	IRG1
TC0100008156.hg.1	10.6	11.52	-1.88	0.0001	0.0119	NSUN4
TC0300011054.hg.1	7.95	8.86	-1.88	0.0002	0.0164	CCDC71
TC0500012937.hg.1	10.28	11.2	-1.88	0.0002	0.0142	NOP16
TC1900009201.hg.1	8.07	8.98	-1.88	0.0002	0.016	MKNK2
TC0100008697.hg.1	5.82	6.73	-1.88	0.0007	0.0284	CTH
TC0100009999.hg.1	4.38	5.29	-1.88	0.0017	0.0434	LCE2C
TC1600009200.hg.1	9.15	10.06	-1.88	0.0019	0.0462	TRAP1
TC1600011556.hg.1	9.7	10.6	-1.87	5.74e-05	0.0087	PDF; COG8; TMED6
TC1500009669.hg.1	8.05	8.96	-1.87	0.0005	0.0232	VPS13C
TC0100015835.hg.1	5.91	6.82	-1.87	0.0023	0.0505	LCE3E
TC0100008124.hg.1	8.96	9.86	-1.87	0.0028	0.056	MMACHC
TC0600009439.hg.1	12.18	13.07	-1.86	6.5e-05	0.0092	TMEM200A
[truncated: 2,230 more rows]

## Sheet: KEGG circGLIS3 OE
Table S4. List of differentially expressed genes and related signaling pathways in human fibroblasts with abnormal circGLIS3 expression
KEGG pathway analysis of the differentially expressed genes in human dermal fibroblasts transfected with p-CircGLIS3 or p-Ctrl (related to Fig. 4A)
Term	Overlap	P-value	Adjusted P-value	Odds Ratio	Combined Score	Genes
Cell cycle	46/124	3.016953804753666E-5	0.006400860144821582	2.22190035118795	23.127044896016802	ANAPC13;CDKN1B;PCNA;MCM7;CUL1;TTK;CDC14B;ORC5;ORC4;CCND3;ORC6;ORC1;CHEK2;MYC;RAD21;ORC2;E2F1;BUB3;SKP2;E2F5;YWHAG;CDKN2D;SMAD4;TGFB2;SMAD3;ANAPC7;GADD45B;GADD45A;TGFB3;PLK1;CDC6;CDC25A;GADD45G;CDK7;CDK6;TFDP2;CDC16;CDK2;CDK1;ANAPC4;MCM4;ANAPC5;MCM5;ANAPC1;ATR;MAD2L1
TGF-beta signaling pathway	37/94	4.0383975677107774E-5	0.006400860144821582	2.4436102223006055	24.7221939825233	ROCK1;CHRD;CUL1;LTBP1;THBS1;THSD4;PPP2R1B;MYC;PITX2;E2F5;MAPK3;SMAD1;SMAD4;TGFB2;TGIF2;SMAD3;SMURF2;SMURF1;TGFB3;FST;INHBA;RGMB;GDF6;SMAD6;TGFBR1;GDF7;GREM1;BMP4;GREM2;BMP2;BAMBI;SP1;ID2;ID1;BMPR1B;NBL1;FBN1
NOD-like receptor signaling pathway	58/181	3.5767714694801494E-4	0.03779455186084025	1.776601715981076	14.098897675152818	CXCL8;TNFAIP3;CXCL1;PYCARD;IKBKB;CASP8;CASP4;CASP1;DNM1L;IKBKE;JAK1;GABARAPL1;IFNA14;RIPK3;IFNA16;PRKCD;IRAK4;TYK2;TICAM1;ATG12;AIM2;OAS1;OAS2;IL1B;TRAF6;TRAF5;IRF7;TXNIP;RBCK1;PLCB1;BIRC3;RNF31;XIAP;TANK;RELA;MAPK8;SHARPIN;DHX33;CCL2;RIPK1;FADD;NLRP1;TP53BP1;GBP4;MAPK3;GSDMD;JUN;STAT1;NEK7;TRPV2;MAPK14;NFKBIA;IL6;ATG16L1;TRIP6;TAB2;MYD88;BCL2L1
Ribosome biogenesis in eukaryotes	38/108	4.889968408798042E-4	0.03875299963972448	2.042374910222648	15.569339546532149	RPP30;WDR3;HEATR1;NAT10;NMD3;PWP2;SPATA5;NXT2;WDR43;NOL6;RRP7A;FBL;NXF1;EMG1;XPO1;NOB1;DROSHA;RIOK2;UTP14A;RPP38;MDN1;NOP56;WDR36;UTP6;CSNK2A1;UTP4;IMP3;CSNK2A3;WDR75;IMP4;GNL2;RPP25L;GNL3;RCL1;XRN1;EIF6;DKC1;RPP25

## Sheet: circGLIS3_RNA OE
Table S4. List of differentially expressed genes and related signaling pathways in human fibroblasts with abnormal circGLIS3 expression
Differentially expressed genes (P. val<0.05) in human dermal fibroblasts transfected with p-CircGLIS3_RNA or p-Ctrl (related to Fig. 4G, Fig. S4C)
ID	circGlis3_RNA.Avg..log2.	Ctrl.Avg..log2.	Fold.Change	P.val	FDR.P.val	gene
TC0600007862.hg.1	9.06	7.52	2.89	5.39e-07	0.0017	PIM1
TC0400011052.hg.1	8.48	6.31	4.5	8.77e-07	0.0019	CXCL9
TC0500011448.hg.1	13.41	12	2.65	9.59e-07	0.0019	ARRDC3
TC1600009677.hg.1	7.85	6.38	2.77	2e-06	0.0031	CRYM
TC0100017926.hg.1	11.43	10.08	2.54	5.66e-06	0.0058	GREM2
TC0400012818.hg.1	12.37	11.11	2.4	6.21e-06	0.0058	CCNG2
TC0200014770.hg.1	7.16	5.81	2.55	9.39e-06	0.0059	GCG
TC0500010635.hg.1	11.03	9.84	2.28	7.34e-06	0.0059	HMGCS1
TC1800007471.hg.1	14.39	13.24	2.23	8.4e-06	0.0059	PMAIP1
TC0200015350.hg.1	9.42	8.04	2.6	1.04e-05	0.0062	RFTN2
TC0500010498.hg.1	6.3	5.16	2.2	1.1e-05	0.0062	RANBP3L
TC0700012761.hg.1	14.43	13.35	2.11	1.17e-05	0.0065	ZC3HAV1
TC0600011136.hg.1	11.53	9.83	3.25	1.32e-05	0.0067	HIST1H2BG
TC1100011609.hg.1	9.71	8.6	2.16	1.72e-05	0.0075	P4HA3
TC0100016715.hg.1	13.53	12.38	2.21	2.11e-05	0.0089	PTGS2
TC1000011420.hg.1	6.6	5.31	2.44	3.47e-05	0.0126	CPEB3
TC0400012432.hg.1	11.76	10.71	2.07	3.67e-05	0.0131	HMGB2
TC1900007061.hg.1	9.66	8.69	1.97	4.65e-05	0.0153	ZNF844
TC0600014247.hg.1	10.66	9.72	1.92	5.14e-05	0.0164	FAM65B
TC2200008932.hg.1	9.55	8.31	2.37	5.47e-05	0.0168	KIAA1644
TC0700008306.hg.1	13.84	12.96	1.85	6.21e-05	0.0185	FZD1
TC0700012708.hg.1	9.82	8.72	2.14	6.63e-05	0.0194	SLC13A4
TC0X00008940.hg.1	10.76	9.69	2.1	6.69e-05	0.0194	MXRA5
TC1300007755.hg.1	12.19	11.22	1.96	7.08e-05	0.0202	DNAJC3
TC1700011578.hg.1	9.27	8.18	2.12	8.12e-05	0.0218	ABCA6
TC0900008851.hg.1	11.12	10.14	1.96	8.13e-05	0.0218	DNM1
TSUnmapped00000107.hg.1	7.67	6.79	1.85	8.77e-05	0.0229	DUSP16
TC1200007626.hg.1	13.35	12.13	2.34	9.08e-05	0.023	METTL7A
TC1700011189.hg.1	8.42	7.37	2.08	8.9e-05	0.023	TMEM100
TC0200006627.hg.1	15.26	14.44	1.76	0.0001	0.024	ID2
TC1700011181.hg.1	9.78	8.98	1.74	0.0001	0.0242	MMD
TC0100010921.hg.1	8.73	7.4	2.52	0.0001	0.0245	HMCN1
TC1600010291.hg.1	8.52	7.63	1.85	0.0001	0.0245	SALL1
TC1900008345.hg.1	5.61	4.75	1.82	0.0001	0.0245	BHMG1
TC0100011777.hg.1	12.09	11.26	1.78	0.0001	0.0245	H3F3A; H3F3AP4
TC1400007755.hg.1	6.08	5	2.12	0.0001	0.0255	SAMD15
TC0200016452.hg.1	9.55	8.71	1.79	0.0001	0.0266	REL
TC1700009385.hg.1	8.93	8.08	1.81	0.0002	0.0273	SLC43A2
TC0400007770.hg.1	8.05	6.75	2.45	0.0002	0.0275	STATH
TC1500010233.hg.1	6.99	5.96	2.05	0.0002	0.0275	MEX3B
TC0300013255.hg.1	8.33	7.44	1.86	0.0002	0.0275	ZMAT3
TC0200011219.hg.1	13.63	12.82	1.75	0.0002	0.0275	ACKR3
TC0600007158.hg.1	11.44	10.48	1.93	0.0002	0.0277	SOX4
TC0200016687.hg.1	10.54	9.68	1.81	0.0002	0.0277	SFXN5
TC1600008661.hg.1	12.61	11.6	2.02	0.0002	0.0278	CRISPLD2
TC0600012655.hg.1	11.49	10.72	1.71	0.0002	0.0278	PNISR
TC0300010931.hg.1	11.2	10.15	2.07	0.0002	0.0279	LZTFL1
TC1000008643.hg.1	13.25	12.51	1.67	0.0002	0.0284	SCD
TC0300012686.hg.1	7.59	6.27	2.51	0.0002	0.0286	SLC9A9
TC1900010031.hg.1	13.05	12.07	1.98	0.0002	0.0286	COMP
TC1500007060.hg.1	8.86	7.91	1.93	0.0002	0.031	MAP1A
TC0900012256.hg.1	9.25	8.37	1.84	0.0002	0.0315	CDC14B
TC1100013022.hg.1	14.56	13.83	1.66	0.0002	0.0315	FADS2
TC0900008312.hg.1	11.5	10.77	1.67	0.0002	0.0318	SLC44A1
TC2000008985.hg.1	11.23	10.37	1.82	0.0003	0.0336	RBM39
TC0600010066.hg.1	10.57	9.81	1.69	0.0003	0.0336	IGF2R
TC0600007384.hg.1	7.82	6.65	2.25	0.0003	0.0345	HIST1H2BO
TC1200007359.hg.1	8.75	7.92	1.79	0.0003	0.0345	CNTN1
TC0100011064.hg.1	13.05	12.24	1.76	0.0003	0.0345	CFH
TC0400012222.hg.1	10.03	9.34	1.61	0.0003	0.0345	PDGFC
TC0800009872.hg.1	9.22	8.3	1.89	0.0003	0.0359	TNFRSF10D
TC0100010923.hg.1	9.29	8.12	2.24	0.0003	0.0369	PRG4
TC1000009893.hg.1	7.16	6.22	1.92	0.0003	0.0369	ITGA8
TC0700011982.hg.1	9.22	8.49	1.66	0.0003	0.0369	GATS
TC1200012666.hg.1	8.77	8.07	1.63	0.0003	0.0369	TMEM19
TC0600013757.hg.1	15.8	15.12	1.6	0.0003	0.0369	SOD2
TC0100015330.hg.1	8.55	7.8	1.69	0.0003	0.0372	PHTF1
TC0200010216.hg.1	11.76	10.86	1.87	0.0004	0.0374	ITGAV
TC0100009403.hg.1	7.08	6.23	1.8	0.0004	0.0374	CHI3L2
TC0500009161.hg.1	8.31	7.52	1.72	0.0004	0.0374	SAP30L
TC0200014771.hg.1	13.61	12.88	1.66	0.0004	0.0374	FAP
TC1200007425.hg.1	9.24	8.53	1.63	0.0004	0.0374	ARID2
TC0100011621.hg.1	6.61	5.89	1.64	0.0004	0.0376	TGFB2; TGFB2-OT1
TC0100013700.hg.1	9.55	8.74	1.76	0.0004	0.0379	CLSPN
TC2000007083.hg.1	15.09	14.37	1.65	0.0004	0.038	ID1
TC1100011050.hg.1	13.08	12.38	1.62	0.0004	0.038	FADS1; MIR1908
TC0200010733.hg.1	6.19	5.5	1.62	0.0004	0.0382	XRCC5
TC0800008679.hg.1	10.52	9.36	2.24	0.0004	0.0386	COL14A1
TC0X00010849.hg.1	7.6	6.59	2.02	0.0004	0.0386	GPC4
TC0100008664.hg.1	11.24	10.36	1.83	0.0004	0.0386	GADD45A
TC0400006656.hg.1	8.46	7.65	1.75	0.0004	0.0386	MSX1
TC0400007345.hg.1	6.83	6.05	1.71	0.0004	0.0386	LIMCH1
TC0200010021.hg.1	12.02	11.27	1.68	0.0004	0.0386	H3F3AP4; H3F3A; H3F3B
TC1200012638.hg.1	10.2	9.46	1.67	0.0004	0.0386	HOXC9
TC1400009912.hg.1	9.68	8.96	1.64	0.0004	0.0386	GALC
TC0100010140.hg.1	11.39	10.69	1.63	0.0004	0.0386	SYT11
TC1200011423.hg.1	4.83	4.1	1.66	0.0004	0.0387	TSPAN19
TC1700009535.hg.1	5.25	4.38	1.83	0.0004	0.0389	CHRNE
TC0400007836.hg.1	13.09	12.18	1.88	0.0004	0.0393	CXCL8
TC1500009348.hg.1	14.31	13.4	1.88	0.0004	0.0395	FBN1
TC0100009877.hg.1	8.9	8.12	1.71	0.0004	0.0396	HIST2H3A
TC1400007221.hg.1	10.29	9.52	1.71	0.0004	0.0396	SOCS4
TC1900010089.hg.1	6.58	5.81	1.71	0.0004	0.0401	ZNF682
TC1700008455.hg.1	7.53	6.6	1.9	0.0005	0.0406	YPEL2
TC1400009738.hg.1	6.86	6.02	1.8	0.0005	0.0406	TGFB3
TC0700008809.hg.1	9.48	8.75	1.66	0.0005	0.0406	LRRN3
TC0700012047.hg.1	9.19	8.47	1.65	0.0005	0.0411	IFT22
TC2100006784.hg.1	10.49	9.56	1.9	0.0005	0.0423	JAM2
TC1500009738.hg.1	8.95	8.14	1.75	0.0005	0.0426	KIAA0101; CSNK1G1
TC0600007270.hg.1	11.77	11.01	1.7	0.0005	0.0426	HIST1H2AC
TC1100009168.hg.1	9.52	8.8	1.65	0.0005	0.0426	SIDT2
TC1900011281.hg.1	6.74	5.85	1.85	0.0005	0.0427	ZNF615
TC0500013130.hg.1	7.13	6.23	1.87	0.0005	0.0438	TRIM52
TC1500009221.hg.1	9.4	8.74	1.58	0.0005	0.0438	TP53BP1
TC0200016442.hg.1	10.94	10.29	1.56	0.0005	0.0441	MSH2
TC1100010397.hg.1	9.59	8.57	2.02	0.0005	0.0443	CCDC34
TC0700006890.hg.1	14.31	13.29	2.02	0.0006	0.0445	IL6
TC0300012918.hg.1	12.59	11.96	1.54	0.0006	0.0456	CCNL1
TC1400010575.hg.1	11.29	10.55	1.67	0.0006	0.0459	BCL2L2
TC1400010261.hg.1	6.1	5.29	1.75	0.0006	0.0473	MOK
TC0200007954.hg.1	11.77	10.9	1.82	0.0006	0.049	PCYOX1
TC1000009536.hg.1	13.02	12.19	1.77	0.0007	0.049	IDI1
TC2200007356.hg.1	13.16	12.42	1.67	0.0007	0.049	KDELR3
TC1000008495.hg.1	5.2	4.2	2	0.0007	0.0498	PLCE1
TC0100014013.hg.1	6.28	5.63	1.57	0.0007	0.0498	CCDC163P
TC0100009558.hg.1	9.16	8.53	1.55	0.0007	0.0498	PTGFRN
TC0100007288.hg.1	4.44	3.74	1.62	0.0007	0.05	EPHA8
TC0700006529.hg.1	9.54	8.9	1.55	0.0007	0.05	ELFN1
TC0700010081.hg.1	6.09	5.33	1.69	0.0007	0.0507	CARD11
TC0100015701.hg.1	9.1	8.22	1.84	0.0007	0.0516	HIST2H3A; HIST2H3C
TC1700012194.hg.1	7.45	6.85	1.52	0.0007	0.0516	ZNF286A
TC1300007870.hg.1	13.67	12.98	1.61	0.0008	0.0519	ITGBL1
TC2000009461.hg.1	8.53	7.84	1.61	0.0008	0.0519	ATP9A
TC1100011514.hg.1	12.26	11.64	1.53	0.0008	0.0519	DHCR7
TC0600008957.hg.1	5.14	4.37	1.71	0.0008	0.0532	BVES-AS1
TC1200009252.hg.1	10.96	10.19	1.71	0.0008	0.0536	TCTN2
TC1000012477.hg.1	8.52	7.78	1.67	0.0008	0.0538	HELLS
TC0700013443.hg.1	4.62	3.9	1.65	0.0008	0.0538	CFTR
TC1300008793.hg.1	12.81	12.11	1.62	0.0008	0.0544	TSC22D1
TC0100014040.hg.1	7.4	6.4	2	0.0009	0.0547	PIK3R3
TC0700013547.hg.1	11.77	11.03	1.67	0.0009	0.0547	MRPS24
TC0800008481.hg.1	13.01	12.29	1.64	0.0009	0.0547	CTHRC1
TC0300006791.hg.1	9.81	9.14	1.59	0.0008	0.0547	KAT2B
TC0600012240.hg.1	12.23	11.54	1.61	0.0009	0.0551	LMBRD1
TC1500007926.hg.1	11.43	10.76	1.59	0.0009	0.0551	RCN2
TC1000006937.hg.1	9.03	8.39	1.56	0.0009	0.0551	PLXDC2
TC1500007077.hg.1	9.13	8.33	1.74	0.0009	0.0559	WDR76
TC0500008785.hg.1	15.27	14.53	1.67	0.0009	0.056	EGR1
TC0400009352.hg.1	7.39	6.65	1.67	0.0009	0.0566	CEP44
TC2000008721.hg.1	10.59	9.91	1.6	0.0009	0.0566	APMAP
TC0500012459.hg.1	12.7	11.95	1.68	0.0009	0.0569	PDGFRB
TC0100014937.hg.1	8.99	8.24	1.69	0.0009	0.0571	FAM69A
TC0100011533.hg.1	8.48	7.8	1.6	0.0009	0.0571	ATF3
TC0400009765.hg.1	11.94	11.3	1.56	0.001	0.0577	MXD4; MIR4800
TC0X00010356.hg.1	4.63	3.84	1.73	0.001	0.0578	BTK
TC0600010057.hg.1	8.55	7.86	1.62	0.001	0.0583	ACAT2
TC1700012431.hg.1	11.13	10.44	1.61	0.001	0.0587	HOXB2
TC0300012654.hg.1	10.7	10.1	1.52	0.001	0.0587	TFDP2
TC0800011683.hg.1	12.23	11.54	1.61	0.001	0.059	FBXO32
TC0800010648.hg.1	7.1	6.46	1.56	0.001	0.0594	CYP7B1
TC1500009567.hg.1	6.3	5.71	1.51	0.0011	0.0599	LOC101928694; RP11-355N15.1
TC1500006816.hg.1	6.22	5.4	1.77	0.0011	0.0606	PGBD4
TC2000007670.hg.1	12.98	12.25	1.66	0.0011	0.0606	SNAI1
TC0700010621.hg.1	11.6	10.85	1.68	0.0011	0.0607	FKBP14
TC1800009258.hg.1	7.79	7.15	1.55	0.0011	0.0607	ZNF519
TC0X00009707.hg.1	10.74	10.13	1.53	0.0011	0.0607	MAGED4; MAGED4B; SNORA11D; SNORA11E
TC1900008058.hg.1	7.49	6.61	1.85	0.0011	0.0608	PLEKHG2
TC0200015578.hg.1	11.47	10.84	1.55	0.0011	0.0609	IDH1
TC0800008783.hg.1	10.11	9.47	1.55	0.0011	0.0613	SQLE
TC0500008835.hg.1	9.49	8.65	1.79	0.0012	0.0631	CXXC5
TC1500008983.hg.1	10.51	9.73	1.71	0.0012	0.0631	SLC12A6
TC0500012567.hg.1	10.18	9.28	1.87	0.0012	0.0634	FAXDC2
TC1600011358.hg.1	11.92	11.17	1.69	0.0013	0.0665	C16orf45
TC0100016199.hg.1	12.17	11.51	1.57	0.0013	0.067	OLFML2B
TC1200012206.hg.1	9.95	9.33	1.53	0.0013	0.067	KDM2B
TC0100007207.hg.1	10.16	9.52	1.56	0.0013	0.0673	PINK1; MIR6084
TC0600012863.hg.1	11.66	10.97	1.62	0.0014	0.0683	REV3L
TC1900011882.hg.1	8.45	7.65	1.73	0.0014	0.0684	ZNF442
TC0500013336.hg.1	9.95	9.31	1.56	0.0014	0.0688	SSBP2
TC0700008149.hg.1	9.83	9.15	1.59	0.0014	0.069	PHTF2
TC0800008352.hg.1	11.02	10.36	1.58	0.0014	0.069	VPS13B
TC1100012775.hg.1	14.04	13.23	1.75	0.0014	0.0695	ETS1
TC0100007199.hg.1	4.59	3.96	1.54	0.0014	0.07	VWA5B1
TC1200006787.hg.1	13.92	13.35	1.48	0.0014	0.07	GABARAPL1
TC0400007128.hg.1	9.53	8.71	1.77	0.0014	0.0705	TBC1D19
TC2000009014.hg.1	12.07	11.51	1.47	0.0014	0.0705	NDRG3
TC1100009043.hg.1	9.93	9.16	1.7	0.0015	0.0706	DIXDC1
TC0300013513.hg.1	10.26	9.51	1.68	0.0015	0.0713	P3H2
TC0500013244.hg.1	6.7	5.95	1.68	0.0015	0.0713	PCDHB16
TC2000009782.hg.1	11.31	10.71	1.52	0.0015	0.0713	DIDO1
TC1300008497.hg.1	11.94	11.35	1.51	0.0015	0.0714	UBL3
TC1700007469.hg.1	7.55	6.97	1.49	0.0015	0.0723	ATAD5
TC0500012388.hg.1	9.8	9.25	1.47	0.0015	0.0724	DPYSL3
TC1200010946.hg.1	12.24	11.69	1.45	0.0016	0.0732	NEMP1
TC1100007899.hg.1	12.76	12.15	1.52	0.0016	0.0734	RARRES3
TC0200009344.hg.1	7.48	6.62	1.81	0.0016	0.0737	CCDC74A
TC1400006529.hg.1	9.02	8.41	1.52	0.0016	0.0737	ANG; RNASE4
TC0200013861.hg.1	12.51	11.82	1.61	0.0016	0.0741	MALL
TC0500013349.hg.1	7.53	6.71	1.77	0.0016	0.0748	FBN2
TC0800007086.hg.1	13.95	13.41	1.45	0.0016	0.0748	DPYSL2
TC0900011379.hg.1	8.12	7.2	1.9	0.0017	0.0754	MEGF9
TC1200007204.hg.1	8.44	7.84	1.52	0.0017	0.0757	TSPAN11
TC0X00007363.hg.1	13.25	12.65	1.51	0.0017	0.0757	MAGED2
TC0500009192.hg.1	12.09	11.52	1.49	0.0017	0.0757	SGCD
TC0200009964.hg.1	13.09	12.53	1.47	0.0017	0.0757	HAT1
TC0600011228.hg.1	7.04	6.05	1.98	0.0017	0.0761	HIST1H2AK
TC0400012944.hg.1	4.5	3.82	1.6	0.0017	0.0761	HSD17B13
TC1800006448.hg.1	11.03	10.39	1.56	0.0017	0.0761	TYMS
TC0800006496.hg.1	5.13	4.54	1.51	0.0017	0.0761	MYOM2
TC2000006517.hg.1	5.28	4.69	1.5	0.0017	0.0765	TMC2
TC0100009509.hg.1	3.89	3.33	1.47	0.0017	0.0765	SYCP1
TC0300008768.hg.1	8.61	7.93	1.6	0.0018	0.0767	HMCES
TC1800007595.hg.1	6.83	6.21	1.54	0.0018	0.0776	CCDC102B
TC1400007307.hg.1	10.87	10.28	1.5	0.0018	0.0776	ARID4A
TC1200010983.hg.1	7.82	7.08	1.67	0.0018	0.0779	AVIL
TC0300013736.hg.1	10.87	10.29	1.49	0.0018	0.0779	DLG1
TC1500008154.hg.1	6.94	6.38	1.47	0.0018	0.0779	ZSCAN2
TC0600011943.hg.1	9.59	8.98	1.53	0.0018	0.0788	ENPP5
TC0700008264.hg.1	5.77	4.84	1.91	0.0019	0.0798	DBF4
TC1600010951.hg.1	7.17	6.49	1.61	0.0019	0.0798	MAF
TC1700011128.hg.1	14.02	13.43	1.5	0.0019	0.0798	SPAG9
TC0700007137.hg.1	8.4	7.83	1.49	0.0019	0.0798	BBS9
TC2000007943.hg.1	5.68	5.11	1.49	0.0019	0.0801	CDH26
TC1900006991.hg.1	10.57	9.93	1.56	0.0019	0.0802	SLC44A2
TC0500010169.hg.1	11.61	10.98	1.55	0.0019	0.0802	ANKH
TC0700013584.hg.1	12.24	11.71	1.44	0.0019	0.0802	CYP51A1
TC1100011833.hg.1	8.97	8.31	1.58	0.002	0.0806	SYTL2
TSUnmapped00000585.hg.1	10.89	10.25	1.55	0.002	0.0806	LRIG1
TC0400010609.hg.1	6.97	6.36	1.52	0.002	0.0806	CORIN
TC0500011702.hg.1	10.36	9.76	1.52	0.002	0.0806	STARD4
TC0900011565.hg.1	12.79	12.21	1.5	0.002	0.0806	ANGPTL2
TC0X00008097.hg.1	9.98	9.42	1.48	0.002	0.0806	NXT2
TC1700011519.hg.1	10.61	10.05	1.47	0.002	0.0806	HELZ
TC0600008418.hg.1	6.74	6.19	1.46	0.002	0.0806	LOC441155
TC0700009243.hg.1	11.88	11.34	1.46	0.002	0.0806	TMEM140
TC0700010321.hg.1	12.31	11.77	1.45	0.002	0.0806	ETV1
TC0100008812.hg.1	12	11.47	1.44	0.002	0.0806	PTGFR
TC0400010989.hg.1	5.19	4.66	1.44	0.002	0.0806	ADAMTS3
TC0500009377.hg.1	11.94	11.41	1.44	0.002	0.0806	SPDL1
TC1500010946.hg.1	5.02	4.26	1.69	0.0021	0.0808	TM2D3
TC1900008963.hg.1	6.47	5.58	1.86	0.0021	0.0811	ZNF471
TC2200008346.hg.1	11.2	10.37	1.78	0.0021	0.0811	MN1
TC0X00011395.hg.1	4.49	3.8	1.62	0.0021	0.0811	USP26
TC1500007619.hg.1	13.35	12.7	1.57	0.0021	0.0811	SMAD6
TC0300012027.hg.1	9.98	9.35	1.55	0.0021	0.0811	USF3
TC1200012008.hg.1	12.03	11.45	1.49	0.0021	0.0811	TBX5
TC0200015559.hg.1	7.94	7.19	1.69	0.0022	0.0823	PLEKHM3
TC1500007814.hg.1	10.73	10	1.66	0.0022	0.0823	NEO1
TC0200007618.hg.1	4.21	3.6	1.53	0.0022	0.0823	EML6
TC1000008875.hg.1	11.07	10.47	1.52	0.0022	0.0823	ADD3
TC1700010993.hg.1	11.51	10.92	1.5	0.0022	0.0823	HOXB5
TC0100018462.hg.1	10.94	10.38	1.48	0.0022	0.0823	CLCC1
TC0200016742.hg.1	8.91	8.36	1.47	0.0022	0.0823	PLA2R1
TC0500007154.hg.1	9.6	8.78	1.77	0.0022	0.0825	SLC1A3
TC0400006745.hg.1	10.66	10.06	1.52	0.0022	0.0826	HTRA3
TC1000008686.hg.1	9.02	8.38	1.56	0.0022	0.0829	DPCD
TC0100016539.hg.1	11.32	10.72	1.51	0.0022	0.0829	ANGPTL1
TC0300013938.hg.1	9.88	9.11	1.7	0.0022	0.0831	VGLL4
TC1200012240.hg.1	13.49	12.78	1.63	0.0023	0.0837	RSRC2
TSUnmapped00000106.hg.1	7.31	6.67	1.56	0.0023	0.0837	LRP6
TC0300012781.hg.1	11.06	10.51	1.46	0.0023	0.084	WWTR1
TC0700011817.hg.1	7.67	6.86	1.75	0.0023	0.0841	COL1A2
TC0700006656.hg.1	5.73	4.95	1.72	0.0024	0.0841	RSPH10B2
TC0800010938.hg.1	4.08	3.39	1.61	0.0024	0.0841	FABP4
TC0100018519.hg.1	6.1	5.42	1.6	0.0023	0.0841	F11R
TC0500010766.hg.1	13.88	13.23	1.57	0.0024	0.0841	PLPP1; RNF138P1
TC2200007360.hg.1	7.48	6.83	1.57	0.0024	0.0841	CBY1
TC0300007437.hg.1	9.56	8.93	1.55	0.0023	0.0841	MANF
TC1600009977.hg.1	6.38	5.79	1.5	0.0024	0.0841	ZNF688
TC1100008669.hg.1	11.38	10.83	1.46	0.0024	0.0841	PRSS23
TC0200012643.hg.1	11.86	11.33	1.45	0.0024	0.0841	CCDC88A
TC1300008091.hg.1	4.6	4.07	1.44	0.0023	0.0841	ATP11A
TC0100015598.hg.1	13.42	12.9	1.43	0.0023	0.0841	TXNIP
TC0600012316.hg.1	13.3	12.8	1.42	0.0024	0.0841	TMEM30A
TC0700009061.hg.1	16.5	15.99	1.42	0.0024	0.0841	CALU
TC0200012433.hg.1	9.75	9.14	1.52	0.0024	0.0846	PREPL
TC0200016689.hg.1	5.72	4.89	1.77	0.0025	0.0852	SLC4A5
TC1700010914.hg.1	9.68	8.92	1.69	0.0025	0.0852	ARL17B
TC1800008317.hg.1	8.89	8.35	1.45	0.0025	0.0852	ZNF521
TC1700011298.hg.1	7.77	7.17	1.52	0.0025	0.0856	TUBD1
TC0100011871.hg.1	6.64	5.74	1.87	0.0025	0.086	HIST3H2BB
TC0900008202.hg.1	12.21	11.59	1.54	0.0025	0.0861	TGFBR1
TC0100011245.hg.1	5.92	5.37	1.46	0.0025	0.0861	ADORA1
TC0200012404.hg.1	14.88	14.38	1.41	0.0025	0.0861	ZFP36L2
TC0100006840.hg.1	14.28	13.76	1.43	0.0026	0.0863	TARDBP
TC0400006491.hg.1	9.68	9.07	1.52	0.0026	0.0865	IDUA
TC1900010025.hg.1	11.13	10.62	1.43	0.0026	0.0865	CRLF1
TC1900007852.hg.1	5.87	4.65	2.33	0.0026	0.087	FFAR3
TC0300009471.hg.1	11.8	11.14	1.58	0.0026	0.087	SKIL
TC0200015002.hg.1	13.18	12.62	1.47	0.0026	0.087	CHN1
TC0400012938.hg.1	5.67	5.13	1.45	0.0026	0.087	RASGEF1B
TC1200008026.hg.1	9.6	8.95	1.57	0.0026	0.0871	LEMD3
TC1100008188.hg.1	8.98	8.4	1.49	0.0026	0.0871	PPP6R3
TC1000012492.hg.1	9.48	8.62	1.82	0.0026	0.0877	CUTC
TC0600007285.hg.1	11.38	10.73	1.56	0.0027	0.0884	HIST1H2AE
TC0200010803.hg.1	7.08	6.32	1.7	0.0027	0.0893	PLCD4
TC2100007072.hg.1	10.9	10.34	1.48	0.0027	0.0893	TTC3
TC1100010274.hg.1	9.93	9.38	1.47	0.0027	0.0893	SPTY2D1
TC0800008474.hg.1	6.07	5.23	1.79	0.0028	0.0895	BAALC
TC0500011579.hg.1	8.58	7.94	1.55	0.0027	0.0895	ST8SIA4
TC1200008629.hg.1	14.17	13.55	1.54	0.0027	0.0895	DRAM1
TC1200011207.hg.1	8.25	7.58	1.59	0.0028	0.0899	CPM
TC0100010196.hg.1	5.75	5.18	1.49	0.0028	0.0899	NTRK1
TC1900011248.hg.1	6.25	5.71	1.46	0.0028	0.0899	VSIG10L
TC0200008573.hg.1	9.87	9.35	1.43	0.0028	0.0899	UNC50
TC1700011574.hg.1	7.24	6.41	1.77	0.0028	0.0905	ABCA8
TC0700008918.hg.1	5.51	4.9	1.53	0.0028	0.0905	KCND2
TC0200010219.hg.1	10.2	9.58	1.54	0.0029	0.0908	FAM171B
TC0100007184.hg.1	8.05	7.47	1.5	0.0029	0.0919	OTUD3
TC1000010362.hg.1	7.7	7.13	1.49	0.0029	0.0919	ZNF248
TC0600014083.hg.1	11.58	10.91	1.59	0.003	0.0927	HIST1H2AG
TC0200009739.hg.1	10.29	9.72	1.48	0.003	0.0927	GALNT5
TC1600010174.hg.1	5.49	4.99	1.41	0.003	0.0936	MYLK3
TC1200010838.hg.1	6.83	6.17	1.58	0.003	0.094	ZNF385A
TC1300008644.hg.1	14.02	13.49	1.45	0.003	0.094	POSTN
TC1600006826.hg.1	5.49	4.9	1.5	0.0031	0.0942	ABAT
TC1500010698.hg.1	11.06	10.47	1.51	0.0031	0.0943	SNRPN; SNURF; SNORD107; PWARSN
TC0400008841.hg.1	11.06	10.53	1.44	0.0031	0.0943	ELMOD2
TC0600012314.hg.1	11.9	11.22	1.61	0.0031	0.0948	COL12A1
TC1100012474.hg.1	5.62	5.11	1.42	0.0031	0.0948	MPZL2
TC1700010704.hg.1	6.13	5.53	1.51	0.0032	0.0954	ZNF385C
TC1400006970.hg.1	12.51	11.93	1.5	0.0032	0.0954	PNN
TC0700008023.hg.1	9.13	8.56	1.49	0.0032	0.0954	GATSL2
TC0600012299.hg.1	10.03	9.35	1.6	0.0032	0.0963	SLC17A5
TC1500007513.hg.1	10.32	9.8	1.43	0.0032	0.0963	LACTB
TC0600007684.hg.1	12.84	12.28	1.47	0.0033	0.0968	SLC39A7
TC1300006810.hg.1	10.34	9.81	1.44	0.0033	0.0968	PDS5B
TC1600006788.hg.1	6.08	5.44	1.57	0.0033	0.0972	RBFOX1
TC1100009915.hg.1	4.14	3.61	1.44	0.0033	0.0972	OR51V1
TC1500010886.hg.1	7.57	6.9	1.59	0.0033	0.0973	CALML4
TC0100013545.hg.1	11.51	10.95	1.47	0.0033	0.0973	SDC3
TC0400007232.hg.1	5.4	4.85	1.46	0.0033	0.0973	C4orf19
TC0800010685.hg.1	8.71	8.16	1.46	0.0033	0.0973	MYBL1
TC1100011658.hg.1	6.83	6.15	1.6	0.0034	0.0975	MAP6
TC0200015460.hg.1	7.25	6.44	1.75	0.0035	0.099	ICA1L
TC1100013087.hg.1	8.88	8.17	1.64	0.0035	0.099	BIRC3
TC0100009938.hg.1	9.8	9.26	1.46	0.0035	0.099	MLLT11
TC0800012299.hg.1	10.2	9.66	1.46	0.0035	0.099	HOOK3
TC0300008847.hg.1	12.05	11.51	1.45	0.0035	0.099	ACKR4
TC1000007596.hg.1	11.02	10.5	1.43	0.0035	0.099	TIMM23B
TC1000008396.hg.1	16.71	16.24	1.39	0.0035	0.099	IFIT2
TC0600008722.hg.1	9.5	8.59	1.88	0.0035	0.0994	ZNF292
TC2000006813.hg.1	10.04	9.44	1.51	0.0036	0.0999	MGME1
TC0900011523.hg.1	15.74	15.25	1.41	0.0035	0.0999	HSPA5
TC0X00011305.hg.1	7.79	7.17	1.54	0.0036	0.1	NHSL2
TC1600011168.hg.1	10.34	9.73	1.52	0.0036	0.1	ZCCHC14
TC0900008109.hg.1	8.49	7.94	1.46	0.0036	0.1	HABP4
TC0300013926.hg.1	6.82	6.08	1.68	0.0036	0.1004	SUMF1
TC0500012631.hg.1	10.47	9.89	1.49	0.0036	0.1004	EBF1
TC1200006561.hg.1	8.2	7.62	1.49	0.0036	0.1004	RAD51AP1
TC0600009597.hg.1	14.91	14.39	1.43	0.0036	0.1004	TNFAIP3
TC0X00007977.hg.1	4.6	4.08	1.44	0.0037	0.1011	GPRASP1
TC0400010681.hg.1	5.96	5.24	1.64	0.0037	0.1013	LRRC66
TC0200007803.hg.1	6.98	6.37	1.52	0.0037	0.1013	LGALSL
TC2000007760.hg.1	8.82	8.08	1.67	0.0037	0.1014	TSHZ2
TC1100009611.hg.1	12.13	11.56	1.48	0.0037	0.1014	JAM3
TC0600014374.hg.1	10.02	9.49	1.45	0.0037	0.1022	PHF10
TC0400011411.hg.1	4.64	4.03	1.53	0.0038	0.1025	ADH7
TC0800010880.hg.1	8.36	7.82	1.46	0.0038	0.1035	IL7
TC2000009357.hg.1	8.5	7.43	2.1	0.0038	0.1036	PREX1
TC0700012889.hg.1	7.62	7.07	1.47	0.0038	0.1038	OR10AC1
TC1700010200.hg.1	9.74	9.2	1.45	0.0039	0.1042	ALDOC
TC0400009904.hg.1	4.18	3.69	1.4	0.0039	0.1045	PPP2R2C
TC1100013007.hg.1	13.47	12.99	1.4	0.0039	0.1045	ZFP91-CNTF
TC0200016504.hg.1	6.19	4.89	2.46	0.0039	0.1049	CCDC138
TC0500007972.hg.1	13.09	12.48	1.53	0.004	0.1051	VCAN
TC1200007561.hg.1	10.22	9.73	1.4	0.0039	0.1051	SPATS2
TC0200011975.hg.1	10.21	9.74	1.38	0.004	0.1051	TP53I3
TC1400007320.hg.1	8.69	7.89	1.74	0.004	0.1056	DACT1
TC0500009853.hg.1	6.07	5.34	1.66	0.004	0.1056	TERT
TC0400006685.hg.1	9.97	9.36	1.53	0.004	0.1056	WFS1
TC1900007515.hg.1	12.07	11.48	1.5	0.004	0.1056	ZNF738
TC1000009516.hg.1	8.08	7.44	1.55	0.0041	0.1068	DIP2C
TC0900009827.hg.1	9.87	9.38	1.4	0.0041	0.1076	TOPORS
TC0600013010.hg.1	13.32	12.86	1.38	0.0041	0.1076	MAN1A1
TC0900009127.hg.1	13.12	12.34	1.72	0.0042	0.1081	COL5A1
TC0200016454.hg.1	9.61	9.05	1.47	0.0042	0.1083	KIAA1841
TC0X00010136.hg.1	9.02	8.36	1.58	0.0042	0.1087	TAF9B
TC2000006558.hg.1	6.68	6.05	1.55	0.0042	0.1087	HSPA12B
TC0100006806.hg.1	10.07	9.45	1.53	0.0042	0.1087	UBE4B
TC0X00008886.hg.1	6.29	5.7	1.52	0.0042	0.1087	GTPBP6
TC0100017948.hg.1	6.57	6.05	1.43	0.0042	0.1087	CHML
TC0100008641.hg.1	11.58	11.12	1.37	0.0042	0.1087	MIER1
TC0200015204.hg.1	12.19	11.48	1.64	0.0043	0.1088	COL5A2
TC1300009598.hg.1	6.66	5.91	1.69	0.0043	0.1091	GPR183
TC0100014127.hg.1	7.39	6.72	1.59	0.0043	0.1091	SPATA6
TC2200006638.hg.1	4.96	4.3	1.58	0.0043	0.1091	DGCR8
TC0700012712.hg.1	14.19	13.68	1.42	0.0043	0.1091	LUZP6; MTPN
TC0600009310.hg.1	14.81	14.34	1.39	0.0043	0.1091	GJA1
TC1200008081.hg.1	8.82	8.12	1.63	0.0043	0.1092	DYRK2
TC0900012270.hg.1	5.62	4.83	1.72	0.0043	0.1093	FRRS1L
TC1100009068.hg.1	9.48	8.73	1.69	0.0043	0.1095	NCAM1
TC0500008309.hg.1	7.1	6.53	1.48	0.0043	0.1095	CAMK4
TC0200014912.hg.1	10.48	9.61	1.83	0.0044	0.1097	DLX2
TC1300006923.hg.1	9.26	8.61	1.57	0.0044	0.1097	NHLRC3
TC0100008503.hg.1	5.77	5.18	1.51	0.0045	0.1118	HOOK1
TC1000008954.hg.1	11.42	10.86	1.47	0.0045	0.1118	CASP7
TC0100018360.hg.1	5.47	4.96	1.42	0.0045	0.1118	DISC1
TSUnmapped00000558.hg.1	12.26	11.79	1.38	0.0045	0.1118	HYOU1
TC1700007560.hg.1	6.26	5.55	1.63	0.0046	0.1129	CCL8
TC1600007931.hg.1	12.3	11.73	1.49	0.0046	0.1129	LPCAT2
TC1300006987.hg.1	8.15	7.64	1.42	0.0046	0.1129	DGKH
TC0X00009890.hg.1	9.96	9.46	1.41	0.0046	0.1129	ZC4H2
TC1100013189.hg.1	6.35	5.82	1.44	0.0046	0.1132	CFL1
TC1400009175.hg.1	11.21	10.7	1.43	0.0046	0.1132	NID2
TC1700008603.hg.1	8.46	7.99	1.38	0.0046	0.1136	CEP95
TC1300008225.hg.1	10.71	10.19	1.43	0.0046	0.1138	PSPC1
TC0100010905.hg.1	6.63	5.84	1.73	0.0047	0.1145	SWT1
TC0900011389.hg.1	4.76	4.17	1.51	0.0047	0.1151	PHF19
TC0X00007031.hg.1	13.5	13	1.41	0.0047	0.1156	DDX3X
TC0100015855.hg.1	4.88	4.26	1.54	0.0048	0.1158	PGLYRP4
TC0200010239.hg.1	15.94	15.45	1.4	0.0048	0.1158	COL3A1; MIR3606
TC0700011502.hg.1	7.77	7.2	1.49	0.0048	0.1165	ABHD11
TC1600010467.hg.1	5.82	5.32	1.41	0.0048	0.1166	CNGB1
TC1700010763.hg.1	7.31	6.73	1.49	0.0049	0.1167	BRCA1
TC1500010841.hg.1	7.32	6.72	1.51	0.0049	0.1168	CHRFAM7A
TC2200006718.hg.1	7.84	7.3	1.45	0.0049	0.1168	SDF2L1
TC0100016366.hg.1	10.38	9.82	1.48	0.0049	0.117	KIFAP3
TC0200009049.hg.1	10.01	9.46	1.46	0.0049	0.117	INSIG2
TC1600009683.hg.1	4.61	4.09	1.44	0.0049	0.117	IGSF6
TC1400008333.hg.1	11.84	11.37	1.39	0.0049	0.117	PPP2R5C
TC2100007467.hg.1	9.06	8.55	1.42	0.005	0.1176	DIP2A
TC0100007463.hg.1	13.19	12.69	1.41	0.005	0.1176	HMGN2
TC2200007780.hg.1	10.3	9.81	1.41	0.005	0.1176	CRELD2
TC1000009152.hg.1	15.22	14.77	1.37	0.005	0.1176	HTRA1
TC0200010796.hg.1	11.3	10.82	1.39	0.005	0.1177	CTDSP1
TC0500011705.hg.1	14.24	13.57	1.6	0.005	0.118	NREP
TC0100010389.hg.1	7.33	6.7	1.55	0.005	0.118	HSD17B7
TC1900007115.hg.1	14.25	13.78	1.38	0.005	0.118	NFIX
TC1200011557.hg.1	8.31	7.44	1.82	0.0051	0.1185	CEP83
TC0800007888.hg.1	6.01	5.36	1.56	0.0051	0.1185	C8orf34
TC1100007701.hg.1	4.21	3.74	1.39	0.0052	0.1202	OR6Q1
TC1000011368.hg.1	4.63	4.16	1.39	0.0052	0.1206	ANKRD22
TC0200012648.hg.1	10.91	10.35	1.48	0.0052	0.1209	PPP4R3B
TC0500010265.hg.1	7.14	6.36	1.71	0.0052	0.121	CDH18
TC0600011127.hg.1	8.69	8.09	1.52	0.0052	0.121	HIST1H1C
TC0100010123.hg.1	10.86	10.36	1.42	0.0052	0.121	FDPS
TC1700012307.hg.1	5.08	4.51	1.48	0.0053	0.1211	TSEN54
TC0200006983.hg.1	6.29	5.79	1.41	0.0053	0.1211	EFR3B
TC1300009522.hg.1	9.84	9.36	1.4	0.0053	0.1217	UGGT2
TC0800010016.hg.1	10.51	9.94	1.49	0.0054	0.1219	SARAF
TC0200007200.hg.1	14.52	14.07	1.38	0.0053	0.1219	LTBP1
TC1200012610.hg.1	7.81	6.89	1.9	0.0054	0.1221	SSPN
TC1200010874.hg.1	11.9	11.45	1.37	0.0054	0.1221	MMP19
TC0100016982.hg.1	4.94	4.29	1.57	0.0054	0.1222	MYBPH
TC0300007745.hg.1	13.33	12.88	1.36	0.0054	0.1229	ARL6IP5
TC1200012570.hg.1	9.7	8.94	1.69	0.0055	0.1234	CACNA1C
TC1500008008.hg.1	7.18	6.58	1.52	0.0055	0.1234	KIAA1024
TC0100007315.hg.1	5.58	5.02	1.47	0.0055	0.1235	ZNF436-AS1
TC1200008739.hg.1	11.26	10.8	1.37	0.0055	0.1235	TMEM263
TC0200006757.hg.1	6.78	5.76	2.02	0.0056	0.1238	TRIB2
TC1100008381.hg.1	6.27	5.76	1.42	0.0056	0.1238	P2RY6
TC1400010749.hg.1	6.54	6.05	1.41	0.0056	0.1239	LINC01599
TC0100015049.hg.1	8.67	7.92	1.69	0.0056	0.124	FRRS1
TC0900010913.hg.1	5.23	4.63	1.52	0.0057	0.1246	ZNF367
TC0600011659.hg.1	5.2	4.66	1.46	0.0057	0.1246	PXT1
TC0200008248.hg.1	9.71	9.22	1.4	0.0057	0.1246	ELMOD3
TC1800008750.hg.1	14.37	13.9	1.38	0.0057	0.1246	TCF4
TC0800009764.hg.1	10.96	10.36	1.52	0.0057	0.1248	PSD3
TC0100017289.hg.1	11.59	11.05	1.46	0.0058	0.1257	PTPN14
TC0600008601.hg.1	6.37	5.86	1.42	0.0058	0.1257	IRAK1BP1
TC1900009627.hg.1	10.68	10.17	1.42	0.0058	0.1257	TYK2
TC0700009501.hg.1	4.33	3.8	1.44	0.0058	0.1258	TAS2R41
TSUnmapped00000153.hg.1	5.08	4.57	1.42	0.0058	0.1258	AC208162.1
TC1200010833.hg.1	11.44	10.93	1.42	0.0059	0.1259	CBX5; MIR3198-2
TC1000007404.hg.1	11.91	11.44	1.39	0.0058	0.1259	CSGALNACT2
TC0200016651.hg.1	14.02	13.56	1.38	0.0059	0.1259	CYP1B1
TC1700008372.hg.1	12.97	12.44	1.44	0.0059	0.1261	SCPEP1
TC0300007269.hg.1	4.53	4	1.44	0.0059	0.1262	TMIE
TC1100008328.hg.1	9.71	9.25	1.38	0.0059	0.1262	RNF121
TC1500009861.hg.1	12.04	11.59	1.37	0.0059	0.1262	ITGA11
TC0500012138.hg.1	14.16	13.63	1.44	0.006	0.1267	SPOCK1
TC1200008184.hg.1	11.1	10.63	1.38	0.006	0.1267	TBC1D15
TC0600012875.hg.1	11.67	11.21	1.38	0.006	0.127	FYN
TC0300008196.hg.1	6.45	5.84	1.53	0.006	0.1273	ZPLD1
TC0200010152.hg.1	11.22	10.71	1.42	0.0061	0.1283	UBE2E3
TC0500011276.hg.1	6.12	5.45	1.59	0.0061	0.1284	FAM151B
TC1400006664.hg.1	5.54	4.87	1.59	0.0061	0.1284	REM2
TC0600012434.hg.1	10.69	10.09	1.51	0.0061	0.1284	ME1
TC2200007607.hg.1	12.73	12.28	1.37	0.0061	0.1284	NUP50
TC0100010467.hg.1	6.1	5.46	1.56	0.0062	0.1289	UCK2
TC1300009514.hg.1	10.04	9.43	1.53	0.0062	0.1289	DZIP1
TC0600008069.hg.1	7.02	6.54	1.4	0.0062	0.1289	KLC4
TC1200009198.hg.1	5.8	5.33	1.38	0.0062	0.1289	LRRC43
TC0900011160.hg.1	6.98	6.38	1.52	0.0063	0.129	EPB41L4B
TC0600013682.hg.1	10.49	10.03	1.38	0.0063	0.1293	TMEM242
TC0100012921.hg.1	12.48	12.01	1.39	0.0064	0.1303	DHRS3; MIR6730
TSUnmapped00000052.hg.1	5.14	4.68	1.38	0.0064	0.1303	HHAT
TC0700006632.hg.1	4.39	3.63	1.69	0.0064	0.1305	OCM
TC1500008046.hg.1	12.08	11.54	1.46	0.0064	0.1305	CEMIP
TC0600013945.hg.1	5.43	4.93	1.42	0.0064	0.1305	KIF25-AS1
TC0300012768.hg.1	4.72	3.92	1.74	0.0065	0.1313	CP
TC0900012167.hg.1	12.64	12.15	1.41	0.0065	0.1313	GSN
TC0300009916.hg.1	7.56	6.99	1.48	0.0065	0.1314	HES1
TC1000010070.hg.1	11.16	10.7	1.37	0.0065	0.1314	PRTFDC1
TC0200015193.hg.1	5.01	4.4	1.53	0.0065	0.1318	CALCRL
TC1300009907.hg.1	7.2	6.5	1.63	0.0066	0.1326	DCUN1D2
TC0700009333.hg.1	9.94	9.27	1.59	0.0066	0.1326	UBN2
TC1900009820.hg.1	11.85	11.33	1.44	0.0066	0.1326	DDX39A
TC0200011503.hg.1	13.08	12.62	1.38	0.0066	0.1326	PXDN
TC0200010473.hg.1	9.89	9.27	1.54	0.0067	0.134	FZD7
TC2000007497.hg.1	4.73	4.23	1.41	0.0067	0.134	WFDC13
TC1700008440.hg.1	4.88	4.39	1.4	0.0068	0.1344	PPM1E
TC1700010709.hg.1	6.79	6.35	1.36	0.0068	0.1347	KAT2A
TC0400008362.hg.1	12.9	12.38	1.43	0.0068	0.1351	OSTC
TC1400010763.hg.1	5.05	4.53	1.43	0.0068	0.1351	TMEM229B
TCUn_GL000219v100006438.hg.1	9.29	8.82	1.38	0.0069	0.1358	LOC283788; AL592183.1
TC2200009364.hg.1	7.89	7.37	1.44	0.0069	0.1361	CPT1B
TSUnmapped00000435.hg.1	5.09	4.54	1.46	0.007	0.1362	RPS6KA1
TC0600008014.hg.1	8.9	8.43	1.39	0.007	0.1362	MDFI
TC1300008371.hg.1	7.83	7.35	1.39	0.007	0.1362	CENPJ
TC1100008378.hg.1	5.36	4.75	1.53	0.007	0.1365	P2RY2
TC2200007419.hg.1	10.7	9.96	1.67	0.0071	0.1366	TNRC6B
TC0600014264.hg.1	10.88	10.32	1.47	0.0071	0.1366	DDAH2
TC0600012597.hg.1	5.99	5.46	1.45	0.007	0.1366	EPHA7
TC1700012437.hg.1	14.05	13.58	1.39	0.0071	0.1369	SRSF1
TC0100014995.hg.1	14.39	13.96	1.35	0.0071	0.137	CNN3
TC0600008209.hg.1	7.64	7.04	1.52	0.0072	0.1375	CENPQ
TC1700008929.hg.1	10.03	9.54	1.41	0.0072	0.1375	TEN1; CDK3; TEN1-CDK3
TC2100008562.hg.1	14.61	14.19	1.34	0.0072	0.1375	RUNX1
TC1100012262.hg.1	11.65	11.22	1.35	0.0072	0.1381	RDX
TC0400012245.hg.1	8.48	7.66	1.76	0.0072	0.1385	FAM198B
TC0500010490.hg.1	4.86	4.39	1.38	0.0073	0.1387	UGT3A1
TC0900008238.hg.1	5.58	4.89	1.61	0.0073	0.1391	MURC
TC1900007853.hg.1	5.98	5.24	1.67	0.0073	0.1393	GPR42
TC0600012968.hg.1	6.64	6.12	1.43	0.0074	0.1399	TRAPPC3L
TC1000009104.hg.1	9.67	9.07	1.51	0.0074	0.14	PLPP4
TC1000009149.hg.1	11.19	10.77	1.34	0.0074	0.1401	PLEKHA1
TC0800007767.hg.1	5.85	5.29	1.47	0.0074	0.1402	RAB2A
TC1500010128.hg.1	11.27	10.71	1.47	0.0074	0.1402	TBC1D2B
TC0200015093.hg.1	5.29	4.4	1.85	0.0075	0.1404	ZNF385B
TC1400009842.hg.1	13.37	12.94	1.35	0.0075	0.1404	SEL1L
TC1600011405.hg.1	9.69	9.13	1.47	0.0075	0.1407	GINS3
TC0100013021.hg.1	9.63	9.2	1.35	0.0075	0.1407	HSPB7
TC0500011433.hg.1	8.09	7.49	1.52	0.0076	0.141	CETN3
TC0800012168.hg.1	8.85	8.26	1.5	0.0076	0.141	NRBP2; MIR6845
TC0500012467.hg.1	7.46	6.81	1.57	0.0076	0.1411	ARSI
TC1400010755.hg.1	9.11	8.62	1.41	0.0076	0.1412	PSMA3-AS1
TC1400010777.hg.1	6.04	5.46	1.49	0.0076	0.1416	TC2N
TC0700011584.hg.1	7.33	6.61	1.65	0.0076	0.1417	FGL2
TC0200008534.hg.1	9.79	9.23	1.47	0.0077	0.1418	ANKRD36
TC0300011525.hg.1	10.33	9.78	1.46	0.0077	0.1418	RYBP
TC0500009055.hg.1	10.91	10.39	1.43	0.0077	0.142	ABLIM3
TC0700010899.hg.1	6.26	5.64	1.53	0.0077	0.1422	POLR2J4
TC0300009713.hg.1	5.92	5.36	1.47	0.0077	0.1422	EPHB3
TC2000007058.hg.1	10.42	9.96	1.37	0.0077	0.1422	FRG1BP
TC1800007233.hg.1	5.43	4.73	1.63	0.0079	0.1427	KATNAL2
TC1900011190.hg.1	5.79	5.17	1.54	0.0078	0.1427	IZUMO2
TC1700007557.hg.1	14.76	14.28	1.39	0.0078	0.1427	CCL2
TC0500011352.hg.1	8.49	8.02	1.38	0.0078	0.1427	EDIL3
TC2100006787.hg.1	9.57	9.13	1.35	0.0078	0.1427	GABPA
TC0700011782.hg.1	9.37	8.89	1.39	0.0079	0.1437	FAM133B
TC0100006739.hg.1	4.35	3.86	1.4	0.008	0.1439	SLC45A1
TC1900011672.hg.1	4.1	3.57	1.44	0.008	0.1444	CCDC130
TC0700011969.hg.1	12.06	11.57	1.41	0.008	0.1445	MCM7
TC1400009139.hg.1	6.61	6.05	1.47	0.0081	0.1446	SAV1
TC0100011263.hg.1	4.48	4.01	1.38	0.0081	0.1446	OPTC
TC1700012449.hg.1	5.61	5.15	1.38	0.0081	0.1446	CSHL1
TC0100018176.hg.1	4.82	4.36	1.37	0.008	0.1446	FHAD1
TC1900011894.hg.1	7.07	6.42	1.56	0.0082	0.1458	CACNA1A
TC0500010199.hg.1	7.32	6.7	1.54	0.0082	0.1458	FAM134B
TC0900007854.hg.1	6.52	5.95	1.48	0.0082	0.1458	C9orf47; S1PR3
TC1300009810.hg.1	11.26	10.75	1.42	0.0082	0.1458	ANKRD10
TC0600010056.hg.1	13.65	13.18	1.38	0.0082	0.1468	WTAP
TC1900009488.hg.1	6.25	5.55	1.63	0.0083	0.1475	PCP2
TC0400012620.hg.1	9.38	8.79	1.51	0.0083	0.1477	CENPU
TC0100017083.hg.1	11.1	10.57	1.44	0.0084	0.1486	RAB7B
TC1400007563.hg.1	6.76	6.17	1.51	0.0085	0.1489	SLC10A1
TC1900009079.hg.1	5.35	4.82	1.44	0.0085	0.1489	MIER2
TC0X00011410.hg.1	5.48	4.85	1.55	0.0086	0.1497	MAGEA10-MAGEA5; RP11-1007I13.4
TC2200007505.hg.1	5.56	5.02	1.45	0.0086	0.1497	2024-09-03
TC1500007986.hg.1	13.24	12.79	1.36	0.0086	0.1497	MORF4L1
TC1400009422.hg.1	9.2	8.62	1.5	0.0086	0.15	RAB15
TC0300011853.hg.1	7.12	6.55	1.49	0.0087	0.15	SENP7
TC1200008790.hg.1	10.08	9.51	1.49	0.0087	0.15	USP30
TC1400008940.hg.1	12.61	12.1	1.42	0.0086	0.15	NFKBIA
TC0100016709.hg.1	11.05	10.57	1.39	0.0087	0.15	TPR
TC0600009362.hg.1	5.74	5.27	1.39	0.0087	0.15	HEY2
TC1500009386.hg.1	10.66	10.21	1.37	0.0087	0.15	GABPB1
TC1900008384.hg.1	13.71	13.25	1.37	0.0086	0.15	CALM3
TC0400012821.hg.1	8.41	7.81	1.52	0.0087	0.1504	C4orf22
TC0600009426.hg.1	8.72	8.09	1.55	0.0088	0.1509	LAMA2
TC1800008628.hg.1	4.8	4.3	1.41	0.0088	0.1514	ZBTB7C
TC1400008182.hg.1	4.68	4.22	1.37	0.0088	0.1514	CYP46A1
TC1700009318.hg.1	11	10.55	1.36	0.0088	0.1514	FAM101B
TC1400009766.hg.1	9.46	8.77	1.61	0.009	0.1521	IRF2BPL
TC0800009735.hg.1	7.66	7.03	1.54	0.0089	0.1521	MTUS1
TC0200016773.hg.1	5.32	4.8	1.42	0.0089	0.1521	SLC23A3
TC0100015023.hg.1	11.93	11.44	1.4	0.009	0.1521	DPYD
TC1300006802.hg.1	9.09	8.62	1.38	0.0089	0.1521	BRCA2
TC1500009574.hg.1	13.44	12.98	1.38	0.0089	0.1521	ADAM10
TC0X00010329.hg.1	10.84	10.23	1.53	0.009	0.1524	TSPAN6
TC0700012812.hg.1	12.8	12.39	1.33	0.009	0.1524	MKRN1
TC0700010934.hg.1	11.81	11.32	1.4	0.009	0.1525	H2AFV
TC1900007268.hg.1	6.79	6.08	1.63	0.0091	0.1526	AP1M1
TC0500011470.hg.1	7.9	7.2	1.62	0.0091	0.1526	FAM172A; POU5F2; MIR2277
TC0700013355.hg.1	4.84	4.34	1.41	0.0091	0.1526	NME8
TC0400008641.hg.1	9.58	8.9	1.61	0.0091	0.1529	FAT4
TC0800011312.hg.1	11.71	11.2	1.42	0.0091	0.1531	RRM2B
TC0500013300.hg.1	5.97	5.32	1.57	0.0092	0.1533	C9
TC1400008036.hg.1	4.79	4.31	1.39	0.0092	0.1533	COX8C
TC0500009386.hg.1	4.38	3.94	1.36	0.0092	0.1533	FOXI1
TC0400010529.hg.1	5.47	4.66	1.76	0.0092	0.1535	APBB2
TC0900010370.hg.1	5.08	4.52	1.48	0.0092	0.1535	TRPM3
TC0800007119.hg.1	8.08	7.55	1.44	0.0093	0.1535	ESCO2
TC1000012577.hg.1	13.39	12.94	1.37	0.0092	0.1535	LIPA
TC0500007368.hg.1	14.52	14.09	1.35	0.0093	0.1535	ITGA2
TC0100017118.hg.1	8.56	7.83	1.66	0.0093	0.1537	YOD1
TC0200010273.hg.1	10.12	9.56	1.47	0.0093	0.1539	NAB1
TC0X00009205.hg.1	14.35	13.95	1.32	0.0093	0.1539	SH3KBP1
TC0100007958.hg.1	6.1	5.51	1.51	0.0093	0.1542	ZFP69B
TC0100014660.hg.1	12.2	11.73	1.38	0.0094	0.1543	FUBP1
TC1200011591.hg.1	8.43	7.86	1.48	0.0094	0.1544	NTN4
TC1000011726.hg.1	10.42	9.97	1.37	0.0094	0.1544	SH3PXD2A
TC0600008931.hg.1	7.98	7.55	1.35	0.0094	0.1544	GRIK2
TC1400007354.hg.1	11.59	11.15	1.35	0.0094	0.1544	PPM1A
TC0600012554.hg.1	4.4	3.73	1.59	0.0095	0.1545	BACH2
TC1200012605.hg.1	4.95	4.49	1.37	0.0095	0.1547	LRMP
TC1600011375.hg.1	9.55	8.78	1.7	0.0096	0.1555	QPRT
TC0900008150.hg.1	7.03	6.47	1.47	0.0096	0.1555	TMOD1
TC1600006653.hg.1	9.23	8.5	1.66	0.0096	0.1562	THOC6
TC1500009127.hg.1	5.3	4.79	1.42	0.0096	0.1562	PPP1R14D
TC0500010523.hg.1	10.58	10.03	1.46	0.0097	0.1565	GDNF
TC0500012030.hg.1	5.74	4.86	1.84	0.0098	0.1572	GDF9
TC1700008539.hg.1	12.44	11.92	1.43	0.0097	0.1572	MRC2
TC0200014288.hg.1	11.46	11	1.38	0.0097	0.1572	FAM168B
TC1700010038.hg.1	6.14	5.71	1.34	0.0097	0.1572	ULK2
TC1000010847.hg.1	5.59	5.06	1.44	0.0099	0.1583	DNA2
TC0700011562.hg.1	9.31	8.91	1.32	0.0099	0.1583	TMEM120A
TC1200010415.hg.1	10.21	9.67	1.45	0.0099	0.1586	SLC2A13
TC2200007320.hg.1	6.53	6.06	1.38	0.0099	0.1586	GALR3
TC0300012170.hg.1	10.27	9.82	1.37	0.0099	0.1587	GOLGB1
TC1100011294.hg.1	8.08	7.62	1.37	0.01	0.159	CTSF
TC1400006851.hg.1	10.95	10.5	1.36	0.01	0.1594	ARHGAP5
TC0300011930.hg.1	5.41	4.79	1.54	0.0101	0.1596	BBX
TC0300008173.hg.1	14.09	13.69	1.32	0.0101	0.1597	PCNP
TC1700007790.hg.1	9.83	9.34	1.4	0.0101	0.1604	CDC6
TC1300010031.hg.1	4.28	3.77	1.42	0.0101	0.1606	CCDC169-SOHLH2
TC1200011598.hg.1	5.93	5.2	1.66	0.0104	0.161	HAL
TC2100008380.hg.1	7.99	7.35	1.56	0.0103	0.161	KRTAP12-2
TC0200011992.hg.1	7.82	7.26	1.48	0.0103	0.161	DNAJC27
TC0800007043.hg.1	4.45	3.89	1.48	0.0103	0.161	ADAM7
TC0400010944.hg.1	5.31	4.77	1.46	0.0103	0.161	CSN2
TC1100013108.hg.1	4.79	4.26	1.44	0.0102	0.161	GRAMD1B
TC1500006703.hg.1	5.82	5.31	1.42	0.0103	0.161	GOLGA8T
TC0900010746.hg.1	4.35	3.85	1.41	0.0104	0.161	SYK
TC0200015887.hg.1	11.44	10.96	1.39	0.0103	0.161	CUL3
TC1200011393.hg.1	5.17	4.69	1.39	0.0102	0.161	PPFIA2
TC2200007976.hg.1	10.12	9.67	1.37	0.0102	0.161	SLC25A1
TC0700013051.hg.1	4.4	3.96	1.35	0.0103	0.161	ATG9B
TC1500009455.hg.1	7.27	6.84	1.35	0.0104	0.161	MYO5C
TC0600011594.hg.1	12.79	12.36	1.34	0.0102	0.161	C6orf106
TC0800009752.hg.1	12.82	12.41	1.33	0.0104	0.1612	ASAH1
TC1400010704.hg.1	7.9	7.2	1.62	0.0104	0.1617	CRIP1
TC1300008023.hg.1	8.15	7.69	1.38	0.0105	0.1622	CARKD
TC0X00010652.hg.1	11.01	10.57	1.36	0.0105	0.1622	UPF3B
TC1000007913.hg.1	9.58	9.15	1.35	0.0105	0.1622	H2AFY2
TC0600009800.hg.1	14.11	13.63	1.39	0.0105	0.1623	GINM1
TC2200007825.hg.1	6.67	6.19	1.39	0.0105	0.1623	SHANK3
TC0400012951.hg.1	9.74	9.33	1.33	0.0105	0.1623	SLC9B2
TC1100012686.hg.1	5.48	4.86	1.53	0.0106	0.1625	ESAM
TC0100013229.hg.1	12.05	11.51	1.45	0.0106	0.1625	HSPG2
TC1200010711.hg.1	11.35	10.96	1.31	0.0106	0.1628	SCN8A
TC0900011454.hg.1	6.7	5.83	1.83	0.0107	0.163	ZBTB26
TC0X00008526.hg.1	8.89	8.36	1.44	0.0107	0.163	FHL1
TC1800007335.hg.1	6.44	5.86	1.5	0.0107	0.1632	LOC100287225; RP11-267C16.1
TC0300012377.hg.1	5.24	4.76	1.39	0.0107	0.1632	RAB43
TC0100018186.hg.1	10.59	10.14	1.37	0.0107	0.1632	NBL1
TC0600014088.hg.1	9.22	8.69	1.44	0.0108	0.1633	ZSCAN26
TC0900009260.hg.1	8.42	7.96	1.37	0.0108	0.1633	MAN1B1
TC0100007690.hg.1	11.17	10.75	1.34	0.0108	0.1633	RBBP4
TC0600007855.hg.1	4.94	4.55	1.31	0.0108	0.1633	FGD2
TC0100015109.hg.1	4.56	4.1	1.38	0.0108	0.1635	LOC101928436; RP11-153F1.1; RP11-347K2.2; teyfawbu
TC0200014029.hg.1	8.74	8.3	1.36	0.0108	0.1636	C2orf76
TC1400010616.hg.1	10.48	9.99	1.4	0.0108	0.1637	SLC38A6
TC1900006510.hg.1	13.77	13.37	1.32	0.0109	0.1638	GPX4
TC0600009333.hg.1	10.2	9.78	1.34	0.0109	0.1641	SMPDL3A
TC0800008266.hg.1	12	11.58	1.34	0.0109	0.1641	DPY19L4
TC2200009028.hg.1	7.94	7.42	1.43	0.0109	0.1643	CERK
TC0X00011139.hg.1	12.33	11.87	1.38	0.0111	0.1653	CETN2
TC0900011832.hg.1	4.45	4.04	1.33	0.0111	0.1653	GBGT1
TC1000008995.hg.1	4.34	3.94	1.32	0.011	0.1653	ATRNL1
TC0300007720.hg.1	7.62	6.86	1.68	0.0111	0.1656	KBTBD8
TC0100015975.hg.1	11.35	10.8	1.47	0.0111	0.1656	RIT1
TC0100018407.hg.1	6.22	5.67	1.47	0.0111	0.1656	PRAMEF6; PRAMEF5
TC1100006704.hg.1	5.51	5.08	1.35	0.0111	0.1656	OR52N4
TC1800006655.hg.1	7.02	6.13	1.86	0.0112	0.166	TXNDC2
TC0400012814.hg.1	10.07	9.34	1.66	0.0112	0.166	CXCL6
TC0600009234.hg.1	11.37	10.91	1.37	0.0112	0.1661	FAM26E
TC0100014459.hg.1	5.88	5.39	1.4	0.0113	0.1663	LINC01359
TC0200007132.hg.1	13	12.59	1.33	0.0113	0.1666	YPEL5
TC0400008620.hg.1	8.62	8.11	1.43	0.0115	0.1681	SPATA5
TC0200009487.hg.1	10.01	9.52	1.41	0.0115	0.1681	SPOPL
TC0100012604.hg.1	7.96	7.49	1.38	0.0116	0.1681	C1orf174
TC0400012477.hg.1	5.52	5.07	1.37	0.0115	0.1681	SPATA4
TC0300011446.hg.1	4.89	4.48	1.33	0.0115	0.1681	FAM19A4
TC1900012020.hg.1	8.3	7.91	1.31	0.0115	0.1681	ZNF432
TC1700009162.hg.1	10.45	9.99	1.37	0.0116	0.1682	C17orf89
TC1500007633.hg.1	11.37	10.89	1.39	0.0116	0.1684	SMAD3
TC1200011181.hg.1	5.27	4.85	1.34	0.0116	0.1684	MDM1
TC1900009550.hg.1	5.98	5.41	1.49	0.0116	0.1686	ADAMTS10
TC0500012247.hg.1	8.7	8.13	1.48	0.0116	0.1686	CD14
TC0100010855.hg.1	5.31	4.81	1.42	0.0117	0.1686	NPL
TC0200006977.hg.1	8.66	8.26	1.32	0.0117	0.1686	CENPO
TC0100015271.hg.1	5.65	5.21	1.36	0.0117	0.1689	OVGP1
TC0100013293.hg.1	14.97	14.57	1.32	0.0117	0.1689	ID3
TC2000008279.hg.1	11.77	11.27	1.41	0.0118	0.1696	PCNA
TC1900007151.hg.1	9.02	8.55	1.38	0.0118	0.1696	DCAF15
TC1600007147.hg.1	10.16	9.64	1.43	0.0118	0.1701	TMEM159
TC1900008537.hg.1	4.59	4.11	1.39	0.0118	0.1701	GFY
TC0100014638.hg.1	11.55	10.98	1.48	0.0119	0.1702	PIGK
TC1900011127.hg.1	5.49	5.04	1.37	0.0119	0.1702	HRC
TC1100008979.hg.1	11.55	11.14	1.33	0.0119	0.1703	CUL5
TC0300011386.hg.1	9.02	8.51	1.43	0.012	0.1708	PRICKLE2
TC0400008020.hg.1	5.8	5.07	1.65	0.012	0.171	CDS1
TC1100013096.hg.1	11.14	10.71	1.35	0.012	0.171	RBM7
TC1700006654.hg.1	10.32	9.92	1.32	0.012	0.171	RNF167
TC0300013923.hg.1	5.45	4.8	1.57	0.0121	0.1712	IL5RA
TC2000006736.hg.1	8.53	7.88	1.57	0.0121	0.1712	SPTLC3
TC1700008238.hg.1	6.1	5.56	1.46	0.0121	0.1712	SGCA
TC0800007416.hg.1	7.08	6.57	1.43	0.0121	0.1712	GINS4
TC1200007137.hg.1	10.11	9.72	1.31	0.0121	0.1715	FGFR1OP2
TC0800011861.hg.1	7.48	6.77	1.64	0.0122	0.1716	LRRC6
TC1400007562.hg.1	14.77	14.37	1.32	0.0122	0.1716	SRSF5
TC1100011374.hg.1	11.01	10.52	1.41	0.0122	0.1721	KMT5B
TC0700011561.hg.1	5.73	5.2	1.44	0.0123	0.1723	CCL24
TC1900011880.hg.1	9.24	8.79	1.37	0.0123	0.1723	ZNF44
TC0X00009095.hg.1	4.55	3.99	1.47	0.0124	0.1736	ATXN3L
TC1100013006.hg.1	4.41	3.9	1.43	0.0124	0.1736	CNTF
TC0900009437.hg.1	11.34	10.95	1.31	0.0124	0.1736	AK3
TC0100018106.hg.1	5.07	4.24	1.77	0.0125	0.1738	OR6F1; OR14A2
TC1300006508.hg.1	6.81	6.32	1.4	0.0125	0.1738	IL17D
TC1700011910.hg.1	10.39	9.93	1.37	0.0125	0.1741	CYTH1
TC0600008348.hg.1	12.28	11.86	1.33	0.0125	0.1741	ZNF451
TC0800011170.hg.1	8.3	7.75	1.46	0.0126	0.1744	GDF6
TC1700006775.hg.1	10.41	9.97	1.36	0.0126	0.1744	CHD3
TC0100006619.hg.1	11.46	11.01	1.36	0.0126	0.1746	TPRG1L
TC0100014321.hg.1	5.69	5.08	1.53	0.0127	0.1748	C1orf168
TC1700007402.hg.1	8.19	7.69	1.41	0.0127	0.1748	FLOT2
TC1400006685.hg.1	4.86	4.39	1.39	0.0127	0.1748	IL25
TC0500010928.hg.1	9.33	8.74	1.51	0.0127	0.1753	CENPK
TC0200016408.hg.1	8.06	7.49	1.48	0.0128	0.1753	KCNS3
TC1600006637.hg.1	6.88	6.45	1.35	0.0128	0.1753	ZG16B
TC0X00008415.hg.1	4.84	4.43	1.32	0.0128	0.1753	ARHGAP36
TC0700012477.hg.1	5.51	4.94	1.49	0.0129	0.1757	GPR37
TC1500006785.hg.1	10.67	10.29	1.31	0.0129	0.1757	ARHGAP11B; ARHGAP11A
TC2200008505.hg.1	5.97	5.6	1.29	0.0129	0.1757	RFPL2
TC0300009310.hg.1	6.66	5.86	1.75	0.0131	0.1771	MLF1
TC0200016710.hg.1	10.4	9.86	1.44	0.0131	0.1771	ANKRD36C
TC1800006728.hg.1	5.81	5.38	1.35	0.0131	0.1771	CIDEA
TC1600010184.hg.1	11.36	10.95	1.32	0.013	0.1771	ITFG1
TC0100015945.hg.1	9.77	9.26	1.42	0.0132	0.1775	THBS3
TC2000008656.hg.1	4.23	3.75	1.39	0.0132	0.1779	LINC00656
TC0700009145.hg.1	7.22	6.58	1.56	0.0132	0.178	MEST
TC0900010794.hg.1	7.09	6.43	1.58	0.0133	0.1786	OGN
TC1400009732.hg.1	13.17	12.74	1.35	0.0133	0.1786	C14orf1
TC1200011845.hg.1	9.58	9.17	1.33	0.0133	0.1786	SELPLG
TC1900007675.hg.1	5.86	5.17	1.62	0.0134	0.1789	VSTM2B
TC1500008187.hg.1	10.17	9.72	1.37	0.0135	0.1796	AKAP13; MIR7706
TC0X00008798.hg.1	12.7	12.25	1.36	0.0135	0.1796	SSR4
TC1400008184.hg.1	9.3	8.92	1.3	0.0135	0.1796	EML1
TC1900011061.hg.1	9.1	8.65	1.36	0.0135	0.1797	CARD8
TC1400007584.hg.1	5.09	4.63	1.37	0.0136	0.1803	TTC9
TC1200010612.hg.1	7.18	6.59	1.51	0.0136	0.1804	RHEBL1
TC0800007431.hg.1	11.07	10.58	1.4	0.0136	0.1804	AP3M2
TC0100011611.hg.1	4.52	4.13	1.32	0.0136	0.1804	SPATA17
TC1400009705.hg.1	11.11	10.63	1.4	0.0137	0.1814	PGF
TC0800008484.hg.1	11.41	11.01	1.32	0.0138	0.1816	DCAF13
TC1600007255.hg.1	12.79	12.4	1.31	0.0138	0.1817	RBBP6
TC1400006551.hg.1	9.08	8.63	1.36	0.0138	0.1819	ARHGEF40
TC1500010729.hg.1	13.79	13.36	1.34	0.0138	0.1822	SERF2
TC1600007439.hg.1	4.09	3.69	1.31	0.0139	0.1829	C16orf92
TC1000009296.hg.1	5.88	5.28	1.51	0.014	0.183	PTPRE
TC0100018261.hg.1	9.21	8.73	1.39	0.0139	0.183	GSTM4
TC0100009097.hg.1	9.57	9.11	1.37	0.014	0.183	ABCD3
TC1100007729.hg.1	5.55	5.11	1.37	0.014	0.1831	DTX4
TC1200010250.hg.1	11.55	11.1	1.36	0.0141	0.184	ERGIC2
TC1700008152.hg.1	10.22	9.84	1.3	0.0142	0.1854	SNX11
TC1700008378.hg.1	7.3	6.7	1.52	0.0142	0.1856	MSI2
TC1100011125.hg.1	6.57	6	1.49	0.0143	0.1862	HRASLS2
TC0600014074.hg.1	10.9	10.35	1.46	0.0144	0.1876	HIVEP1
TC0500011513.hg.1	7.49	6.72	1.7	0.0145	0.1878	PCSK1
TC1400009131.hg.1	13.65	13.25	1.32	0.0145	0.1878	MAP4K5
TC1200008933.hg.1	9.65	9.21	1.35	0.0145	0.1881	TPCN1
TC0700013361.hg.1	5.43	4.74	1.62	0.0147	0.1902	ZNF713
TC1400010759.hg.1	5.73	5.1	1.55	0.0147	0.1902	ATP6V1D
TC0400006689.hg.1	12.32	11.92	1.33	0.0148	0.1906	MAN2B2
TC0400008083.hg.1	5.59	4.99	1.52	0.0149	0.191	DSPP
TC1100008831.hg.1	7.11	6.65	1.37	0.0149	0.191	ENDOD1
TC1600009954.hg.1	13.19	12.78	1.32	0.0149	0.191	MAPK3
TC1200012860.hg.1	7.86	7.26	1.52	0.015	0.1915	LINC01089
TC1000008968.hg.1	6.33	5.88	1.37	0.015	0.1915	ADRB1
TC1800006650.hg.1	13.9	13.51	1.31	0.015	0.1915	RAB31
TC0200013330.hg.1	7.28	6.73	1.46	0.015	0.1918	PLGLB1; PLGLB2
TC1100011797.hg.1	7.08	6.48	1.52	0.0151	0.192	RAB30
TC1200006888.hg.1	9.71	9.06	1.58	0.0152	0.193	CDKN1B
TC0500008544.hg.1	9.16	8.65	1.42	0.0152	0.193	LMNB1
TC1500006726.hg.1	7.05	6.4	1.57	0.0153	0.1935	ULK4P1; ULK4P2
TC0900008201.hg.1	7.95	7.44	1.42	0.0154	0.1946	COL15A1
TC0100011463.hg.1	8.39	7.89	1.41	0.0154	0.1946	SYT14
TC0800010936.hg.1	4	3.59	1.33	0.0154	0.1946	PMP2
TC1900008763.hg.1	4.28	3.86	1.33	0.0154	0.1946	DPRX
TC1000009863.hg.1	7.99	7.32	1.59	0.0155	0.1948	FAM107B
TC1100013013.hg.1	5.33	4.94	1.31	0.0154	0.1948	MS4A6E
TC0700009491.hg.1	5.55	5	1.46	0.0155	0.1949	CLCN1
TC0100017720.hg.1	5.19	4.69	1.41	0.0155	0.1949	LOC149373; RP5-1097F14.3; kosimo
TC0800009486.hg.1	4.77	4.36	1.33	0.0155	0.1949	DEFB107A; DEFB107B
TC0300013954.hg.1	9.91	9.42	1.41	0.0156	0.1953	ZNF385D
TC0600007301.hg.1	14.17	13.74	1.34	0.0156	0.1953	BTN3A2
TC0700012684.hg.1	13.65	13.28	1.29	0.0156	0.1953	AKR1B1
TC0400008345.hg.1	9.43	8.98	1.36	0.0157	0.1958	SGMS2
TC0100008078.hg.1	6.03	5.61	1.34	0.0157	0.1962	ARTN
TC2100008459.hg.1	5.33	4.85	1.39	0.0158	0.1963	FTCD
TC1000007543.hg.1	5.59	5.2	1.31	0.0158	0.1971	GDF10
TC2200009284.hg.1	4.92	4.23	1.61	0.0159	0.1973	ARHGAP8
TC0200008224.hg.1	5.24	4.82	1.34	0.0159	0.1973	DNAH6
TC1700012283.hg.1	13.41	12.9	1.42	0.0159	0.1977	LUC7L3
TC0600013542.hg.1	10.4	9.92	1.39	0.0159	0.1977	ULBP3
TC0400012811.hg.1	9.96	9.56	1.32	0.0159	0.1977	DCK
TC1700009746.hg.1	4.98	4.34	1.56	0.016	0.1978	MYH3
TC0400012178.hg.1	4.25	3.65	1.52	0.0161	0.1984	DCHS2
TC1000012494.hg.1	4.84	4.29	1.46	0.0161	0.1984	KAZALD1
TC0100014762.hg.1	8.12	7.62	1.42	0.016	0.1984	SSX2IP
TC1700010035.hg.1	5.08	4.58	1.41	0.016	0.1984	SLC47A2
TC0600007402.hg.1	11.79	11.35	1.36	0.0161	0.1984	ZKSCAN8
TC0900008776.hg.1	8.38	7.93	1.36	0.0161	0.1984	MVB12B
TC0300013296.hg.1	9.51	9.08	1.35	0.0161	0.1984	DNAJC19
TC0100010525.hg.1	11.47	10.95	1.43	0.0162	0.1986	SFT2D2
TC0400010141.hg.1	9.11	8.74	1.3	0.0162	0.1986	LDB2
TC0700012416.hg.1	7.36	6.79	1.48	0.0163	0.1991	TSPAN12
TC2100007816.hg.1	8.32	7.92	1.32	0.0163	0.1991	CYYR1
TC1700010592.hg.1	9.81	9.32	1.41	0.0163	0.1992	ORMDL3
TC0600014223.hg.1	8.82	8.2	1.53	0.0163	0.1993	SLC22A23
TC0600011438.hg.1	6.96	6.47	1.41	0.0164	0.1996	LTB
TC0600013794.hg.1	8.47	8.01	1.38	0.0164	0.1996	AGPAT4
TC2100008536.hg.1	6.93	6.49	1.36	0.0164	0.1996	PCBP3
TC1900007955.hg.1	6.27	5.62	1.58	0.0165	0.1997	ZNF345
TC0800007672.hg.1	4.39	3.92	1.39	0.0164	0.1997	XKR4
TC1000006924.hg.1	11.77	11.31	1.38	0.0165	0.1997	ARL5B
TC1700006762.hg.1	5.54	5.11	1.35	0.0165	0.1998	SHBG
TC0600014102.hg.1	7.67	7.31	1.28	0.0165	0.2002	HCP5
TC0200012980.hg.1	9.31	8.71	1.52	0.0166	0.2003	ASPRV1; PCBP1-AS1
TC0600008539.hg.1	12.65	12.19	1.38	0.0165	0.2003	CD109
TC2000009544.hg.1	5.45	5.02	1.34	0.0166	0.2004	CBLN4
TC1100009819.hg.1	11.07	10.65	1.33	0.0166	0.2004	NAP1L4
TC0100010187.hg.1	5.55	5.14	1.32	0.0166	0.2005	HAPLN2
TC0100006675.hg.1	7.89	7.35	1.46	0.0167	0.2006	KCNAB2
TC0300013772.hg.1	7.19	6.62	1.48	0.0167	0.2007	IQCG
TC1900011870.hg.1	4.74	4.35	1.32	0.0167	0.2007	ELAVL3
TC1700012187.hg.1	6.87	6.29	1.49	0.0167	0.201	TNFSF12-TNFSF13
TC0100016447.hg.1	10.7	10.2	1.42	0.0167	0.201	RC3H1
TC0900011260.hg.1	6.04	5.48	1.47	0.0171	0.2011	ALAD
TC0100013902.hg.1	6.9	6.35	1.46	0.0169	0.2011	SVBP
TC2000007581.hg.1	4.35	3.82	1.44	0.0171	0.2011	SULF2
TC0800009726.hg.1	4.82	4.3	1.43	0.0169	0.2011	MTMR7
TC1600008505.hg.1	8.33	7.82	1.43	0.0171	0.2011	WWOX
TC0200016414.hg.1	6.65	6.17	1.4	0.017	0.2011	FAM228B
TC0200006707.hg.1	5.45	4.97	1.39	0.0171	0.2011	KCNF1
TC0X00009462.hg.1	9.79	9.32	1.39	0.017	0.2011	CASK
TC1500010830.hg.1	5.74	5.27	1.39	0.0168	0.2011	OR4F6
TC1700009590.hg.1	7.44	6.98	1.38	0.0168	0.2011	KIAA0753
TC1700012269.hg.1	8.23	7.76	1.38	0.0169	0.2011	MGC57346-CRHR1; RP11-105N13.4
TC0200015431.hg.1	10.62	10.17	1.36	0.0169	0.2011	TMEM237
TC1700011088.hg.1	15.71	15.29	1.34	0.0168	0.2011	COL1A1
TC0600009789.hg.1	12.09	11.7	1.32	0.0171	0.2011	TAB2
TC2200007035.hg.1	11.63	11.23	1.32	0.0171	0.2011	UQCR10
TC0800006864.hg.1	10.91	10.51	1.31	0.0171	0.2011	ZDHHC2
TC0100009339.hg.1	11.26	10.88	1.3	0.017	0.2011	TMEM167B
TC0100017491.hg.1	13.32	12.94	1.3	0.0169	0.2011	ENAH
TC0500010308.hg.1	4.37	3.99	1.3	0.017	0.2011	CDH10
TC0700008625.hg.1	10.22	9.84	1.3	0.0169	0.2011	PRKRIP1
TC1100010688.hg.1	12.75	12.36	1.3	0.0169	0.2011	PHF21A
TC1300008289.hg.1	11.1	10.72	1.3	0.0168	0.2011	ZDHHC20
TC0500011672.hg.1	12.16	11.8	1.28	0.0169	0.2011	PJA2
TC0400012945.hg.1	12.8	12.34	1.38	0.0172	0.2012	HSD17B11
TC1500010787.hg.1	10.65	10.19	1.38	0.0172	0.2014	LINC01578
TC1100013128.hg.1	8.43	8.02	1.34	0.0172	0.2014	IFITM10
TC0100014276.hg.1	11.55	11.17	1.31	0.0174	0.2031	DHCR24
TC0600014369.hg.1	5.35	4.97	1.3	0.0174	0.2031	LINC00473
TC0100018421.hg.1	13.09	12.73	1.29	0.0174	0.2031	DDOST
TC1200007326.hg.1	6.67	6.1	1.48	0.0175	0.2036	ALG10B
TC0X00007951.hg.1	10.1	9.64	1.38	0.0175	0.2036	ARMCX3
TC1000008189.hg.1	4.35	3.94	1.32	0.0175	0.2036	ZMIZ1
TC1900011648.hg.1	5.51	5.12	1.32	0.0175	0.2036	CAPS
TC0700012228.hg.1	5.33	4.97	1.29	0.0175	0.2036	LAMB4
TC0300013095.hg.1	5.3	4.77	1.45	0.0177	0.2045	SLC7A14
TC0200006951.hg.1	10.99	10.49	1.42	0.0178	0.2047	UBXN2A
TC1200007352.hg.1	5.55	5.05	1.42	0.0177	0.2047	LRRK2
TC1400009668.hg.1	12.41	11.94	1.38	0.0178	0.2047	PNMA1
TC0X00011102.hg.1	10.63	10.18	1.37	0.0178	0.2048	CD99L2
TC0600010991.hg.1	9.27	8.75	1.43	0.018	0.2057	MBOAT1
TSUnmapped00000624.hg.1	5.26	4.84	1.34	0.018	0.2057	CYP2D6
TC0700008524.hg.1	8.28	7.79	1.41	0.018	0.2062	CNPY4
TC0300011757.hg.1	10.33	9.85	1.39	0.0181	0.2067	PROS1
TC1600011520.hg.1	4.61	4.15	1.37	0.0181	0.2067	2024-09-01
TC1100012033.hg.1	12.01	11.65	1.28	0.0181	0.2067	MTMR2
TC1100009744.hg.1	5	4.54	1.37	0.0182	0.207	DUSP8
TC0600007864.hg.1	9.07	8.65	1.34	0.0182	0.207	TBC1D22B
TC0200011138.hg.1	4.31	3.81	1.42	0.0182	0.2071	UGT1A1; UGT1A6; UGT1A4; UGT1A10; UGT1A8; UGT1A7; UGT1A5; UGT1A3; UGT1A9
TC0500012057.hg.1	12.78	12.36	1.34	0.0182	0.2071	C5orf15
TC0900010866.hg.1	4.21	3.78	1.35	0.0184	0.2078	FBP1
TC0600012175.hg.1	4.92	4.53	1.31	0.0185	0.2085	KHDRBS2
TC1900012016.hg.1	10.34	9.96	1.3	0.0185	0.2085	ETFB
TC1100013005.hg.1	13.02	12.66	1.29	0.0185	0.2085	ZFP91
TC1500010736.hg.1	11.27	10.92	1.27	0.0185	0.2085	BLOC1S6
TC1700011074.hg.1	4.71	4.35	1.29	0.0185	0.2086	DLX3
TC1600009535.hg.1	10.93	10.49	1.36	0.0186	0.2091	FOPNL
TC1700006525.hg.1	11.28	10.92	1.29	0.0186	0.2093	RPA1
TC0300009843.hg.1	5.69	5.01	1.6	0.0186	0.2095	TP63
TC1900008469.hg.1	4.97	4.54	1.35	0.0187	0.2097	SYNGR4
TC0400009221.hg.1	15.47	15.04	1.34	0.0187	0.2097	MSMO1
TC0600011960.hg.1	9.98	9.56	1.34	0.0187	0.2099	TNFRSF21
TC1600011450.hg.1	7.16	6.75	1.33	0.0187	0.2099	SPIRE2
TC1300006676.hg.1	5.8	5.33	1.38	0.0188	0.2101	RASL11A
TC0100009221.hg.1	6.04	5.24	1.74	0.0188	0.2102	VCAM1
TC0500012127.hg.1	6.26	5.79	1.38	0.0189	0.2102	TRPC7
TC1600010347.hg.1	8.27	7.82	1.37	0.0189	0.2102	RPGRIP1L
TC0800010506.hg.1	8.41	8	1.33	0.0189	0.2102	PLAG1
TC1600011402.hg.1	12.18	11.77	1.33	0.0189	0.2102	POLR2C
TC0400012171.hg.1	4.44	4.06	1.3	0.0188	0.2102	RNF175
TC0500009319.hg.1	11.56	11.18	1.31	0.019	0.211	CCNG1
TC0900007115.hg.1	12.01	11.63	1.31	0.019	0.211	GLIPR2
TC1600011377.hg.1	5.67	5.05	1.54	0.0191	0.2114	PRRT2
TC0100011262.hg.1	11.43	10.94	1.41	0.0191	0.2114	PRELP
TC1700009730.hg.1	6.32	5.84	1.4	0.0191	0.2114	RCVRN
TC2000008295.hg.1	7.83	7.43	1.32	0.0191	0.2114	GPCPD1
TC1200010626.hg.1	6.91	6.52	1.31	0.0191	0.2114	C1QL4
TC1100006722.hg.1	6.92	6.43	1.4	0.0192	0.2116	CCKBR
TC0100015236.hg.1	12.46	12.11	1.27	0.0192	0.2117	LAMTOR5
TC0200013535.hg.1	9.99	9.5	1.4	0.0192	0.212	LMAN2L
TC1600010618.hg.1	7.24	6.89	1.28	0.0192	0.212	EXOC3L1
TC0600014202.hg.1	7.43	6.93	1.41	0.0193	0.2124	FGFR1OP
TC1100009306.hg.1	10.4	9.94	1.37	0.0193	0.2124	SC5D
TC1900006691.hg.1	8	7.56	1.36	0.0193	0.2124	CHAF1A
TC0500010615.hg.1	9.27	8.91	1.29	0.0193	0.2124	SEPP1
TC2200007337.hg.1	8.62	8.26	1.28	0.0194	0.2125	MAFF
TC0900007877.hg.1	4.91	4.47	1.36	0.0195	0.2136	GADD45G
TC0400012967.hg.1	6.05	5.59	1.38	0.0195	0.2137	MGARP
TC1100013191.hg.1	10.21	9.82	1.31	0.0195	0.2138	POLD4
TC1600008307.hg.1	4.54	3.98	1.47	0.0196	0.2139	CHST4
TC1500006965.hg.1	7.14	6.62	1.43	0.0196	0.2141	RAD51
TC1200006520.hg.1	8.81	8.45	1.29	0.0196	0.2141	TSPAN9
TC1900008300.hg.1	8.6	8.23	1.29	0.0196	0.2142	RELB
TC0300014079.hg.1	4.87	4.21	1.58	0.0197	0.2145	CCDC39
TC0400009223.hg.1	11.84	11.47	1.29	0.0197	0.2145	CPE
TC0100017708.hg.1	7.7	7.35	1.27	0.0197	0.2147	C1orf198
TC1200012254.hg.1	9.07	8.52	1.47	0.0198	0.2148	VPS37B
TC1000010312.hg.1	5.7	5.17	1.44	0.0198	0.2148	CUL2; RP11-297A16.2
TC1400007665.hg.1	6.49	6.04	1.37	0.0198	0.2148	BBOF1
TC1700011726.hg.1	4.95	4.53	1.34	0.0198	0.2148	HID1
TC2200007495.hg.1	10.07	9.7	1.29	0.0198	0.2148	SREBF2
TC2200008229.hg.1	6.7	6.17	1.44	0.0199	0.2155	LRRC75B
TC0300011223.hg.1	10.55	10.11	1.36	0.0199	0.2155	SELK
TC0100012469.hg.1	15.31	14.94	1.29	0.0199	0.2155	MXRA8
TC0200006703.hg.1	5.13	4.76	1.29	0.0199	0.2155	ATP6V1C2
TC0100014522.hg.1	13.96	13.6	1.29	0.02	0.2159	GNG12
TC0X00009553.hg.1	4.77	4.41	1.29	0.02	0.2159	UBA1; tydee
TC1900011998.hg.1	6.27	5.75	1.43	0.0201	0.2162	NTF4
TC0800009868.hg.1	11.2	10.81	1.31	0.0201	0.2163	TNFRSF10B
TC1700012231.hg.1	11.52	11.12	1.32	0.0201	0.2165	TMEM98
TC0700011508.hg.1	9.98	9.54	1.36	0.0202	0.2166	LIMK1
TC1500008545.hg.1	9.42	9.06	1.29	0.0202	0.2166	ASB7
TC0200007273.hg.1	8.06	7.66	1.32	0.0202	0.2171	RMDN2
TC0200010328.hg.1	10.77	10.34	1.34	0.0203	0.2176	SLC39A10
TC1700010982.hg.1	4.54	4.1	1.36	0.0204	0.2181	SKAP1
TC1700010811.hg.1	8.94	8.51	1.35	0.0205	0.2184	HDAC5
TC0300014052.hg.1	12.09	11.73	1.28	0.0204	0.2184	RYK
TC0X00011378.hg.1	4.32	3.97	1.28	0.0204	0.2184	RAB40A
TC0200016680.hg.1	8.47	8.05	1.33	0.0205	0.2185	SERTAD2
TC1200008731.hg.1	7.22	6.8	1.33	0.0205	0.2185	RFX4
TC1500006968.hg.1	4.96	4.33	1.54	0.0206	0.2187	C15orf62
TC1100011451.hg.1	5.92	5.34	1.5	0.0207	0.2187	FGF4
TC0100013193.hg.1	12.52	12.06	1.37	0.0206	0.2187	HP1BP3
TC0700007807.hg.1	11.36	10.95	1.33	0.0205	0.2187	ZNF92
TC0100010074.hg.1	3.9	3.55	1.28	0.0206	0.2187	AQP10
TC0400012857.hg.1	10.51	9.99	1.43	0.0207	0.2189	RAPGEF2
TC1700011281.hg.1	11.57	11.18	1.31	0.0207	0.2189	SKA2
TC1000010265.hg.1	16.7	16.32	1.3	0.0208	0.2189	ITGB1
TC1600006737.hg.1	12.41	12.06	1.28	0.0207	0.2189	VASN
TC0100009328.hg.1	9.62	9.17	1.37	0.0208	0.2195	PRPF38B
TC1700008907.hg.1	7.82	7.36	1.37	0.0209	0.2195	TMEM94; MIR6785
TC0100007786.hg.1	9.53	9.12	1.33	0.0209	0.2195	AGO1
TC1800009275.hg.1	6.91	6.37	1.46	0.0209	0.2196	ST8SIA5
TC0800011132.hg.1	12.99	12.51	1.39	0.021	0.2198	GEM
TC1900009769.hg.1	8.39	7.95	1.36	0.021	0.2198	STX10
TC0200013779.hg.1	4.69	4.32	1.29	0.021	0.2198	ST6GAL2
TC0400011916.hg.1	13.44	13.07	1.29	0.0209	0.2198	PCDH18
TC0300012449.hg.1	4.47	4.04	1.35	0.021	0.22	CPNE4
TC0700013371.hg.1	9.18	8.75	1.35	0.0211	0.22	ZNF138
TC1000011690.hg.1	9.44	8.82	1.53	0.0212	0.2207	ARL3
TC0100008874.hg.1	9.95	9.53	1.34	0.0213	0.2214	PRKACB
TC1900007868.hg.1	5.3	4.83	1.39	0.0213	0.2216	HAUS5
TC0100008190.hg.1	11.09	10.7	1.31	0.0214	0.2216	CMPK1
TC1700006653.hg.1	4.92	4.57	1.28	0.0214	0.2216	GP1BA
TC1700012310.hg.1	9.35	8.93	1.33	0.0214	0.2217	MFSD11
TC0900008043.hg.1	10.69	10.2	1.4	0.0214	0.2218	C9orf3; MIR24-1; MIR23B; MIR27B
TC0800010158.hg.1	10.95	10.55	1.32	0.0214	0.2218	PLPP5
TC0900008763.hg.1	10.43	10.04	1.31	0.0215	0.2218	PBX3
TC1100013206.hg.1	7.74	7.35	1.31	0.0215	0.2218	STARD10
TC0400008664.hg.1	8.69	8.35	1.26	0.0215	0.2218	PLK4
TC1100010718.hg.1	7.25	6.87	1.31	0.0215	0.222	LRP4
TC0300011956.hg.1	4.55	4.17	1.3	0.0216	0.2223	DPPA4
TC1900007358.hg.1	8.31	7.81	1.41	0.0216	0.2225	ARRDC2
TC1900006508.hg.1	7.05	6.55	1.42	0.0217	0.2226	ABCA7
TC0800012395.hg.1	6.65	6.23	1.34	0.0218	0.2234	ZNF395
TC0100009324.hg.1	9.45	8.99	1.38	0.0219	0.2241	FAM102B
TC1400010333.hg.1	6.06	5.67	1.31	0.0219	0.2241	PPP1R13B
TC0600007060.hg.1	7.61	7.04	1.48	0.0219	0.2242	MYLIP; MIR4639
TC0100012332.hg.1	4.21	3.69	1.42	0.022	0.2245	OR2L13
TC1100011158.hg.1	8.12	7.7	1.35	0.022	0.2245	BAD
TC0200016770.hg.1	12.44	12.03	1.33	0.022	0.2245	MIR6809; TNS1
TC0500008602.hg.1	8.22	7.81	1.33	0.0221	0.2249	LYRM7
TC0500012248.hg.1	10.07	9.68	1.31	0.0221	0.2249	NDUFA2
TC0200015082.hg.1	11.59	11.17	1.33	0.0221	0.2251	FKBP7
TC0800006781.hg.1	5.54	5.13	1.32	0.0221	0.2251	ZNF705CP
TC0200011188.hg.1	8.13	7.71	1.34	0.0221	0.2252	AGAP1
TC1100010661.hg.1	7.36	6.95	1.33	0.0222	0.2253	CHST1
TC1200009137.hg.1	12.99	12.64	1.28	0.0222	0.2256	MLEC
TC0300007450.hg.1	6.02	5.5	1.44	0.0223	0.2257	IQCF2
TC2200008615.hg.1	4.33	3.87	1.38	0.0223	0.2259	CACNG2
TC1600006601.hg.1	4.49	3.93	1.47	0.0223	0.2262	DNASE1L2
TC0100017167.hg.1	7.04	6.41	1.55	0.0225	0.2268	LAMB3; MIR4260
TC0100017075.hg.1	12.99	12.62	1.29	0.0225	0.2269	NUCKS1
TC0200011551.hg.1	9.9	9.37	1.45	0.0226	0.2272	ADI1
TC1600011535.hg.1	9.36	8.99	1.29	0.0226	0.2272	SIAH1
TC0X00007707.hg.1	6.92	6.45	1.38	0.0227	0.2281	ATP7A
TC0600014357.hg.1	9.24	8.82	1.34	0.0227	0.2281	LRP11
TC0X00007768.hg.1	4.59	4.16	1.35	0.0228	0.2283	CYLC1
TC0800006837.hg.1	12.48	12.13	1.28	0.0228	0.2283	TUSC3
TC0500008437.hg.1	8.25	7.91	1.27	0.0227	0.2283	TNFAIP8
TC0X00010671.hg.1	14.43	14.1	1.26	0.0228	0.2283	LAMP2
TC2000009881.hg.1	6.27	5.79	1.39	0.0229	0.2286	VPS16
TC2000009016.hg.1	9.34	8.97	1.29	0.0229	0.2289	DSN1
TC0800011595.hg.1	8.07	7.42	1.57	0.0231	0.2296	EXT1; hunera
TC1200011495.hg.1	15.23	14.85	1.3	0.0231	0.23	LUM
TC1900011819.hg.1	7.96	7.45	1.42	0.0232	0.2308	ZNF211
TC1900010482.hg.1	7.19	6.81	1.3	0.0233	0.2311	ATP4A
TC2100006876.hg.1	4.26	3.87	1.3	0.0234	0.2319	KRTAP15-1
TC1000009397.hg.1	5.93	5.48	1.36	0.0234	0.232	DPYSL4
TC1100012473.hg.1	6.97	6.29	1.6	0.0237	0.2323	MPZL3
TC1500010755.hg.1	7.38	6.78	1.52	0.0236	0.2323	ANKDD1A
TC0100009560.hg.1	4.79	4.31	1.4	0.0237	0.2323	CD101
TC0700011785.hg.1	10.13	9.69	1.36	0.0237	0.2323	CDK6
TC0500010579.hg.1	8.02	7.59	1.35	0.0236	0.2323	TTC33
TC1000006796.hg.1	8.86	8.43	1.35	0.0235	0.2323	SEC61A2
TC0700012780.hg.1	12.5	12.08	1.34	0.0235	0.2323	HIPK2
TC0100010457.hg.1	6.71	6.29	1.33	0.0236	0.2323	MGST3
TC0700009726.hg.1	6.29	5.89	1.32	0.0235	0.2323	GALNT11
TC0200016704.hg.1	10.01	9.63	1.31	0.0236	0.2323	RNF103
TC0200007174.hg.1	9.79	9.41	1.3	0.0235	0.2323	SPAST
TC1900006645.hg.1	11.11	10.77	1.27	0.0236	0.2323	HMG20B
TC1700009731.hg.1	7.99	7.48	1.43	0.0238	0.2326	GAS7
TC0200014017.hg.1	10.62	10.23	1.31	0.0238	0.2326	EN1
TC0X00009632.hg.1	11.1	10.73	1.29	0.0238	0.2326	PCSK1N
TC0300010672.hg.1	9.85	9.48	1.29	0.0239	0.2329	UBP1
TC1200009881.hg.1	12.89	12.53	1.28	0.024	0.2332	CLEC2B
TC1700007138.hg.1	13.07	12.74	1.26	0.024	0.2332	TVP23B
TC1300009026.hg.1	4	3.58	1.34	0.0241	0.2335	PCDH8
TC1100007069.hg.1	4.34	4.01	1.26	0.0242	0.2338	GAS2
TC0200016423.hg.1	5.13	4.66	1.39	0.0242	0.234	SPDYA
TC1200012702.hg.1	9.11	8.65	1.37	0.0242	0.234	FICD
TC1500009189.hg.1	10.14	9.74	1.32	0.0242	0.234	ZNF106
TC0100016339.hg.1	13.23	12.85	1.3	0.0243	0.2344	DPT
TC1200008666.hg.1	16.25	15.9	1.27	0.0243	0.2344	HSP90B1; MIR3652
TC0300009777.hg.1	4.78	4.32	1.38	0.0244	0.2345	KNG1
TC1100011867.hg.1	9.05	8.63	1.33	0.0244	0.2345	FZD4
TC0X00008724.hg.1	8.34	7.77	1.49	0.0244	0.2347	HMGB3
TC2200007206.hg.1	10.31	9.94	1.29	0.0244	0.2347	MCM5
TC0900010147.hg.1	4.25	3.79	1.38	0.0245	0.235	CNTNAP3B
TC1400009684.hg.1	5.68	5.15	1.45	0.0245	0.2352	ALDH6A1
TC1000010135.hg.1	4.79	4.38	1.33	0.0246	0.2353	ARMC4
TC0300013912.hg.1	9.03	8.63	1.32	0.0245	0.2353	DNAJB11
TC0X00010532.hg.1	6.56	6.18	1.3	0.0246	0.2353	AMOT; MIR4329
TC0300013855.hg.1	12.43	12	1.35	0.0248	0.2361	NFKBIZ
TC0700007009.hg.1	3.74	3.34	1.32	0.0248	0.2361	EVX1
TC1000011839.hg.1	7.14	6.76	1.3	0.0248	0.2361	GPAM
TC1700007451.hg.1	10.64	10.29	1.27	0.0248	0.2361	CPD
TC0300012599.hg.1	5.13	4.67	1.38	0.0249	0.2362	NMNAT3
TC1900012017.hg.1	7.29	6.7	1.5	0.0249	0.2363	CLDND2
TC0800006760.hg.1	12.69	12.26	1.34	0.025	0.2363	FDFT1
TC0300006658.hg.1	11	10.62	1.3	0.0249	0.2363	FBLN2
TC0900006782.hg.1	7.95	7.44	1.42	0.025	0.2367	FOCAD
TC1800007396.hg.1	5.27	4.85	1.34	0.0251	0.2367	ONECUT2
TC2000010009.hg.1	6.44	5.9	1.46	0.0251	0.2368	BLCAP
TSUnmapped00000622.hg.1	8.38	7.83	1.47	0.0252	0.2371	GREM1
TC1400008963.hg.1	11.3	10.93	1.3	0.0252	0.2371	MBIP
TC0400009379.hg.1	14.31	13.95	1.28	0.0252	0.2371	SPCS3
TC2200009164.hg.1	5.11	4.55	1.48	0.0253	0.2373	SYCE3
TC0800007552.hg.1	10.64	10.2	1.36	0.0253	0.2373	MCM4
TC0800009819.hg.1	4.08	3.65	1.34	0.0253	0.2373	DOK2
TC0800007209.hg.1	8.31	7.9	1.33	0.0253	0.2373	WRN
TC1700012072.hg.1	4.4	3.99	1.33	0.0253	0.2373	PPP1R27
TC1500010857.hg.1	4.4	4.03	1.29	0.0254	0.2373	EPB42
TC0700012728.hg.1	12.89	12.54	1.27	0.0253	0.2373	PTN
TC0X00008240.hg.1	14.26	13.93	1.25	0.0254	0.2374	PGRMC1
TC0400007580.hg.1	8.25	7.83	1.34	0.0254	0.2375	CEP135
TC0100007691.hg.1	5.41	4.8	1.52	0.0255	0.2377	KIAA1522
TC0300007657.hg.1	9.56	9.06	1.41	0.0256	0.2378	C3orf14
TC1500008485.hg.1	12.38	12.03	1.27	0.0255	0.2378	IGF1R
TC1500009504.hg.1	9.08	8.72	1.28	0.0257	0.2385	PYGO1
TC0100008054.hg.1	4.81	4.45	1.29	0.0257	0.2386	TMEM125
TC0500007604.hg.1	10.98	10.64	1.27	0.0257	0.2389	PPWD1
TC0X00011219.hg.1	5.32	4.99	1.26	0.0258	0.239	CTAG2
TC1700010645.hg.1	4.4	3.99	1.32	0.0259	0.2398	KRTAP3-2
TC1400009100.hg.1	8.91	8.56	1.27	0.0259	0.24	NEMF
TC2000009673.hg.1	6.52	5.92	1.52	0.026	0.2401	SYCP2
TC1600011574.hg.1	7.82	7.42	1.31	0.026	0.2401	GINS2
TC2100006909.hg.1	7.46	7.02	1.36	0.026	0.2403	HUNK
TC1700010358.hg.1	10.11	9.77	1.27	0.026	0.2403	MYO1D
TC1300008938.hg.1	8.56	8.05	1.42	0.0261	0.2405	DLEU2; MIR15A; MIR16-1; MIR3613
TC1100008085.hg.1	6.86	6.37	1.41	0.0261	0.2408	PELI3
TC1100012976.hg.1	14.41	14.03	1.3	0.0261	0.241	NUCB2
TC0300013949.hg.1	9.33	8.93	1.32	0.0262	0.2412	SATB1
TC1400006534.hg.1	4.22	3.81	1.33	0.0262	0.2413	RNASE6
TC1700006696.hg.1	4.92	4.51	1.33	0.0263	0.242	FAM64A
TC1700012274.hg.1	12.07	11.72	1.28	0.0263	0.242	ITGB3
TC1100006473.hg.1	8.03	7.59	1.35	0.0264	0.2421	LRRC56
TC0400006990.hg.1	10.77	10.43	1.26	0.0264	0.2421	MED28
TC0600007842.hg.1	13.51	13.13	1.3	0.0264	0.2422	SRSF3
TC0800011597.hg.1	7.11	6.17	1.91	0.0265	0.2423	EXT1; spawla
TC1200012778.hg.1	4.98	4.39	1.5	0.0265	0.2423	LMNTD1
TC1200007597.hg.1	10.08	9.6	1.39	0.0265	0.2423	COX14
TC1700011575.hg.1	7.01	6.5	1.42	0.0265	0.2424	ABCA9
TC1100008626.hg.1	12.74	12.38	1.28	0.0266	0.2426	PCF11
TC0X00006938.hg.1	4.71	4.24	1.38	0.0267	0.243	CFAP47
TC0300012345.hg.1	5.01	4.65	1.28	0.0267	0.2432	LINC01565
TC1000006859.hg.1	7.97	7.58	1.32	0.0268	0.2435	SUV39H2
TC0400011359.hg.1	4.42	3.91	1.42	0.0268	0.2436	UNC5C
TC0X00011121.hg.1	12.24	11.56	1.61	0.027	0.2447	GABRE; MIR224; MIR452
TC0100017625.hg.1	4.95	4.46	1.4	0.0271	0.2447	BTNL10
TC1300006785.hg.1	9.3	8.82	1.39	0.027	0.2447	B3GLCT
TC0100010416.hg.1	11.94	11.49	1.37	0.027	0.2447	PBX1
TC0100013466.hg.1	10.72	10.3	1.34	0.027	0.2447	SPCS2
TC1000006858.hg.1	10.13	9.71	1.34	0.027	0.2447	HSPA14
TC0200012742.hg.1	12.18	11.78	1.32	0.0271	0.2447	XPO1
TC1700009284.hg.1	8.1	7.7	1.32	0.027	0.2447	TBCD
TC1400007628.hg.1	12.74	12.37	1.3	0.027	0.2447	PSEN1
TC0200011803.hg.1	7.82	7.45	1.29	0.0271	0.2447	NBAS
TC0300007083.hg.1	10.4	10.02	1.29	0.0271	0.2448	WDR48
TC1800008952.hg.1	10.3	9.86	1.35	0.0272	0.2452	DSEL
TC2100008526.hg.1	4.9	4.5	1.32	0.0272	0.2453	SLC37A1
TC0400008284.hg.1	4.37	3.81	1.47	0.0273	0.2456	UBE2D3
TC0600014085.hg.1	5.71	5.37	1.27	0.0273	0.2456	HIST1H2AH
TC1200012806.hg.1	4.8	4.26	1.45	0.0274	0.2457	MYO1A
TC1700011247.hg.1	5.57	5	1.48	0.0275	0.2458	MKS1
TC0500008491.hg.1	5.37	4.89	1.39	0.0274	0.2458	PRDM6
TC0900010809.hg.1	6.25	5.79	1.38	0.0275	0.2458	BICD2
TC1200010799.hg.1	4.15	3.68	1.38	0.0276	0.2458	SP7
TC0900011176.hg.1	5.38	4.93	1.37	0.0275	0.2458	C9orf152
TC1200008820.hg.1	8.04	7.58	1.37	0.0276	0.2458	IFT81
TC0900008250.hg.1	9.73	9.35	1.3	0.0276	0.2458	ZNF189
TC1000012050.hg.1	5.3	4.92	1.3	0.0274	0.2458	FGFR2
TC2200008367.hg.1	8.95	8.56	1.3	0.0274	0.2458	CHEK2
TC2000007435.hg.1	8.9	8.53	1.29	0.0276	0.2458	IFT52
TC0500009861.hg.1	6.02	5.67	1.28	0.0276	0.2458	SLC6A3
TC0500007016.hg.1	9.56	9.22	1.26	0.0275	0.2458	LSP1P3
TC1100006911.hg.1	9.22	8.89	1.26	0.0275	0.2458	SPON1
TC1800006902.hg.1	9.16	8.84	1.25	0.0276	0.2458	TTC39C
TC0700007831.hg.1	8.87	8.49	1.3	0.0276	0.2459	TPST1
TC0800007459.hg.1	11.06	10.63	1.35	0.0277	0.246	POMK
TC0700011675.hg.1	9.44	8.75	1.62	0.0277	0.2465	SEMA3D
TC0300008012.hg.1	4.59	4.05	1.45	0.0278	0.2466	HTR1F
TC0200008949.hg.1	5.81	5.34	1.39	0.0278	0.2466	IL36RN
TC0200013019.hg.1	5.32	4.9	1.34	0.0278	0.2466	MCEE
TC0300007482.hg.1	9.5	9.08	1.34	0.0278	0.2466	NISCH
TC0600013998.hg.1	15.81	15.48	1.26	0.0279	0.2472	THBS2
TC0200007929.hg.1	8.28	7.89	1.31	0.0279	0.2474	GMCL1
TC0600011814.hg.1	4.88	4.24	1.55	0.028	0.2475	CCND3
TC1000008568.hg.1	5.19	4.81	1.31	0.028	0.2476	FRAT1
TC0200007399.hg.1	8.01	7.51	1.41	0.0281	0.2478	PLEKHH2
TC0700012296.hg.1	9.48	9.03	1.37	0.0281	0.2478	C7orf60
TC0300006905.hg.1	12.71	12.3	1.33	0.0281	0.2478	RBMS3
TC0300010930.hg.1	4.79	4.47	1.25	0.0281	0.2478	SLC6A20
TC0900009953.hg.1	4.56	4.24	1.25	0.0281	0.248	MSMP
TC1500009720.hg.1	7.71	7.3	1.33	0.0282	0.2481	HERC1
TC0700011601.hg.1	11.08	10.73	1.27	0.0283	0.249	TMEM60
TC0200013284.hg.1	7	6.64	1.28	0.0284	0.2494	C2orf68
TC1900011766.hg.1	10.65	10.32	1.26	0.0284	0.2494	MARK4
TC0100008315.hg.1	11	10.62	1.3	0.0284	0.2496	PRPF38A
TC1100009960.hg.1	4.72	4.31	1.32	0.0285	0.2497	OR52B2
TC0800012290.hg.1	8.95	8.5	1.37	0.0285	0.2499	UBXN8
TC1500010863.hg.1	5.01	4.34	1.59	0.0286	0.25	SERINC4
TC1200011991.hg.1	5.78	5.35	1.35	0.0286	0.25	IQCD
TC1600010316.hg.1	5.2	4.77	1.35	0.0286	0.25	TOX3
TC0200010818.hg.1	6	5.61	1.31	0.0287	0.25	WNT10A
TC0100015728.hg.1	13.25	12.88	1.3	0.0285	0.25	APH1A
TC0900011669.hg.1	9.97	9.59	1.3	0.0286	0.25	SH3GLB2
TSUnmapped00000009.hg.1	7.74	7.37	1.3	0.0286	0.25	SURF1
TC0200012656.hg.1	9.02	8.65	1.29	0.0286	0.25	EFEMP1
TC0X00008751.hg.1	6.08	5.64	1.36	0.0287	0.2501	MAGEA2; MAGEA2B
TC0600008632.hg.1	8.16	7.77	1.3	0.0287	0.2501	BCKDHB
TC1300008916.hg.1	8.58	8.16	1.35	0.0288	0.2506	CAB39L
TC0200016193.hg.1	15.08	14.66	1.34	0.0288	0.2506	COL6A3
TC1700010548.hg.1	8.48	8.07	1.33	0.0288	0.2506	CWC25
TC0900010950.hg.1	7	6.68	1.25	0.0288	0.2506	XPA
TC0X00011010.hg.1	5.51	5.19	1.25	0.029	0.2519	SPANXN3
TC1900006979.hg.1	6.32	5.95	1.3	0.0292	0.253	ICAM5
TC0700013401.hg.1	5.68	5.26	1.34	0.0293	0.2532	AC007566.10; GATAD1
TC0100014457.hg.1	13.02	12.66	1.28	0.0293	0.2532	JAK1
TC1200008275.hg.1	7.39	7.04	1.27	0.0292	0.2532	SYT1
TC0100015364.hg.1	8.25	7.68	1.48	0.0294	0.2535	TSPAN2
TC2000009906.hg.1	5.22	4.85	1.29	0.0294	0.2539	EFCAB8
TSUnmapped00000060.hg.1	4.88	4.55	1.25	0.0294	0.254	TGM4
TC1000010926.hg.1	5.21	4.71	1.42	0.0295	0.2542	TBATA
TC1900006601.hg.1	6.79	6.3	1.4	0.0295	0.2542	ZNF554
TC0500010592.hg.1	4.31	3.85	1.37	0.0295	0.2542	C6
TC0200015202.hg.1	6.15	5.56	1.5	0.0296	0.2544	DIRC1
TC1100012125.hg.1	5.37	5.02	1.28	0.0296	0.2544	MMP27
TC0900009077.hg.1	4.66	4.33	1.25	0.0296	0.2545	ADAMTS13
TC0100017878.hg.1	4.28	3.79	1.41	0.0296	0.2547	ZP4
TC0900011305.hg.1	15.01	14.54	1.38	0.0297	0.2554	TNC
TC0200008090.hg.1	11.85	11.47	1.3	0.0297	0.2554	HTRA2
TC1800008824.hg.1	14.63	14.3	1.25	0.0298	0.2556	LMAN1
TC0500010651.hg.1	6.09	5.51	1.5	0.0298	0.2557	FGF10
TC1000012604.hg.1	10.25	9.88	1.29	0.0298	0.2557	METTL10
TC2100008462.hg.1	11.23	10.87	1.28	0.0299	0.2561	LSS
TC0200016065.hg.1	7.55	7.05	1.42	0.03	0.2565	ECEL1
TC0400012173.hg.1	9.72	9.24	1.39	0.03	0.2565	SFRP2
TC0100017445.hg.1	5.8	5.37	1.35	0.03	0.2565	TLR5
TC1700008303.hg.1	3.82	3.42	1.32	0.03	0.2565	C17orf112
TC1900007900.hg.1	5.77	5.27	1.42	0.0301	0.2567	LOC101927572; AC002116.7; CLIP3
TC1400010620.hg.1	12.2	11.86	1.27	0.0301	0.2567	SNAPC1
TC2100008229.hg.1	7.65	7.31	1.27	0.0301	0.2567	C2CD2
TC1300006503.hg.1	7.42	7.09	1.26	0.0301	0.2567	IFT88
TC0200009470.hg.1	9.93	9.56	1.29	0.0302	0.2569	HNMT
TSUnmapped00000030.hg.1	3.94	3.53	1.33	0.0303	0.2575	OR10A6
TC2000007202.hg.1	8.21	7.86	1.28	0.0303	0.2576	ACSS2
TC1900010595.hg.1	7.1	6.74	1.28	0.0303	0.2578	PPP1R14A
TC0500011875.hg.1	12.26	11.94	1.25	0.0303	0.2578	PPIC
TC1700006524.hg.1	14.59	14.26	1.25	0.0305	0.2588	SERPINF1
TC0600012839.hg.1	8.36	7.88	1.39	0.0305	0.2591	CDK19
TC0200011450.hg.1	4.81	4.37	1.36	0.0306	0.2591	FAM150B
TC0100010365.hg.1	7.85	7.47	1.3	0.0306	0.2591	FCRLA
TC0700013347.hg.1	8.39	7.89	1.42	0.0306	0.2594	AQP1
TC0900006522.hg.1	9.45	9.05	1.32	0.0306	0.2594	SLC1A1
TC2200008620.hg.1	5.94	5.56	1.3	0.0306	0.2594	IFT27
TC0Y00006857.hg.1	4.31	3.85	1.37	0.0307	0.2596	VAMP7
TC0X00010465.hg.1	5.36	4.85	1.42	0.0307	0.2597	NUP62CL
TC2000008345.hg.1	9.55	9.14	1.33	0.0308	0.2599	TMX4
TC0600007788.hg.1	8.78	8.33	1.38	0.0308	0.26	SCUBE3
TC1300008837.hg.1	12.44	12.12	1.24	0.0308	0.2601	ZC3H13
TC0500013239.hg.1	4.31	3.75	1.47	0.0308	0.2602	PCDHB3
TC0900012135.hg.1	5.32	4.89	1.34	0.0309	0.2604	ANKRD20A4
TC0300008804.hg.1	5.03	4.64	1.31	0.0309	0.2604	TRH
TC0300006582.hg.1	5.58	5.15	1.34	0.031	0.2607	TATDN2; GHRLOS
TC1600011221.hg.1	7.57	7.1	1.39	0.0312	0.2614	MVD
TC0100012811.hg.1	5.72	5.32	1.32	0.0313	0.2616	PIK3CD-AS1
TC0200016469.hg.1	12.04	11.71	1.26	0.0313	0.2616	ANXA4
TC0600014234.hg.1	4.32	3.94	1.3	0.0314	0.2621	CAGE1
TC0700008246.hg.1	12.57	12.2	1.29	0.0314	0.2622	DMTF1
TC0600010867.hg.1	10.87	10.48	1.32	0.0316	0.2633	MCUR1
TC0100013993.hg.1	5.87	5.33	1.46	0.0317	0.2635	PTCH2
TC1400007653.hg.1	8.14	7.76	1.3	0.0317	0.2635	DNAL1
TC0100018262.hg.1	9.88	9.52	1.29	0.0317	0.2635	GSTM2
TC0400008686.hg.1	7.69	7.32	1.29	0.0317	0.2635	C4orf33
TSUnmapped00000732.hg.1	7.2	6.83	1.29	0.0318	0.2636	SLC37A4
TC0600013054.hg.1	14.05	13.74	1.24	0.0318	0.2636	SERINC1
TC0800007846.hg.1	4.16	3.8	1.28	0.0319	0.2642	DNAJC5B
TC0700011571.hg.1	5.29	4.91	1.3	0.0319	0.2643	YWHAG
TC1800008821.hg.1	5.75	5.21	1.46	0.032	0.2645	RAX
TC0500010043.hg.1	9.42	8.83	1.5	0.0321	0.2646	SEMA5A
TC0900008933.hg.1	9.9	9.53	1.3	0.0321	0.2646	TOR1B
TC1500007084.hg.1	12.4	12.06	1.27	0.0321	0.2646	CASC4
TC1100009903.hg.1	3.96	3.64	1.25	0.0321	0.2646	OR51A4
TC1300010036.hg.1	4.33	4	1.25	0.0321	0.2647	LINC00598
TC1100011901.hg.1	4.72	4.29	1.35	0.0322	0.2651	NOX4
TC0600011704.hg.1	5.58	5.2	1.3	0.0323	0.2656	MDGA1
TC1000011499.hg.1	12.2	11.87	1.25	0.0323	0.2656	ALDH18A1
TC0700008626.hg.1	9.15	8.6	1.46	0.0324	0.2663	ORAI2
TC0700009411.hg.1	3.74	3.33	1.33	0.0324	0.2663	MGAM2
TC1500008360.hg.1	10.21	9.89	1.25	0.0325	0.2666	SLCO3A1
TC0200016308.hg.1	12.4	11.94	1.38	0.0326	0.2667	MYEOV2
TC0500008846.hg.1	6.33	5.86	1.38	0.0326	0.2667	IGIP
TC0100013611.hg.1	11.78	11.4	1.31	0.0325	0.2667	BSDC1
TC0700013423.hg.1	8.47	7.93	1.45	0.0326	0.2669	ZNF655
TC0300006719.hg.1	9.57	9.09	1.39	0.0326	0.2669	BTD
TC2200008000.hg.1	5.84	5.41	1.35	0.0327	0.2673	TXNRD2
TC1000008758.hg.1	7.77	7.33	1.36	0.0328	0.2675	CNNM2
TC0300006465.hg.1	4.25	3.82	1.34	0.0328	0.2675	LRRN1
TC0200016624.hg.1	11.86	11.52	1.27	0.0328	0.2675	KIDINS220
TC0200014809.hg.1	8.89	8.37	1.44	0.0328	0.2678	GALNT3
TC0200006537.hg.1	5.14	4.74	1.33	0.0328	0.2678	COLEC11
TC0200008566.hg.1	5.83	5.34	1.4	0.0329	0.2679	CNGA3
TC0600011401.hg.1	6.05	5.68	1.29	0.0329	0.268	C6orf15
TC1100006580.hg.1	5.14	4.78	1.28	0.0329	0.268	KCNQ1
TC0500010476.hg.1	8.78	8.34	1.36	0.033	0.2681	RAD1
TC0400008943.hg.1	10.37	9.96	1.33	0.033	0.2681	EDNRA
TC1800008231.hg.1	9.39	9.06	1.26	0.033	0.2681	ESCO1
TC0900008865.hg.1	13.75	13.43	1.25	0.0331	0.2683	CERCAM
TC0500013399.hg.1	11.04	10.64	1.31	0.0331	0.2685	PANK3
TC1900010508.hg.1	7.15	6.77	1.3	0.0331	0.2685	CLIP3
TC0100011417.hg.1	6.29	5.59	1.62	0.0332	0.269	CR1L
TC1900011905.hg.1	7.02	6.63	1.31	0.0332	0.269	TMEM221
TC1900011776.hg.1	4.97	4.41	1.48	0.0333	0.2693	KCNJ14
TC1900011777.hg.1	11.46	11.04	1.34	0.0333	0.2695	CYTH2
TC0800009468.hg.1	5.81	5.42	1.31	0.0334	0.27	DEFB106B; DEFB106A
TC0300006483.hg.1	13.85	13.51	1.27	0.0334	0.27	BHLHE40
TC0X00010012.hg.1	5.28	4.92	1.28	0.0335	0.2701	CXorf49B; CXorf49
TC2200008799.hg.1	12.76	12.41	1.27	0.0336	0.2706	ST13
TC0900011613.hg.1	7.02	6.64	1.31	0.0336	0.2707	FAM102A
TC0X00008786.hg.1	7.2	6.85	1.27	0.0337	0.2707	ATP2B3
TC1100011180.hg.1	6.8	6.31	1.4	0.0338	0.2711	RASGRP2
TC1600006926.hg.1	7.22	6.78	1.36	0.0337	0.2711	SNN
TC0600007677.hg.1	6.11	5.78	1.26	0.0338	0.2711	HLA-DPB1
TC0100011211.hg.1	5.48	5.08	1.32	0.0339	0.2718	GPR37L1
TC0500012663.hg.1	10.55	10.2	1.28	0.0339	0.2718	SLU7
TC0400007891.hg.1	5.31	4.83	1.39	0.034	0.272	ART3
TC0900009155.hg.1	4.91	4.55	1.29	0.034	0.272	C9orf62
TC0600007854.hg.1	10.98	10.63	1.28	0.0341	0.2722	PI16
TC0700013455.hg.1	4.53	4.09	1.36	0.0342	0.2726	HYAL4
TC1200010967.hg.1	5.63	5.21	1.34	0.0342	0.2726	ARHGAP9
TC1700009113.hg.1	8.97	8.58	1.31	0.0342	0.2726	GAA
TC1700008313.hg.1	4.96	4.59	1.29	0.0342	0.2726	KIF2B
TC1700010447.hg.1	14.92	14.58	1.27	0.0342	0.2726	CCL5
TC0600012363.hg.1	8.65	8.19	1.38	0.0343	0.273	HMGN3
TC2000006799.hg.1	14.11	13.77	1.26	0.0344	0.2732	DSTN
TC0200007609.hg.1	13.05	12.65	1.32	0.0344	0.2733	SPTBN1
TC1100010639.hg.1	9.14	8.74	1.32	0.0346	0.2736	TP53I11
TC1600006614.hg.1	5.6	5.1	1.42	0.0346	0.2738	C16orf59
TC1900010543.hg.1	7.09	6.49	1.52	0.0347	0.2742	ZNF829
TC1600011496.hg.1	5.95	5.53	1.33	0.0347	0.2742	GPRC5B
TC0900011959.hg.1	8.1	7.71	1.31	0.0347	0.2742	UBAC1
TC0700007434.hg.1	5.08	4.67	1.33	0.0349	0.275	IGFBP1
TC1100007897.hg.1	3.93	3.58	1.27	0.0349	0.275	LGALS12
TC2200008305.hg.1	5.11	4.57	1.45	0.035	0.2751	CRYBB1
TC0700011645.hg.1	9.44	9.08	1.28	0.035	0.2751	CACNA2D1
TC2000008968.hg.1	10.17	9.72	1.37	0.035	0.2753	UQCC1
TC0X00006958.hg.1	4.66	4.33	1.26	0.035	0.2753	CYBB
TC0200015336.hg.1	6.17	5.78	1.31	0.0351	0.2756	ANKRD44
TC0200010511.hg.1	7.61	7.26	1.28	0.0352	0.2761	NBEAL1
TC0200013610.hg.1	8.8	8.44	1.28	0.0352	0.2761	REV1
TC1600007803.hg.1	10.95	10.63	1.25	0.0353	0.2766	CNEP1R1
TC0900010683.hg.1	4.16	3.74	1.34	0.0354	0.2769	LOC286238; RP13-60M5.2
TC1600010244.hg.1	5.14	4.8	1.27	0.0355	0.2774	ZNF423
TC0600010777.hg.1	7.25	6.7	1.46	0.0355	0.2776	TFAP2A
TC0900010063.hg.1	4.74	4.32	1.34	0.0356	0.2777	CNTNAP3
TC0700008435.hg.1	5.82	5.22	1.52	0.0357	0.2778	TAC1
TC1300009204.hg.1	5.02	4.62	1.32	0.0357	0.2778	KLHL1
TC0700012968.hg.1	11.99	11.65	1.27	0.0357	0.2778	PDIA4
TC0900011284.hg.1	6.27	5.93	1.26	0.0357	0.2778	AKNA
TC1300010008.hg.1	5.32	4.92	1.32	0.0358	0.278	GAS6-AS1
TC1900011704.hg.1	7.21	6.84	1.29	0.0358	0.278	ZNF536
TC0600014144.hg.1	4.29	3.98	1.24	0.0358	0.278	PHF3
TC0600011808.hg.1	8.83	8.3	1.45	0.0359	0.2781	MED20
TC0200015971.hg.1	6.37	5.95	1.34	0.0359	0.2785	SLC16A14
TC1200009892.hg.1	5.87	5.4	1.38	0.036	0.2786	OLR1
TC2200007021.hg.1	4.64	4.23	1.33	0.0361	0.2788	RFPL1
TC1000006917.hg.1	7.31	6.75	1.47	0.0361	0.2793	CACNB2
TC0800009246.hg.1	5.47	4.8	1.59	0.0363	0.2798	SCX
TC1600007141.hg.1	9.77	9.34	1.34	0.0363	0.2798	LOC81691; AC004381.6; U4atac
TC1900012000.hg.1	10.74	10.38	1.28	0.0363	0.2798	TEAD2
TC0200014728.hg.1	11.2	10.86	1.27	0.0364	0.2799	LY75-CD302; CD302; LY75
TC0100009149.hg.1	6.33	5.35	1.97	0.0364	0.28	PTBP2
TC0700013382.hg.1	7.13	6.65	1.4	0.0365	0.2802	KCTD7
TC1200011811.hg.1	7.28	6.81	1.38	0.0366	0.2805	MTERF2
TC1900007184.hg.1	6.78	6.18	1.51	0.0366	0.2806	CLEC17A
TC1700011007.hg.1	4.38	4.02	1.28	0.0366	0.2806	TTLL6
TC0200013257.hg.1	12.64	12.35	1.23	0.0367	0.2808	TGOLN2
TC0100008607.hg.1	7.76	7.38	1.3	0.0367	0.2809	RAVER2
TC0100011413.hg.1	4.44	3.94	1.42	0.0369	0.2818	CR2
TC0X00011214.hg.1	5.93	5.34	1.52	0.037	0.2819	CTAG1B
TC1000009007.hg.1	4.3	3.89	1.33	0.0369	0.2819	PNLIPRP2
TC1900006895.hg.1	8	7.61	1.31	0.037	0.2819	2024-03-02
TC1700012432.hg.1	11.88	11.52	1.28	0.037	0.2819	HOXB3; HOXB4; MIR10A
TC0500011435.hg.1	11.93	11.59	1.27	0.037	0.2819	LYSMD3
TC0400010465.hg.1	14.9	14.57	1.25	0.037	0.2819	UGDH
TC1000008582.hg.1	4.58	4.27	1.24	0.037	0.2819	C10orf62
TC1300007549.hg.1	10.16	9.58	1.49	0.0373	0.2824	CLN5
TC0100011512.hg.1	11.43	11.02	1.33	0.0373	0.2824	DTL
TC0700011979.hg.1	5.34	4.95	1.31	0.0373	0.2824	GPC2
TC0100014531.hg.1	12.09	11.75	1.27	0.0373	0.2824	WLS
TC1100008469.hg.1	15.37	15.03	1.27	0.0372	0.2824	SERPINH1
TC1200006645.hg.1	3.99	3.65	1.27	0.0373	0.2824	CD4
TC1400008058.hg.1	5.46	4.98	1.4	0.0375	0.2825	PPP4R4
TC1200011255.hg.1	13.14	12.69	1.37	0.0375	0.2825	ZFC3H1
TC0900011181.hg.1	5.01	4.58	1.35	0.0374	0.2825	TXNDC8
TC0200015885.hg.1	3.56	3.18	1.3	0.0373	0.2825	FAM124B
TC1700010576.hg.1	4.78	4.42	1.28	0.0375	0.2825	NEUROD2
TC0400008616.hg.1	8.13	7.79	1.26	0.0375	0.2825	BBS12
TC1100007064.hg.1	4.35	4.01	1.26	0.0374	0.2825	SLC17A6
TC0200009134.hg.1	9.31	8.94	1.29	0.0375	0.2827	TSN
TC0900007063.hg.1	4.88	4.45	1.34	0.0376	0.283	PHF24
TC0400012977.hg.1	12.26	11.87	1.31	0.0376	0.283	SH3D19
TC1900008839.hg.1	5.91	5.51	1.32	0.0376	0.2831	TSEN34
TC0900009290.hg.1	5.76	5.23	1.45	0.0378	0.2832	NOXA1
TC1100007657.hg.1	4.2	3.67	1.45	0.0378	0.2832	OR5AK2
TC1900010703.hg.1	4.33	3.83	1.42	0.0378	0.2832	HIPK4
TC0700012456.hg.1	4.44	3.94	1.41	0.0378	0.2832	IQUB
TC1100012677.hg.1	4.6	4.14	1.37	0.0378	0.2832	OR8B12
TC1200007861.hg.1	14.64	14.21	1.35	0.0378	0.2832	LRP1
TC1900011878.hg.1	10.42	10	1.34	0.0378	0.2832	ZNF625-ZNF20; ZNF625
TC1100009191.hg.1	4.46	4.1	1.29	0.0379	0.2832	IL10RA
TC0800012280.hg.1	6.23	5.88	1.28	0.0379	0.2832	PDLIM2
TC0900011445.hg.1	10.78	10.46	1.25	0.0377	0.2832	PDCL
TC1900012018.hg.1	7.5	7.17	1.25	0.0378	0.2832	ZNF577
TC1300007824.hg.1	9.87	9.54	1.25	0.038	0.2836	UBAC2
TC1200007847.hg.1	5.07	4.77	1.24	0.038	0.2836	HSD17B6
TC0800008145.hg.1	10.04	9.74	1.23	0.038	0.2836	WWP1
TC0200010007.hg.1	6.11	5.54	1.49	0.0382	0.2838	SP9
TC0300008705.hg.1	7.56	7.09	1.39	0.0383	0.2838	ABTB1
TC0800012310.hg.1	6.9	6.49	1.33	0.0381	0.2838	C8orf44
TC1500010925.hg.1	8.69	8.29	1.32	0.0383	0.2838	ARPIN
TC0100012353.hg.1	4.74	4.37	1.3	0.0381	0.2838	OR14C36
TC0700007471.hg.1	4.74	4.36	1.3	0.0382	0.2838	LINC00525
TC0200009317.hg.1	5.01	4.69	1.25	0.0382	0.2838	AMER3
TC1900011716.hg.1	6.38	6.07	1.24	0.0383	0.2838	LRFN3
TC1400010630.hg.1	10.04	9.74	1.23	0.0382	0.2838	TTLL5
TC1000007217.hg.1	5.15	4.68	1.38	0.0385	0.284	KIF5B
TC1700010565.hg.1	10.09	9.62	1.38	0.0384	0.284	FBXL20
TC1200006688.hg.1	4.64	4.19	1.37	0.0385	0.284	NANOG
TSUnmapped00000019.hg.1	9.64	9.2	1.35	0.0384	0.284	DYRK1B
TC0700012224.hg.1	12.11	11.72	1.31	0.0385	0.284	LAMB1
TC1000011661.hg.1	6.31	5.92	1.31	0.0385	0.284	KCNIP2
TC0500008691.hg.1	12.65	12.33	1.24	0.0384	0.284	UBE2B
TC1200007820.hg.1	13.18	12.87	1.24	0.0387	0.2849	RAB5B
TC0400008331.hg.1	5.24	4.66	1.5	0.0389	0.285	NPNT
TC0800009494.hg.1	4.88	4.44	1.36	0.0387	0.285	DEFB109P1B
TC0500012223.hg.1	6.82	6.42	1.31	0.0389	0.285	NRG2
TC1900007851.hg.1	8.33	7.94	1.31	0.0389	0.285	FFAR1
TC1200011755.hg.1	9.51	9.08	1.35	0.0389	0.2853	NFYB
TC0500013429.hg.1	10.68	10.32	1.28	0.0391	0.2863	RNF130
TC0Y00006571.hg.1	4.16	3.75	1.33	0.0392	0.2868	TSPY3
TC1900006770.hg.1	6.92	6.57	1.28	0.0392	0.2868	DUS3L
TC0500009824.hg.1	4.5	4.15	1.27	0.0393	0.2868	ZDHHC11
TC1200010201.hg.1	10.14	9.8	1.26	0.0393	0.2868	TM7SF3
TC0300009202.hg.1	14.66	14.35	1.23	0.0393	0.2868	MBNL1
TC1600010855.hg.1	13.85	13.52	1.26	0.0394	0.2869	GLG1
TC0300011108.hg.1	6.98	6.61	1.29	0.0395	0.2871	NPRL2
TC0600011463.hg.1	11.46	11.13	1.26	0.0395	0.2871	NEU1
TC0200011731.hg.1	15.23	14.9	1.25	0.0395	0.2871	PDIA6
TC0100006819.hg.1	8	7.58	1.34	0.0396	0.2878	APITD1-CORT; CORT; APITD1
TC0500010491.hg.1	5.47	5.08	1.31	0.0397	0.288	UGT3A2
TC0800011150.hg.1	7.64	7.09	1.46	0.0398	0.2883	TP53INP1
TC1800008691.hg.1	5.54	5.04	1.42	0.04	0.2883	MRO
TC0100008594.hg.1	9.74	9.27	1.38	0.0399	0.2883	ROR1
TC1900009172.hg.1	6.42	5.96	1.37	0.04	0.2883	MEX3D
TC1500010853.hg.1	5.19	4.77	1.34	0.04	0.2883	FSIP1
TC0900008965.hg.1	5.24	4.84	1.32	0.04	0.2883	PRDM12
TC0100012786.hg.1	5.1	4.71	1.31	0.0398	0.2883	SLC2A7
TC0600009446.hg.1	5.96	5.57	1.31	0.04	0.2883	AKAP7
TC0100013354.hg.1	4.66	4.28	1.3	0.0401	0.2883	RHCE
TC1700008951.hg.1	6.25	5.87	1.3	0.0401	0.2883	PRCD
TC1100007736.hg.1	3.95	3.59	1.29	0.0399	0.2883	OR4D10
TC1500009561.hg.1	6.19	5.85	1.27	0.0399	0.2883	ALDH1A2
TC2200008576.hg.1	12.27	11.96	1.25	0.0398	0.2883	RBFOX2
TC1700009861.hg.1	12.73	12.43	1.23	0.04	0.2883	TVP23C; CDRT4; TVP23C-CDRT4
TC0300014064.hg.1	10.37	10	1.29	0.0402	0.2888	PFN2
TC0700009696.hg.1	11.64	11.3	1.26	0.0402	0.2891	CHPF2; MIR671
TC1500009984.hg.1	14.96	14.67	1.23	0.0403	0.2894	NPTN
TC1400006723.hg.1	8.01	7.38	1.55	0.0405	0.2901	REC8
TC0600012123.hg.1	13.56	13.08	1.4	0.0405	0.2901	DST
TC1900008085.hg.1	7.14	6.76	1.3	0.0405	0.2901	ZNF546
TC0700013485.hg.1	8.53	8.17	1.29	0.0405	0.2901	LOC155060; ZNF783
TC0100012359.hg.1	5.38	5.04	1.27	0.0405	0.2901	OR2T3
TC1000010768.hg.1	6.66	6.19	1.38	0.0406	0.2902	EGR2
TC0400007913.hg.1	13.67	13.35	1.24	0.0406	0.2902	2024-09-11
TC1100010472.hg.1	5.41	4.92	1.41	0.0409	0.2904	CCDC73
TC1900011652.hg.1	9.7	9.28	1.34	0.0408	0.2904	ZNF358
TC0200013765.hg.1	9.26	8.89	1.3	0.0408	0.2904	UXS1
TC0500013342.hg.1	12.12	11.77	1.28	0.0408	0.2904	ERAP1
TC0Y00007219.hg.1	5.37	5.02	1.28	0.0408	0.2904	DAZ4; DAZ1
TC1800006710.hg.1	12.66	12.31	1.28	0.0408	0.2904	CHMP1B
TC0700007811.hg.1	10.7	10.36	1.27	0.0409	0.2904	INTS4P2
TC1700008344.hg.1	3.72	3.38	1.26	0.0409	0.2904	ANKFN1
TC1700012322.hg.1	6.26	5.95	1.24	0.0407	0.2904	GLOD4
TC0200016664.hg.1	4.08	3.78	1.23	0.0408	0.2904	KCNK12
TC1200012594.hg.1	6.66	6.25	1.33	0.041	0.2906	ZNF705A; FAM66C
TC1100010058.hg.1	11.54	11.14	1.31	0.041	0.2906	DENND5A
TC1900006685.hg.1	4.49	4.18	1.24	0.0411	0.2907	FSD1
TC0200010083.hg.1	14.18	13.87	1.24	0.0411	0.291	HNRNPA3; MIR4444-2; MIR4444-1
TC0200012035.hg.1	4.99	4.58	1.33	0.0412	0.2911	ADGRF3
TC0100018495.hg.1	5	4.53	1.38	0.0416	0.2926	SHE
TC0800006625.hg.1	5.86	5.4	1.37	0.0418	0.2926	ZNF705B
TC0600007694.hg.1	5.96	5.52	1.36	0.0417	0.2926	B3GALT4
TC0400009708.hg.1	8.1	7.69	1.33	0.0417	0.2926	GAK
TC1200008804.hg.1	5.37	4.95	1.33	0.0417	0.2926	FAM222A
TC1500007802.hg.1	7.61	7.19	1.33	0.0417	0.2926	GOLGA6B
TC1100008082.hg.1	4.34	3.94	1.32	0.0416	0.2926	NPAS4
TC1200012267.hg.1	10.26	9.86	1.32	0.0417	0.2926	SBNO1; MIR8072
TC0200014260.hg.1	7.86	7.47	1.3	0.0416	0.2926	CCDC115
TC1000011743.hg.1	5.19	4.84	1.28	0.0416	0.2926	CFAP43
TC1000008516.hg.1	4.34	4.01	1.26	0.0417	0.2926	ACSM6
TC1900006588.hg.1	11.58	11.28	1.23	0.0417	0.2926	GADD45B
TC1300009319.hg.1	5.44	4.93	1.42	0.0419	0.2931	POU4F1
TC0800011334.hg.1	13.61	13.27	1.27	0.042	0.2934	KLF10
TC1200012530.hg.1	4.94	4.41	1.44	0.0421	0.2939	LRCOL1
TC0600007591.hg.1	6.87	6.46	1.33	0.0421	0.2939	NFKBIL1
TC1900007322.hg.1	6.19	5.9	1.23	0.0421	0.2939	GTPBP3
TC0200007296.hg.1	8.85	8.41	1.36	0.0422	0.2941	GALM
TC0600013251.hg.1	10.84	10.5	1.27	0.0422	0.2941	HBS1L
TC2100008171.hg.1	5.07	4.54	1.44	0.0424	0.2944	LCA5L
TC0X00010052.hg.1	5.75	5.29	1.37	0.0423	0.2944	NAP1L2
TC1900008911.hg.1	8.23	7.83	1.32	0.0424	0.2944	NAT14
TC0600011173.hg.1	10.56	10.17	1.31	0.0423	0.2944	GUSBP2
TC1200006881.hg.1	9.86	9.47	1.31	0.0424	0.2944	CREBL2
TC0Y00006898.hg.1	5.41	4.97	1.36	0.0425	0.2945	DHRSX
TC1600009952.hg.1	12.31	11.87	1.36	0.0425	0.2945	YPEL3
TC0400011791.hg.1	8.96	8.61	1.27	0.0425	0.2945	ANKRD50
TC0900008980.hg.1	6.17	5.82	1.27	0.0425	0.2945	LAMC3
TC1900011391.hg.1	7.04	6.72	1.25	0.0425	0.2945	OSCAR
TC0300013626.hg.1	6.66	6.16	1.41	0.0425	0.2946	XXYLT1
TC0900011499.hg.1	4.58	4.2	1.3	0.0426	0.2949	NR5A1
TC2100006873.hg.1	4.95	4.54	1.33	0.0427	0.2956	KRTAP13-1
TC0200016422.hg.1	12.56	12.22	1.27	0.0428	0.2956	PPP1CB
TC0300012212.hg.1	8.11	7.56	1.46	0.0428	0.2959	MYLK
TC0X00009644.hg.1	5.02	4.6	1.34	0.0429	0.2959	KCND1
TC1400007227.hg.1	11.81	11.49	1.26	0.0429	0.2959	LGALS3
TC1200009910.hg.1	5.58	5.07	1.43	0.0431	0.296	KLRAP1
TC0500009012.hg.1	5.73	5.29	1.35	0.0429	0.296	TCERG1
TC1100007944.hg.1	9.38	8.96	1.34	0.043	0.296	GPR137
TC2000009388.hg.1	13.91	13.58	1.25	0.043	0.296	PTGIS
TC1200008771.hg.1	11.92	11.62	1.24	0.043	0.296	ISCU
TC0100016018.hg.1	14.49	14.19	1.23	0.0429	0.296	CRABP2
TC0300012771.hg.1	4.49	4.08	1.33	0.0431	0.2963	TM4SF18
TC2100008382.hg.1	7.31	6.71	1.52	0.0433	0.2966	KRTAP12-1
TC0X00008521.hg.1	10.92	10.45	1.39	0.0434	0.2966	SLC9A6
TC0500013143.hg.1	5.2	4.77	1.34	0.0433	0.2966	EXOC3
TC1100013093.hg.1	4.78	4.4	1.3	0.0434	0.2966	BCO2; RPS12P21
TC0600011536.hg.1	13.23	12.86	1.29	0.0432	0.2966	TAPBP
TC1900010864.hg.1	6.25	5.88	1.29	0.0433	0.2966	KCNN4
TC0200014650.hg.1	5.61	5.27	1.26	0.0434	0.2966	LOC100144595; AC009227.2; tikure
TC0300009282.hg.1	13.97	13.65	1.25	0.0434	0.2966	TIPARP
TC1500009926.hg.1	10.47	10.16	1.24	0.0432	0.2966	LARP6
TC1100011048.hg.1	12.67	12.36	1.23	0.0434	0.2966	TMEM258; MIR611
TC1400009295.hg.1	11.45	11.08	1.29	0.0435	0.2967	EXOC5
TC1900007100.hg.1	5.02	4.69	1.26	0.0435	0.2968	MAST1
TC1200012627.hg.1	4.81	4.49	1.25	0.0436	0.297	TMBIM6
TC1400008488.hg.1	4.65	4.2	1.36	0.0436	0.2971	TMEM121
TC0100015852.hg.1	3.66	3.32	1.26	0.0436	0.2971	SPRR2F
TC0400011620.hg.1	7.6	7.03	1.49	0.0439	0.2974	ZGRF1
TC0200010116.hg.1	4.86	4.39	1.39	0.044	0.2974	DFNB59
TC0600014198.hg.1	10.51	10.03	1.39	0.0439	0.2974	TULP4
TC0300010431.hg.1	4.92	4.49	1.35	0.0437	0.2974	DAZL
TC1700012410.hg.1	4.27	3.84	1.34	0.0439	0.2974	KRTAP4-3
TC0800010894.hg.1	6.02	5.64	1.3	0.0439	0.2974	HEY1
TC0200009895.hg.1	10.43	10.08	1.28	0.0438	0.2974	CERS6
TC1900011086.hg.1	4.39	4.04	1.27	0.0439	0.2974	NTN5
TC1700011101.hg.1	5.07	4.74	1.26	0.0439	0.2974	CHAD
TC0600008146.hg.1	11.54	11.22	1.25	0.0439	0.2974	RUNX2
TC0700013603.hg.1	4.97	4.65	1.25	0.0437	0.2974	RASA4
TC0800011171.hg.1	12.11	11.8	1.25	0.0439	0.2974	UQCRB
TC0X00010357.hg.1	11.05	10.76	1.22	0.0437	0.2974	GLA
TC1900007142.hg.1	7.33	6.75	1.49	0.0441	0.2979	ZSWIM4
TC0300011450.hg.1	11.54	11.23	1.24	0.0441	0.2979	TMF1
TC0900009470.hg.1	7.51	7.13	1.3	0.0442	0.2983	ERMP1
TC0400011283.hg.1	10.04	9.71	1.26	0.0443	0.2992	PPM1K
TC0400012458.hg.1	6.01	5.57	1.35	0.0444	0.2994	HPGD
TC1000007760.hg.1	5.43	4.75	1.6	0.0445	0.2995	C10orf107
TC0300009194.hg.1	4.47	4.08	1.31	0.0445	0.2995	SUCNR1
TC0100006486.hg.1	8.73	8.37	1.28	0.0445	0.2995	AGRN
TC2100007949.hg.1	8.8	8.5	1.24	0.0444	0.2995	MIS18A
TC0800009626.hg.1	5.48	5.07	1.34	0.0446	0.2999	DEFB134
TC0500013221.hg.1	4.45	4.04	1.33	0.0446	0.2999	ZNF474
TC1000009841.hg.1	9.76	9.38	1.3	0.0446	0.2999	PHYH
TC0700007905.hg.1	8.36	8.01	1.28	0.0446	0.2999	AUTS2
TC1100008523.hg.1	10.8	10.45	1.27	0.0447	0.2999	CAPN5
TC1200011773.hg.1	9.91	9.6	1.25	0.0447	0.2999	APPL2
TC0200009955.hg.1	14.23	13.93	1.23	0.0448	0.2999	CYBRD1
TC1100006561.hg.1	5.85	5.57	1.21	0.0447	0.2999	IGF2-AS
TC1400008715.hg.1	4.66	4.26	1.32	0.0449	0.3	EFS
TC0800009625.hg.1	4.65	4.3	1.27	0.0448	0.3	DEFB136
TC1700009651.hg.1	10.69	10.37	1.25	0.0448	0.3	TP53
TC1100012422.hg.1	9.59	9.29	1.24	0.0449	0.3	APOA4
TC1400010754.hg.1	5.96	5.63	1.26	0.0449	0.3002	C14orf37
TC1900006711.hg.1	7.2	6.7	1.41	0.045	0.3004	TNFAIP8L1
TC0X00008555.hg.1	3.59	3.21	1.3	0.045	0.3004	ZIC3
TC0800012087.hg.1	13.68	13.31	1.29	0.045	0.3004	LYNX1
TC1500009998.hg.1	7.38	7.02	1.28	0.0451	0.3004	GOLGA6A
TC1200010686.hg.1	10.24	9.91	1.25	0.045	0.3004	SLC11A2
TC0X00009386.hg.1	11.71	11.41	1.23	0.0452	0.3008	SRPX
TC0400007831.hg.1	5.18	4.76	1.34	0.0453	0.3009	AFP
TC0500007591.hg.1	10.93	10.61	1.25	0.0453	0.301	CWC27
TC1100010732.hg.1	5.9	5.42	1.39	0.0454	0.3013	MYBPC3
TC0800007665.hg.1	4.64	4.26	1.3	0.0454	0.3013	RP1
TC1900009625.hg.1	4.51	4.13	1.3	0.0454	0.3013	ICAM3
TC0200015695.hg.1	5.79	5.3	1.4	0.0454	0.3014	DIRC3
TC0900011918.hg.1	6.66	6.28	1.3	0.0455	0.3014	FCN1
TC1500010706.hg.1	5.95	5.58	1.29	0.0455	0.3015	ARHGAP11B
TC1700012362.hg.1	6.76	6.32	1.36	0.0457	0.302	TRIM16
TC1900009382.hg.1	9.79	9.4	1.31	0.0458	0.3024	PTPRS
TC0300011247.hg.1	10.64	10.27	1.29	0.0458	0.3024	WNT5A
TC1000008388.hg.1	11.55	11.14	1.33	0.0458	0.3025	FAS
TC0700013368.hg.1	8.87	8.53	1.27	0.0459	0.3028	ZNF736
TC0X00010204.hg.1	3.64	3.22	1.34	0.046	0.3032	SATL1
TC0300013350.hg.1	4.09	3.48	1.53	0.0461	0.3035	YEATS2
TC1200011873.hg.1	8.21	7.71	1.42	0.0462	0.3037	MMAB
TC1800007193.hg.1	5.27	4.79	1.39	0.0462	0.3041	SLC14A2
TC1600007014.hg.1	10.4	10.02	1.3	0.0464	0.3047	NDE1; MIR484
TC2000006437.hg.1	3.86	3.5	1.28	0.0466	0.3052	DEFB132
TC1900010984.hg.1	8.02	7.72	1.23	0.0467	0.3056	CCDC8
TC0600008343.hg.1	7.91	7.39	1.44	0.047	0.307	BEND6
TC1600009256.hg.1	6.88	6.53	1.27	0.047	0.307	NAGPA
TC0400011746.hg.1	6.66	6.21	1.37	0.0471	0.3071	TMEM155
TC1600011368.hg.1	7.15	6.82	1.25	0.0471	0.3071	LAT
TC0100007403.hg.1	11.35	11.06	1.23	0.0471	0.3071	TMEM57
TC1300007972.hg.1	5.16	4.49	1.59	0.0471	0.3072	TNFSF13B
TC0300010709.hg.1	5.06	4.63	1.35	0.0472	0.3074	DCLK3
TC0600013255.hg.1	5.38	4.99	1.31	0.0473	0.3074	MYB-AS1; MYB; RP1-32B1.3; rawjer
TC0200012335.hg.1	8.72	8.37	1.28	0.0472	0.3074	THUMPD2
TC0100017058.hg.1	4.99	4.65	1.26	0.0472	0.3074	TMEM81
TC0100010761.hg.1	8.87	8.55	1.25	0.0472	0.3074	FAM20B
TC1700008467.hg.1	13.83	13.52	1.24	0.0472	0.3074	VMP1; MIR21
TC1100006529.hg.1	5.95	5.58	1.29	0.0473	0.3075	KRTAP5-6
TC0100010863.hg.1	14.09	13.79	1.23	0.0474	0.3075	LAMC1
TC1000010878.hg.1	4.76	4.42	1.27	0.0475	0.3077	TACR2
TC0400007784.hg.1	4.08	3.74	1.26	0.0475	0.3077	AMBN
TC1500010429.hg.1	9.29	8.97	1.25	0.0475	0.3077	CIB1
TC1000008488.hg.1	5.1	4.66	1.36	0.0475	0.3078	PDE6C
TC0100014904.hg.1	4.54	4.13	1.33	0.0476	0.3079	HFM1
TC0200008742.hg.1	10.7	10.32	1.3	0.0476	0.3079	NCK2
TC1500009214.hg.1	4.79	4.48	1.24	0.0476	0.3079	TGM5
TC1200012808.hg.1	10.21	9.9	1.23	0.0477	0.3085	R3HDM2
TC1600009182.hg.1	7.1	6.79	1.24	0.0478	0.3088	ZNF200
TC16_KI270728v1_random00006432.hg.1	4.68	4.34	1.27	0.048	0.309	TP53TG3B
TC1600007621.hg.1	4.68	4.34	1.27	0.048	0.309	TP53TG3B; TP53TG3C; TP53TG3; LOC102723655; RP11-23E10.6
TC1600011390.hg.1	4.68	4.34	1.27	0.048	0.309	TP53TG3B; TP53TG3C; TP53TG3; LOC102723655; hotema; RP11-1277H1.5
TC0X00010921.hg.1	11.02	10.71	1.24	0.0479	0.309	MMGT1
TC0900011854.hg.1	4.63	4.29	1.26	0.0481	0.3093	TMEM8C
TC2100007906.hg.1	4.76	4.3	1.37	0.0481	0.3095	KRTAP6-1
TC1200006718.hg.1	3.97	3.63	1.27	0.0481	0.3095	CLEC6A
TC1600011385.hg.1	8.13	7.79	1.27	0.0481	0.3095	FBXL19
TC0400008103.hg.1	5.74	5.29	1.37	0.0483	0.3098	RP11-10L7.1; HERC6
TC0200008236.hg.1	5.69	5.26	1.35	0.0483	0.3098	TCF7L1
TC0400006471.hg.1	5.65	5.24	1.33	0.0483	0.3098	PDE6B
TC1000009164.hg.1	4.55	4.17	1.3	0.0482	0.3098	FAM24A
TC1500006959.hg.1	9.11	8.77	1.27	0.0483	0.3098	CHST14
TC1600010175.hg.1	8.93	8.62	1.24	0.0482	0.3098	C16orf87
TC1600009531.hg.1	6.42	5.84	1.5	0.0484	0.3099	KIAA0430
TC1600009656.hg.1	6.35	5.8	1.46	0.0484	0.3099	PDILT
TC0100007194.hg.1	4.55	4.11	1.36	0.0484	0.3099	UBXN10
TC1100013075.hg.1	7.5	7.19	1.24	0.0484	0.3099	DDIAS
TC0100007832.hg.1	10.78	10.48	1.23	0.0484	0.3099	ZC3H12A; MIR6732
TC0500007804.hg.1	11.28	10.88	1.33	0.0485	0.31	HMGCR
TC0X00008316.hg.1	10.82	10.53	1.22	0.0485	0.31	GRIA3
TC1600011462.hg.1	6.2	5.74	1.38	0.0486	0.3103	BRICD5
TC0500009629.hg.1	12.96	12.66	1.23	0.0486	0.3103	TMED9
TC0600008075.hg.1	4.07	3.78	1.22	0.0486	0.3103	TTBK1
TC0X00011315.hg.1	8.74	8.42	1.25	0.0486	0.3104	TCEAL3
TC1600011080.hg.1	7.66	7.07	1.5	0.0487	0.3105	FAM92B
TC0400008088.hg.1	4.39	3.96	1.35	0.0487	0.3105	MEPE
TC0700008938.hg.1	4.02	3.59	1.35	0.0487	0.3105	PTPRZ1
TC2200008007.hg.1	4.97	4.58	1.31	0.0487	0.3105	ARVCF
TC0600009871.hg.1	4.59	4.22	1.29	0.0487	0.3105	ESR1
TSUnmapped00000113.hg.1	4.93	4.58	1.28	0.049	0.3119	PADI4
TC1000011948.hg.1	10.07	9.74	1.26	0.0491	0.3119	PDZD8
TC1900007051.hg.1	9.01	8.68	1.25	0.049	0.3119	ZNF439
TC0200014170.hg.1	11.33	11.03	1.23	0.0491	0.3119	MAP3K2
TC0300009012.hg.1	4.22	3.83	1.31	0.0493	0.3123	GRK7
TC1700010687.hg.1	9.77	9.42	1.27	0.0492	0.3123	P3H4
TC1700012279.hg.1	10.01	9.7	1.25	0.0493	0.3123	HOXB-AS3
TC0100009054.hg.1	9.29	8.99	1.23	0.0492	0.3123	MTF2
TC1500007822.hg.1	13.07	12.77	1.23	0.0492	0.3123	CD276
TC0X00008054.hg.1	6.4	5.94	1.38	0.0495	0.3128	RNF128
TC0500011211.hg.1	4.77	4.39	1.3	0.0494	0.3128	OTP
TC0700010501.hg.1	6.68	6.33	1.27	0.0495	0.3128	DFNA5
TC0800007848.hg.1	5.53	5.19	1.27	0.0496	0.3128	TRIM55
TC0800012066.hg.1	5.03	4.7	1.26	0.0495	0.3128	TSNARE1
TC1000007020.hg.1	6.53	6.2	1.26	0.0495	0.3128	OTUD1
TC0100018389.hg.1	12.17	11.89	1.22	0.0495	0.3128	CDK11A
TC1900007005.hg.1	10.25	9.96	1.22	0.0495	0.3128	SMARCA4
TC1500007839.hg.1	16.34	16.07	1.21	0.0497	0.3133	ISLR
TC2000006520.hg.1	5.49	5.21	1.22	0.0498	0.3137	EBF4
TC1700010198.hg.1	11.77	11.44	1.25	0.0498	0.3139	UNC119
TC1700007429.hg.1	8.22	7.9	1.25	0.0499	0.3141	ANKRD13B
TC1100007650.hg.1	6.15	5.76	1.31	0.0499	0.3143	OR9G1; OR9G9
TC1200009524.hg.1	9.67	9.34	1.25	0.0499	0.3143	ZNF84
TC0400011429.hg.1	6.24	8.49	-4.74	4.6e-08	0.001	DDIT4L
TC1500010723.hg.1	10.11	12.7	-6.01	1.75e-07	0.0012	CHAC1
TC0100011022.hg.1	8.81	10.63	-3.53	1.41e-07	0.0012	RGS2
TC0900007667.hg.1	11.92	13.6	-3.21	2.26e-07	0.0012	PSAT1
TC1700010653.hg.1	8.45	10.47	-4.06	4.65e-07	0.0017	KRTAP2-3
TC0100018403.hg.1	12.61	14.19	-2.99	4.82e-07	0.0017	ERRFI1
TC0700011876.hg.1	10.42	12.42	-3.99	9.45e-07	0.0019	ASNS
TC0100010006.hg.1	7.96	9.87	-3.77	1.04e-06	0.0019	KPRP
TC1400006953.hg.1	8.06	9.49	-2.69	1.04e-06	0.0019	SSTR1
TC0100010013.hg.1	7.33	9.4	-4.22	1.76e-06	0.0029	IVL
TC2000006642.hg.1	9.01	10.73	-3.28	2.81e-06	0.0038	BMP2
TC2100007491.hg.1	7.88	9.4	-2.88	2.85e-06	0.0038	CBS
TC1000007990.hg.1	11	12.7	-3.25	3.26e-06	0.0041	DDIT4
TC1600011186.hg.1	12.32	13.48	-2.23	4.5e-06	0.0054	SLC7A5
TC0100007552.hg.1	9.21	10.72	-2.87	5.15e-06	0.0056	SESN2
TC0200008071.hg.1	12.8	14.05	-2.37	5.24e-06	0.0056	MTHFD2
TC0100010025.hg.1	6.63	8.26	-3.09	6.24e-06	0.0058	PRR9
TC1700010648.hg.1	7.68	9.73	-4.15	9.11e-06	0.0059	KRTAP1-5
TC0100015836.hg.1	8.05	10	-3.88	8.58e-06	0.0059	LCE3D
TC0100010007.hg.1	8.09	9.89	-3.5	9.29e-06	0.0059	LCE1F
TC0200011878.hg.1	8.84	10.09	-2.38	8.66e-06	0.0059	OSR1
TC0200014672.hg.1	9.84	11.07	-2.34	8.93e-06	0.0059	NR4A2
TC0800007051.hg.1	13.31	14.49	-2.26	7.33e-06	0.0059	NEFM
TC1200010516.hg.1	13.48	14.58	-2.14	6.61e-06	0.0059	SLC38A1
TC0800009600.hg.1	10.79	11.97	-2.27	1.07e-05	0.0062	FAM167A
TC2100008424.hg.1	8.62	9.77	-2.22	1.09e-05	0.0062	SLC19A1
TC0300013877.hg.1	10.64	11.78	-2.21	1.24e-05	0.0065	EPHB1
TC1700010651.hg.1	7.27	8.39	-2.18	1.21e-05	0.0065	KRTAP2-1
TC0300012773.hg.1	12.1	13.33	-2.34	1.44e-05	0.0072	TM4SF1
TC0300006968.hg.1	9.82	10.83	-2.01	1.47e-05	0.0072	CMTM7
TC2000006444.hg.1	7.23	8.98	-3.38	1.55e-05	0.0074	TRIB3
TC0700013441.hg.1	10.53	11.93	-2.64	1.7e-05	0.0075	IFRD1
TC0100014988.hg.1	11.03	12.1	-2.11	1.66e-05	0.0075	F3
TC0500012842.hg.1	13.96	14.98	-2.02	1.7e-05	0.0075	DUSP1
TC0300010913.hg.1	12.5	13.57	-2.1	2.16e-05	0.0089	CDCP1
TC0100018507.hg.1	12.05	13.03	-1.98	2.1e-05	0.0089	ARHGEF2
TC0100009621.hg.1	11.69	12.73	-2.05	2.3e-05	0.0093	PHGDH
TC0800012386.hg.1	8.58	9.76	-2.26	2.57e-05	0.0102	PINX1; MIR1322
TC1500007677.hg.1	10.03	11.09	-2.1	2.79e-05	0.0107	CORO2B
TC1900011004.hg.1	12.35	13.39	-2.06	2.78e-05	0.0107	SLC1A5
TC0500012937.hg.1	10.07	11.2	-2.18	3.43e-05	0.0126	NOP16
TC0X00006891.hg.1	8.63	9.72	-2.13	3.47e-05	0.0126	GK
TC1000008891.hg.1	10.64	11.6	-1.95	3.91e-05	0.0137	DUSP5
TC0600009439.hg.1	12.12	13.07	-1.93	3.95e-05	0.0137	TMEM200A
TC0500007376.hg.1	13.44	14.41	-1.97	4.28e-05	0.0146	FST
TC0700006634.hg.1	11.33	12.47	-2.2	4.63e-05	0.0153	AIMP2
TC0600011282.hg.1	9.33	10.28	-1.92	4.77e-05	0.0155	TRIM27
TC2000008318.hg.1	6.9	8.07	-2.25	5.2e-05	0.0164	FERMT1
TC0700011998.hg.1	4.73	5.71	-1.97	5.41e-05	0.0168	ZCWPW1
TC0600009669.hg.1	7.14	8.31	-2.25	6.05e-05	0.0183	ADGRG6
TC1800007092.hg.1	9.68	10.7	-2.04	7.7e-05	0.0217	MOCOS
TC2100008510.hg.1	9.87	10.76	-1.85	8.13e-05	0.0218	KCNJ15
TC0800011646.hg.1	15.27	16.13	-1.82	7.97e-05	0.0218	HAS2
TC1200008843.hg.1	7.11	8.12	-2.01	8.47e-05	0.0224	FAM216A
TC1900007340.hg.1	12.35	13.22	-1.84	9.12e-05	0.023	MAP1S
TC1700006569.hg.1	6.63	8.23	-3.03	0.0001	0.024	RAP1GAP2
TC0100009999.hg.1	3.96	5.29	-2.51	0.0001	0.024	LCE2C
TC0200016501.hg.1	9.38	10.36	-1.98	0.0001	0.024	IL1RL1
TC0700007149.hg.1	8.82	9.8	-1.97	0.0001	0.024	BMPER
TC0300013879.hg.1	7.78	8.74	-1.94	9.85e-05	0.024	IL20RB
TC1200012792.hg.1	9.56	10.45	-1.85	0.0001	0.024	KRT81
TC0300011801.hg.1	10.62	11.5	-1.84	9.99e-05	0.024	MINA
TC0100012690.hg.1	10.34	11.2	-1.82	0.0001	0.024	KLHL21
TC0500012870.hg.1	14.6	15.45	-1.8	9.97e-05	0.024	STC2
TC0100010606.hg.1	8.9	9.7	-1.74	0.0001	0.024	METTL13
TC1000010132.hg.1	6.62	7.74	-2.16	0.0001	0.0242	MKX
TC1900011817.hg.1	8.19	9.23	-2.06	0.0001	0.0245	ZNF773
TC1600010734.hg.1	12.33	13.24	-1.88	0.0001	0.0245	NOB1
TC0100018454.hg.1	12.38	13.24	-1.81	0.0001	0.0255	ARHGAP29
TC1200008949.hg.1	5.69	6.51	-1.76	0.0001	0.0255	SDSL
TC0200007111.hg.1	12.71	13.5	-1.73	0.0001	0.0256	WDR43; SNORD53
TC1700007387.hg.1	5.75	6.85	-2.14	0.0001	0.0266	TRAF4
TC1200010281.hg.1	10.55	11.56	-2.02	0.0001	0.0266	FAM60A
TC1700012342.hg.1	8.18	9.17	-1.98	0.0001	0.0266	DHX33
TC1200011936.hg.1	12.93	13.72	-1.74	0.0001	0.0266	ATXN2
TC1700012413.hg.1	9.71	10.98	-2.4	0.0001	0.0273	KRT34
TC0100009580.hg.1	9.62	10.52	-1.86	0.0001	0.0273	WDR3
TC1600010752.hg.1	12.79	13.61	-1.76	0.0001	0.0273	AARS
TC2100007821.hg.1	14.32	15.1	-1.72	0.0001	0.0273	ADAMTS1
TC1800007551.hg.1	8.59	9.92	-2.53	0.0002	0.0275	SERPINB7
TC1200011470.hg.1	12.25	13.17	-1.89	0.0002	0.0275	DUSP6
TC0100009048.hg.1	6.33	7.48	-2.23	0.0002	0.0279	RPL5
TC0900008748.hg.1	6.78	7.6	-1.77	0.0002	0.0286	RABEPK
TC1100010015.hg.1	5.11	6.02	-1.88	0.0002	0.0288	NLRP10
TC1200010968.hg.1	8.52	9.47	-1.93	0.0002	0.0295	DDIT3
TC0600008350.hg.1	13.34	14.07	-1.66	0.0002	0.0296	BAG2
TC1000009677.hg.1	5.77	6.55	-1.71	0.0002	0.031	ASB13
TC1400006715.hg.1	6.89	8.25	-2.58	0.0002	0.0315	PCK2
TC1700010652.hg.1	6.75	7.75	-2	0.0002	0.0315	KRTAP2-2
TC2000008650.hg.1	8.58	9.57	-1.98	0.0002	0.0315	THBD
TC1500007695.hg.1	11.82	12.68	-1.82	0.0002	0.0315	PAQR5
TC0100008156.hg.1	10.67	11.52	-1.8	0.0002	0.0315	NSUN4
TC1700007658.hg.1	11.81	12.64	-1.78	0.0002	0.0315	AATF
TC0200013541.hg.1	6.52	7.32	-1.73	0.0002	0.0315	SEMA4C
TC0200010980.hg.1	7.11	7.88	-1.71	0.0002	0.0315	CCL20
TC0700011865.hg.1	4.05	5.32	-2.41	0.0002	0.0316	DLX5
TC1600006550.hg.1	7.98	8.99	-2.01	0.0002	0.0316	TMEM204
TC0300008550.hg.1	5.6	6.38	-1.72	0.0002	0.0316	CSTA
TC1700008879.hg.1	7.41	8.45	-2.06	0.0002	0.0327	ICT1
TC0200016511.hg.1	9.11	10.46	-2.56	0.0003	0.0336	IL1RN
TC1700009327.hg.1	7.85	8.92	-2.1	0.0002	0.0336	GEMIN4
TC0200007821.hg.1	7.98	9.02	-2.05	0.0003	0.0336	SLC1A4
TC2100007852.hg.1	8.93	9.83	-1.87	0.0003	0.0336	RWDD2B
TC1100009824.hg.1	11.12	11.94	-1.76	0.0003	0.0336	CARS
TSUnmapped00000645.hg.1	6.81	7.55	-1.67	0.0002	0.0336	SURF2
TC0800008845.hg.1	13.33	14.05	-1.66	0.0002	0.0336	MYC
TC0800007316.hg.1	11.5	12.22	-1.64	0.0003	0.0336	EIF4EBP1
TC0500011502.hg.1	15.39	16.09	-1.62	0.0002	0.0336	ELL2
TC0500010894.hg.1	11.12	11.83	-1.64	0.0003	0.0337	DIMT1
TC1700008326.hg.1	8.74	9.8	-2.09	0.0003	0.0339	TOM1L1
TC1000011585.hg.1	11.21	12.35	-2.2	0.0003	0.0345	GOT1
TC0100016402.hg.1	4.54	5.49	-1.92	0.0003	0.0345	MYOC
TC1300008813.hg.1	4.58	5.39	-1.75	0.0003	0.0345	KCTD4
TC0800009641.hg.1	11.41	12.21	-1.74	0.0003	0.0345	FAM86B1
TC0100014958.hg.1	10.86	11.62	-1.69	0.0003	0.0345	BCAR3
TC0700010443.hg.1	13.59	14.35	-1.69	0.0003	0.0345	STEAP1B
TC0100009344.hg.1	12	12.75	-1.68	0.0003	0.0345	SARS
TC0800007221.hg.1	11.41	12.14	-1.66	0.0003	0.0345	NRG1
TC0200015764.hg.1	11.84	12.6	-1.7	0.0003	0.0359	CNPPD1
TC0400007933.hg.1	7.26	8.63	-2.59	0.0003	0.0369	ANXA3
TC1900011708.hg.1	6.36	7.53	-2.25	0.0003	0.0369	PDCD2L
TC1100011197.hg.1	11.48	12.52	-2.06	0.0003	0.0369	BATF2
TC1900009201.hg.1	8.11	8.98	-1.82	0.0003	0.0369	MKNK2
TC1900011964.hg.1	8.28	9.13	-1.8	0.0003	0.0369	PSG7
TC0200015670.hg.1	11.14	11.91	-1.71	0.0003	0.0369	2024-03-04
TC0500011095.hg.1	9.34	10.11	-1.7	0.0003	0.0369	MRPS27
TC0100008026.hg.1	5.78	6.47	-1.62	0.0003	0.0369	YBX1
TC0400007799.hg.1	8.22	8.9	-1.61	0.0003	0.0369	SLC4A4
TC1700007677.hg.1	10.12	10.99	-1.82	0.0004	0.0374	DUSP14
TC1000009851.hg.1	11.63	12.4	-1.7	0.0004	0.0374	FRMD4A
TC1700008452.hg.1	5.57	6.28	-1.63	0.0004	0.0374	GDPD1
TC1600008979.hg.1	8.11	9.09	-1.96	0.0004	0.038	NARFL
TC1500010261.hg.1	9.06	9.78	-1.65	0.0004	0.038	BNC1
TC1900008041.hg.1	6.48	7.79	-2.48	0.0004	0.0386	PAPL
TC1200011567.hg.1	3.91	4.93	-2.03	0.0004	0.0386	TMCC3; MIR7844
TC1000010327.hg.1	11.36	12.19	-1.78	0.0004	0.0386	FZD8; MIR4683
TC1100010346.hg.1	8.56	9.33	-1.71	0.0004	0.0386	FANCF
TC0700010925.hg.1	10.91	11.67	-1.7	0.0004	0.0386	DDX56
TC1400010583.hg.1	9.67	10.33	-1.58	0.0004	0.0386	RNF31
TC0100012055.hg.1	10.16	10.88	-1.64	0.0004	0.0387	GGPS1
TC0X00011338.hg.1	8.43	9.1	-1.59	0.0004	0.0387	ARSD
TC1000007847.hg.1	9.43	10.51	-2.11	0.0004	0.0393	MYPN
TC1500010018.hg.1	13.45	14.24	-1.73	0.0004	0.0396	SEMA7A
TC0200008923.hg.1	5.78	6.74	-1.94	0.0005	0.0406	POLR1B
TC1000006880.hg.1	9.97	10.78	-1.74	0.0005	0.0406	PTER
TC0200009933.hg.1	5.77	6.49	-1.65	0.0005	0.0406	ERICH2
TC0400012179.hg.1	11.46	12.16	-1.63	0.0005	0.0406	PLRG1
TC2200008477.hg.1	8.2	9	-1.74	0.0005	0.0407	PATZ1
TC0500009059.hg.1	11.44	12.14	-1.63	0.0005	0.0407	GRPEL2
TC1600007235.hg.1	12.85	13.63	-1.72	0.0005	0.0411	PLK1
TC0500012568.hg.1	9.47	10.2	-1.66	0.0005	0.0411	GEMIN5
TC1900010818.hg.1	10.98	11.64	-1.58	0.0005	0.0411	PSG1
TC2200006617.hg.1	8.93	9.64	-1.64	0.0005	0.0415	TBX1
TC0700013362.hg.1	9.72	10.42	-1.62	0.0005	0.0418	MRPS17
TC1200012650.hg.1	13.72	14.46	-1.68	0.0005	0.0426	MARS; MIR6758
TC2200007892.hg.1	7.39	8.34	-1.93	0.0005	0.0427	CECR5
TC1500010080.hg.1	9.97	10.69	-1.66	0.0005	0.0427	IMP3
TC0200015463.hg.1	9.41	10.06	-1.57	0.0006	0.0443	WDR12
TC0800009905.hg.1	8.18	9.25	-2.1	0.0006	0.0456	NEFL
TC1600008984.hg.1	8.69	9.54	-1.81	0.0006	0.0456	RPUSD1
TC1700007974.hg.1	8.1	8.94	-1.79	0.0006	0.0456	NAGS
TC0700012190.hg.1	10.33	10.98	-1.57	0.0006	0.0456	CCDC71L
TC1100009233.hg.1	6.12	6.75	-1.55	0.0006	0.0456	CCDC84
TC1900008036.hg.1	7.16	7.91	-1.69	0.0006	0.0473	MRPS12
TC0100017241.hg.1	7.06	7.72	-1.58	0.0006	0.0473	TMEM206
TC1400009617.hg.1	6.8	7.58	-1.72	0.0006	0.0475	DPF3
TC1000007748.hg.1	8.17	9.12	-1.94	0.0007	0.049	CDK1
TC0600012883.hg.1	9.94	10.84	-1.88	0.0006	0.049	TUBE1
TC2000008023.hg.1	4.65	5.45	-1.75	0.0007	0.049	SLCO4A1
TC1700011436.hg.1	9.09	9.82	-1.65	0.0007	0.049	ERN1
TC2100007341.hg.1	7.93	8.63	-1.63	0.0007	0.049	PWP2
TC0600014189.hg.1	11	11.68	-1.6	0.0006	0.049	LTV1
TC0100016678.hg.1	9.29	10.18	-1.85	0.0007	0.0498	FAM129A
TC0500010594.hg.1	5.59	6.45	-1.81	0.0007	0.05	PLCXD3
TC0900009779.hg.1	6.67	7.49	-1.76	0.0007	0.05	C9orf72
TC1200007866.hg.1	14.01	14.84	-1.78	0.0007	0.0501	SHMT2
TC1200009164.hg.1	10.85	11.66	-1.76	0.0007	0.0501	RNF34
TC1800008781.hg.1	12.14	12.89	-1.68	0.0007	0.0501	ATP8B1
TC1900009592.hg.1	11.22	11.87	-1.57	0.0007	0.0501	ZNF562
TC0900006560.hg.1	13.42	14.05	-1.55	0.0007	0.0501	PDCD1LG2
TC2200008680.hg.1	6.29	7.05	-1.69	0.0007	0.0513	BAIAP2L2
TC2000008515.hg.1	5.96	7.04	-2.11	0.0007	0.0515	SNX5
TC0100014210.hg.1	10.39	11.11	-1.64	0.0007	0.0516	COA7
TC0300013408.hg.1	6.93	7.88	-1.93	0.0008	0.0519	EHHADH
TC0100010486.hg.1	8.93	9.77	-1.79	0.0008	0.0519	POGK
TC1700009992.hg.1	10	10.69	-1.62	0.0008	0.052	FAM83G
TC1500007121.hg.1	8.23	9.07	-1.79	0.0008	0.0532	SPATA5L1
TC0600012628.hg.1	10.41	11.04	-1.54	0.0008	0.0532	NDUFAF4
TC0100008697.hg.1	5.83	6.73	-1.86	0.0008	0.0538	CTH
TC1100007781.hg.1	9.12	9.95	-1.78	0.0008	0.0538	CCDC86
TC0100012687.hg.1	9.97	10.79	-1.77	0.0008	0.0538	NOL9
TC1100008262.hg.1	9.07	9.78	-1.64	0.0008	0.0538	FADD
TC1200008675.hg.1	13.96	14.56	-1.52	0.0008	0.0538	TXNRD1
TC1900011965.hg.1	7.12	8.06	-1.93	0.0008	0.0544	PSG2
TC0100008132.hg.1	10.6	11.51	-1.88	0.0008	0.0544	TMEM69
TC0100007936.hg.1	10.35	11.21	-1.81	0.0008	0.0544	MFSD2A
TC0500013309.hg.1	13.05	13.83	-1.72	0.0008	0.0544	ESM1
TC0200010582.hg.1	8.29	8.99	-1.63	0.0008	0.0544	FASTKD2
TSUnmapped00000053.hg.1	7.41	8.52	-2.16	0.0009	0.0547	RPL7A
TC1600010780.hg.1	9.09	9.74	-1.57	0.0009	0.0547	CMTR2
TC1600009420.hg.1	13.57	14.19	-1.53	0.0009	0.0547	RSL1D1
TC1400010726.hg.1	6.44	7.41	-1.97	0.0009	0.0551	ADCY4
TC1200012815.hg.1	7.89	8.79	-1.87	0.0009	0.0557	METTL1
TC0400009856.hg.1	9.59	10.3	-1.63	0.0009	0.056	LYAR
TC0100012593.hg.1	6.24	6.98	-1.68	0.0009	0.0566	WRAP73
TC0100013629.hg.1	11.75	12.46	-1.64	0.0009	0.0569	YARS
TC0200013750.hg.1	12.97	13.57	-1.52	0.0009	0.0569	FHL2
TC0700006781.hg.1	10.13	10.87	-1.67	0.0009	0.0571	BZW2
TC1700011451.hg.1	14.28	14.91	-1.55	0.001	0.0574	SMURF2
TC0400006578.hg.1	10.82	11.41	-1.51	0.001	0.0577	SH3BP2
TC1800009242.hg.1	14.57	15.37	-1.74	0.001	0.0578	SERPINB2
TC2200008906.hg.1	8.38	9.36	-1.97	0.001	0.0581	TTLL12
TC1100011107.hg.1	10.95	11.72	-1.7	0.001	0.0581	WDR74
TC2100008000.hg.1	11.75	12.38	-1.55	0.001	0.0581	GART
TC0100007980.hg.1	10.47	11.13	-1.58	0.001	0.0586	CTPS1
TC0600008127.hg.1	8.91	9.89	-1.98	0.001	0.0587	SLC29A1
TC0200008501.hg.1	7.62	8.39	-1.7	0.001	0.0587	ITPRIPL1
TC1200010702.hg.1	11.33	12.07	-1.67	0.001	0.0587	SMAGP
TC1700012304.hg.1	10.05	10.72	-1.59	0.001	0.0587	COG1
TC0X00008857.hg.1	10.73	11.32	-1.5	0.001	0.0587	DKC1; SNORA36A; SNORA56; MIR664B
TC0100010393.hg.1	9.11	9.82	-1.64	0.001	0.0595	RGS4
TSUnmapped00000636.hg.1	5.41	6.05	-1.55	0.0011	0.0599	TRAPPC4
TC1800008978.hg.1	10.51	11.1	-1.51	0.0011	0.0599	RTTN
TC0700007098.hg.1	15.11	15.68	-1.49	0.0011	0.0599	GARS
TC0X00009929.hg.1	6.74	7.67	-1.91	0.0011	0.0602	OPHN1
TC0700006650.hg.1	8.92	9.68	-1.7	0.0011	0.0606	C7orf26
TC0X00008712.hg.1	8.66	9.37	-1.64	0.0011	0.0606	MAMLD1
TC0500007761.hg.1	12.41	13.02	-1.53	0.0011	0.0606	TMEM171
TC1200009467.hg.1	11.13	11.74	-1.52	0.0011	0.0606	NOC4L
TC1900011714.hg.1	10.62	11.21	-1.51	0.0011	0.0606	LIN37
TC0900010958.hg.1	9.07	9.65	-1.49	0.0011	0.0606	TRMO
TC1300008573.hg.1	10.3	11.09	-1.73	0.0011	0.0607	STARD13
TC0300012281.hg.1	9.77	10.52	-1.68	0.0011	0.0608	ZXDC
TC0X00006977.hg.1	8.45	9.09	-1.55	0.0011	0.0608	MID1IP1
TC0700010770.hg.1	4.66	5.26	-1.52	0.0011	0.0609	SFRP4
TC0300010916.hg.1	11.27	12.06	-1.73	0.0011	0.0613	TMEM158
TC0100015835.hg.1	5.81	6.82	-2.01	0.0011	0.0614	LCE3E
TC1100013069.hg.1	8.82	9.54	-1.65	0.0012	0.063	FOLR3
TC1500007107.hg.1	10.41	11.14	-1.67	0.0012	0.0631	SORD
TC0300007679.hg.1	11.88	12.49	-1.53	0.0012	0.0631	ATXN7
TC1600006439.hg.1	8.24	8.85	-1.53	0.0012	0.0634	MPG
TC0100013028.hg.1	8.66	9.42	-1.69	0.0012	0.0641	EPHA2
TC1900011963.hg.1	8.56	9.31	-1.68	0.0012	0.0641	PSG6
TC1100013165.hg.1	14.59	15.18	-1.5	0.0012	0.0641	SLC43A3
TC1000007876.hg.1	13.99	14.55	-1.47	0.0012	0.0641	DDX21
TC1400007632.hg.1	3.77	4.33	-1.47	0.0012	0.0641	PAPLN
TC0600007540.hg.1	7.29	8.5	-2.31	0.0013	0.0657	C6orf136
TC2200007303.hg.1	11.35	11.99	-1.56	0.0013	0.0657	CDC42EP1
TC0700007477.hg.1	8.73	9.72	-2	0.0013	0.0658	UPP1
TC1700011448.hg.1	6.54	7.23	-1.62	0.0013	0.0665	POLG2
TC0500008054.hg.1	8.12	8.75	-1.55	0.0013	0.0667	POLR3G
TC0X00010880.hg.1	10.03	10.68	-1.56	0.0013	0.0673	MOSPD1
TC0600009051.hg.1	6.33	6.96	-1.54	0.0013	0.0673	LACE1
TC0200012997.hg.1	7.66	8.67	-2.02	0.0013	0.0674	TGFA
TC1700008719.hg.1	13.35	13.93	-1.49	0.0013	0.0678	KPNA2
TC2000008445.hg.1	9.14	9.92	-1.72	0.0014	0.0684	FLRT3
TC1100012954.hg.1	7.96	8.65	-1.62	0.0014	0.0698	TRIM6
TC2000006518.hg.1	12.91	13.5	-1.51	0.0014	0.07	NOP56; SNORD57; SNORD56; SNORA51; SNORD110; SNORD86; MIR1292
TC0200013894.hg.1	10.02	10.72	-1.62	0.0014	0.0702	ANAPC1
TC0300007325.hg.1	6.96	7.73	-1.7	0.0015	0.0713	ZNF589
TC0400008424.hg.1	11.85	12.49	-1.56	0.0015	0.0713	C4orf32
TC0300013829.hg.1	12.29	12.92	-1.55	0.0015	0.0713	RBM5
TC0200013746.hg.1	8.7	9.31	-1.53	0.0015	0.0713	TGFBRAP1
TC1100007216.hg.1	9.61	10.23	-1.53	0.0015	0.0713	PRRG4
TC1500009492.hg.1	10.6	11.2	-1.52	0.0015	0.0713	RSL24D1
TC1600009966.hg.1	11.45	12.04	-1.5	0.0015	0.0713	DCTPP1
TC0700010719.hg.1	6.03	6.73	-1.62	0.0016	0.073	TBX20
TC1000008239.hg.1	3.93	4.49	-1.48	0.0016	0.073	SH2D4B
TC0300012243.hg.1	8.58	9.42	-1.8	0.0016	0.0732	SLC12A8
TC1900011816.hg.1	8.39	9.15	-1.7	0.0016	0.0732	ZNF419
TC1700011250.hg.1	4.83	5.47	-1.56	0.0016	0.0732	BZRAP1
TC0200016099.hg.1	10.66	11.39	-1.66	0.0016	0.0734	HJURP
TC0400011535.hg.1	7.4	8.08	-1.6	0.0016	0.0741	DKK2
TC0100006773.hg.1	11.58	12.21	-1.55	0.0016	0.0741	SPSB1
TC1500007885.hg.1	7.82	8.45	-1.55	0.0016	0.0741	NEIL1
TC1700010493.hg.1	3.64	4.29	-1.56	0.0016	0.0746	ACACA
TC1100008341.hg.1	4.85	5.44	-1.5	0.0017	0.0754	FOLR2
TC1800007326.hg.1	11.05	11.62	-1.48	0.0017	0.0757	ME2
TC0400008854.hg.1	10.15	10.93	-1.72	0.0017	0.0758	ZNF330
TC0X00006701.hg.1	7.11	7.99	-1.84	0.0017	0.0761	TXLNG
TC0800008122.hg.1	7.14	7.92	-1.71	0.0017	0.0761	E2F5
TC0600008655.hg.1	13.04	13.65	-1.52	0.0017	0.0761	TPBG
TC0900006481.hg.1	7.82	8.6	-1.72	0.0018	0.0767	VLDLR
TC0600010853.hg.1	6.29	6.82	-1.45	0.0018	0.0767	GFOD1
TC1900010824.hg.1	9.39	10.21	-1.77	0.0018	0.0769	PSG11
TC0100016789.hg.1	9.55	10.15	-1.51	0.0018	0.0776	GLRX2
TC1500010894.hg.1	10.91	11.46	-1.46	0.0018	0.0776	SNUPN
TC1000006863.hg.1	8.91	9.63	-1.65	0.0018	0.0791	RPP38
TC1900011382.hg.1	11.16	11.84	-1.6	0.0019	0.0797	MYADM
TC0600011235.hg.1	8.08	8.65	-1.48	0.0019	0.0797	HIST1H2AM; HIST1H3J
TC0200011020.hg.1	4.4	5.32	-1.89	0.0019	0.0802	SP140
TC0100007206.hg.1	9.09	9.9	-1.76	0.0019	0.0802	CDA
TC0300012484.hg.1	7.29	8	-1.63	0.0019	0.0802	SLCO2A1
TC1900006866.hg.1	10.4	11.1	-1.63	0.0019	0.0802	SNAPC2
TC0900009861.hg.1	11.18	11.73	-1.46	0.0019	0.0802	NOL6
TC0100018146.hg.1	6.82	7.65	-1.79	0.002	0.0806	ZNF692
TC0200014414.hg.1	5.64	6.44	-1.75	0.002	0.0806	CXCR4
TC0100010078.hg.1	6.61	7.28	-1.59	0.002	0.0806	IL6R
TC0800011002.hg.1	4.68	5.31	-1.55	0.002	0.0806	REXO1L10P
TC1100012730.hg.1	8.81	9.43	-1.54	0.002	0.0806	RPUSD4
TC0600014332.hg.1	8.6	9.21	-1.52	0.002	0.0806	ZBTB24
TC1200008269.hg.1	10.88	11.46	-1.49	0.0019	0.0806	NAV3
TC0100013503.hg.1	6.42	6.99	-1.48	0.002	0.0806	MECR
TC0800011472.hg.1	12.03	12.6	-1.48	0.002	0.0806	NUDCD1
TC1200010762.hg.1	4.29	4.84	-1.47	0.002	0.0806	KRT74
TC0200012652.hg.1	13.05	13.59	-1.45	0.002	0.0806	PNPT1
TC1600011409.hg.1	8.12	8.65	-1.45	0.002	0.0806	PDP2
TC0900009404.hg.1	10.46	10.99	-1.44	0.002	0.0806	PUM3
TC0700012609.hg.1	5.65	6.23	-1.49	0.002	0.0807	KLF14
TC1200011770.hg.1	11.11	11.72	-1.53	0.0021	0.0811	ALDH1L2
TC2200008482.hg.1	10.56	11.16	-1.52	0.0021	0.0811	EIF4ENIF1
TC1300008660.hg.1	11.27	11.87	-1.51	0.0021	0.0811	PROSER1
TC0400008909.hg.1	10.06	10.82	-1.7	0.0021	0.0816	SMAD1
TC1200009914.hg.1	3.69	4.22	-1.45	0.0021	0.0819	TAS2R7
TC1100012882.hg.1	5.87	6.6	-1.66	0.0022	0.0823	OPCML
TC2200008641.hg.1	10.45	11.12	-1.6	0.0022	0.0823	RAC2
TC2000007512.hg.1	9.31	9.93	-1.53	0.0021	0.0823	PCIF1
TC1100009924.hg.1	4.77	5.33	-1.47	0.0022	0.0823	OR51B4
TC0100013995.hg.1	10.85	11.39	-1.46	0.0021	0.0823	EIF2B3
TC0600006976.hg.1	7.02	7.56	-1.45	0.0022	0.0823	PHACTR1
TC1600011440.hg.1	8.76	9.36	-1.52	0.0022	0.0824	OSGIN1
TC0800009955.hg.1	7.71	8.32	-1.53	0.0022	0.0825	TRIM35
TC0900010971.hg.1	8.45	9.42	-1.95	0.0022	0.0826	TBC1D2
TC0900009768.hg.1	8.86	9.48	-1.54	0.0022	0.0827	CAAP1
TC1600011416.hg.1	9.32	9.92	-1.51	0.0022	0.0829	DUS2
TC0200012163.hg.1	5.33	6.73	-2.64	0.0022	0.0831	XDH
TC0200010362.hg.1	11.46	11.98	-1.43	0.0023	0.0835	COQ10B
TC1900010939.hg.1	6.87	7.58	-1.63	0.0023	0.084	PPP1R13L
TC1000010831.hg.1	14.07	14.62	-1.47	0.0023	0.084	HERC4
TC0500010428.hg.1	5.56	6.51	-1.93	0.0023	0.0841	ZFR
TC1200012634.hg.1	14.28	15.01	-1.66	0.0023	0.0841	KRT7
TC0700007475.hg.1	4.34	5.06	-1.64	0.0023	0.0841	C7orf57
TC1900008564.hg.1	7.79	8.51	-1.64	0.0023	0.0841	ATF5; MIR4751
TC0800007362.hg.1	8.48	9.16	-1.59	0.0023	0.0841	PLEKHA2
TC1600008220.hg.1	13.49	14.12	-1.55	0.0023	0.0841	UTP4
TC1300009348.hg.1	12.29	12.91	-1.54	0.0024	0.0841	SPRY2
TC0300007489.hg.1	11.34	11.94	-1.52	0.0024	0.0841	GNL3; SNORD19B
TC1000010575.hg.1	8.73	9.32	-1.51	0.0024	0.0841	ARHGAP22
TC1300008809.hg.1	8.77	9.36	-1.51	0.0024	0.0841	NUFIP1
TC0600013361.hg.1	15.02	15.55	-1.45	0.0024	0.0841	CITED2
TC1300009165.hg.1	6.78	7.31	-1.45	0.0024	0.0841	PCDH9
[truncated: 1,312 more rows]

## Sheet: KEGG circGLIS3_RNA OE
Table S4. List of differentially expressed genes and related signaling pathways in human fibroblasts with abnormal circGLIS3 expression
KEGG pathway analysis of the differentially expressed genes in human dermal fibroblasts transfected with p-CircGLIS3_RNA or p-Ctrl (related to Fig. S4D)
Term	Overlap	P-value	Adjusted P-value	Odds Ratio	Combined Score	Genes
Steroid biosynthesis	11/20	9.460809664341315E-5	0.029612334249388316	6.202526941657377	57.47117253758398	SQLE;CYP51A1;CYP2R1;SC5D;DHCR24;MSMO1;DHCR7;HSD17B7;LIPA;LSS;FDFT1
ECM-receptor interaction	28/88	2.8837622797217257E-4	0.04513087967764501	2.3732681336593315	19.345089019047148	ITGB1;LAMA2;LAMC3;ITGB3;TNC;LAMC1;HMMR;THBS2;THBS1;THBS3;COMP;CHAD;ITGAV;LAMB3;ITGA3;ITGA2;LAMB4;GP1BA;LAMB1;NPNT;HSPG2;DSPP;COL1A1;COL1A2;ITGA11;ITGA8;COL6A3;AGRN
p53 signaling pathway	24/73	4.454153158840062E-4	0.04647166462389798	2.489496897660163	19.21021131721844	GADD45B;GADD45A;SIAH1;TNFRSF10B;TNFRSF10A;THBS1;GADD45G;CCND3;CCNB1;CASP8;CDK6;TP53I3;RRM2B;ZMAT3;CHEK2;CCNG2;SESN2;CCNG1;CDK1;PMAIP1;FAS;GTSE1;TP53;BCL2L1
Malaria	18/50	6.703991383017689E-4	0.05245873257211342	2.8567184643510055	20.87586238896866	CSF3;TGFB2;CXCL8;VCAM1;LRP1;TGFB3;ITGAL;THBS2;THBS1;THBS3;COMP;IL6;CR1L;IL1B;CCL2;IL12A;ACKR1;MET
TGF-beta signaling pathway	28/94	9.389902194330584E-4	0.0534680728026953	2.1567385344891457	15.033989153101455	LTBP1;THBS1;MYC;PITX2;E2F5;NEO1;MAPK3;SMAD1;TGFB2;TGIF2;SMAD3;SMURF2;TGFB3;FST;RGMB;GDF6;SMAD6;ACVR2B;GDF5;TGFBR1;GREM1;GREM2;BMP2;ID2;ID1;ID3;NBL1;FBN1
Ribosome biogenesis in eukaryotes	31/108	0.0010249470824797821	0.0534680728026953	2.047224418285905	14.09127965770357	RPP30;WDR3;HEATR1;NAT10;PWP2;SPATA5;NXT2;WDR43;NOL6;RRP7A;FBL;EMG1;XPO1;NOB1;GAR1;DROSHA;UTP14A;RPP38;NOP56;WDR36;UTP6;UTP4;IMP3;WDR75;IMP4;GNL2;UTP18;GNL3;RCL1;EIF6;DKC1
Terpenoid backbone biosynthesis	10/22	0.0013921671549983537	0.05732919878979007	4.226950354609929	27.80020291086973	FDPS;IDI1;GGPS1;HMGCS1;MVD;PDSS1;HMGCR;RCE1;ACAT2;PCYOX1
Small cell lung cancer	27/92	0.0014652830361607686	0.05732919878979007	2.111189452161038	13.77700348318793	ITGB1;CDKN1B;LAMA2;LAMC3;PIK3R3;LAMC1;PTGS2;RELA;CKS1B;IKBKB;MYC;ITGAV;GADD45B;LAMB3;ITGA3;GADD45A;ITGA2;LAMB4;LAMB1;GADD45G;NFKBIA;CDK6;TRAF4;TRAF5;TP53;BIRC3;BCL2L1
NF-kappa B signaling pathway	29/104	0.0023692499512332848	0.07431732648859585	1.965250178334862	11.880294709166632	CXCL8;BCL2A1;TNFAIP3;PTGS2;RELA;TNFSF13B;RELB;IKBKB;PLAU;RIPK1;CD14;PIAS4;VCAM1;GADD45B;SYK;GADD45A;GADD45G;TNFRSF1A;NFKBIA;IL1B;TRAF5;BTK;TAB2;LTB;LTBR;CARD11;LAT;BCL2L1;BIRC3
PI3K-Akt signaling pathway	79/354	0.00252969813545212	0.07431732648859585	1.4649036154779713	8.759618664490464	ITGB1;CSF3;CDKN1B;IFNA1;IRS1;LAMC3;ITGB3;TNC;BRCA1;LAMC1;AREG;FGF4;IGF1R;IKBKB;COMP;FGF5;CCND3;MYC;MYB;ITGAV;IL6R;YWHAG;JAK1;PDGFRB;IL4R;SYK;ITGA3;ITGA2;RPS6;PPP2R5C;NGF;PGF;DDIT4;ITGA8;COL6A3;SGK1;TP53;MET;ATF4;EPHA2;PRKAA2;LAMA2;LPAR2;PIK3R3;TGFA;LPAR3;THBS2;THBS1;RELA;HSP90B1;THBS3;NTF4;PDGFC;CHAD;EIF4EBP1;EIF4E;PCK2;MAPK3;NTRK1;LAMB3;BAD;LAMB4;LAMB1;GNG12;VEGFA;COL1A1;NR4A1;KITLG;IL6;COL1A2;C…

## Sheet: circGLIS3 core targets
Table S4. List of differentially expressed genes and related signaling pathways in human fibroblasts with abnormal circGLIS3 expression
Overlapped gene list of differentially expressed genes (P. val<0.05) in human dermal fibroblasts transfected with si-circGLIS3/si-Ctrl and p-CircGLIS3/p-Ctrl (related to Fig. 4A)
Gene name	ID
FST	TC0500007376,hg,1
BAD	TC1100011158,hg,1
CTHRC1	TC0800008481,hg,1
TM4SF1	TC0300012773,hg,1
SNAPC1	TC1400010620,hg,1
PAQR5	TC1500007695,hg,1
EVI2A; EVI2B	TC1700010314,hg,1
CDK6	TC0700011785,hg,1
CMTM7	TC0300006968,hg,1
AJUBA	TC1400010715,hg,1
OTUD6B	TC0800008197,hg,1
F3	TC0100014988,hg,1
NUDT19	TC1900007754,hg,1
PLEKHA2	TC0800007362,hg,1
LRIG1	TSUnmapped00000532,hg,1
SCD	TC1000008643,hg,1
ZNF367	TC0900010913,hg,1
GNB4	TC0300013264,hg,1
SPRY4	TC0500012312,hg,1
IRX3	TC1600010363,hg,1
PHACTR4	TC0100007556,hg,1
KCNS3	TC0200016408,hg,1
CDC6	TC1700007790,hg,1
RASL11A	TC1300006676,hg,1
FAM216A	TC1200008843,hg,1
PDSS1	TC1000007081,hg,1
IGF2BP3	TC0700010463,hg,1
PTRH2	TC1700011294,hg,1
ERRFI1	TC0100018403,hg,1
TBC1D2	TC0900010971,hg,1
TIMM50	TC1900011730,hg,1
POLG	TC1500010383,hg,1
HELLS	TC1000012477,hg,1
ITGA3	TC1700008228,hg,1
EVC2	TC0400009891,hg,1
TNRC6B	TC2200007419,hg,1
ARHGEF1	TC1900011745,hg,1
CPT2	TC0100008347,hg,1
CTNS	TC1700006585,hg,1
MRPS12	TC1900008036,hg,1
LRRC8C	TC0100018246,hg,1
MTF2	TC0100009054,hg,1
FAM110C	TC0200011445,hg,1
MYBL1	TC0800010685,hg,1
ZNF615	TC1900011281,hg,1
TMEM5	TC1200007989,hg,1
TPST1	TC0700007831,hg,1
TRIM6	TC1100012954,hg,1
MRPS10	TC0600011822,hg,1
PHACTR1	TC0600006976,hg,1
GMPR2	TC1400006732,hg,1
NT5DC3	TC1200012835,hg,1
LMNB1	TC0500008544,hg,1
HMGCS1	TC0500010635,hg,1
BCAR1	TC1600010869,hg,1
FAM20B	TC0100010761,hg,1
DTL	TC0100011512,hg,1
ANKRD13A	TC1200008814,hg,1
SPATA5	TC0400008620,hg,1
ZMIZ2	TC0700007398,hg,1
SLC25A22	TC1100009703,hg,1
NRG1	TC0800007221,hg,1
OSBP2	TC2200007069,hg,1
KCNJ15	TC2100008510,hg,1
WDR92	TC0200016681,hg,1
TGFB2; TGFB2-OT1	TC0100011621,hg,1
GCNT1	TC0900012141,hg,1
OCLM	TC0100010925,hg,1
FRMD4A	TC1000009851,hg,1
EIF4E	TC0400011395,hg,1
TMEM192	TC0400012989,hg,1
MAPK3	TC1600009954,hg,1
PATZ1	TC2200008477,hg,1
IQCG	TC0300013772,hg,1
TNFRSF10D	TC0800009872,hg,1
TP53INP1	TC0800011150,hg,1
MANF	TC0300007437,hg,1
COPS3	TC1700009928,hg,1
ZSWIM6	TC0500007549,hg,1
CCDC34	TC1100010398,hg,1
STARD13	TC1300008573,hg,1
DLEU2; MIR15A; MIR16-1; MIR3613	TC1300008938,hg,1
UBXN2A	TC0200006951,hg,1
HMGB2	TC0400012432,hg,1
WDR76	TC1500007077,hg,1
GRWD1	TC1900011775,hg,1
HHAT	TSUnmapped00000591,hg,1
PIK3R3	TC0100014040,hg,1
OLFML2B	TC0100016199,hg,1
RASA2	TC0300009004,hg,1
PISD; MIR7109	TC2200008487,hg,1
SMCR8	TC1700007116,hg,1
DSN1	TC2000009016,hg,1
CENPO	TC0200006977,hg,1
NUP155	TC0500010515,hg,1
FHOD3	TC1800007096,hg,1
EMG1	TC1200012591,hg,1
SH3TC2	TC0500013385,hg,1
ANXA3	TC0400007933,hg,1
ZNF200	TC1600009183,hg,1
KSR1	TC1700012215,hg,1
C15orf48; MIR147B	TC1500010733,hg,1
DKK1	TC1000007641,hg,1
MYPN	TC1000007847,hg,1
AMOT; MIR4329	TC0X00010532,hg,1
ABTB2	TC1100010505,hg,1
2024-03-03	TC0500011935,hg,1
TMTC4	TC1300009639,hg,1
STX3	TC1100013012,hg,1
COL5A2	TC0200015204,hg,1
MRPL10	TC1700010960,hg,1
CALM3	TC1900008384,hg,1
RHEBL1	TC1200010612,hg,1
METTL23	TC1700012309,hg,1
NUDCD1	TC0800011472,hg,1
RPS6KA1	TSUnmapped00000390,hg,1
KRT34	TC1700012413,hg,1
SNX5	TC2000008515,hg,1
CCND3	TC0600011809,hg,1
GEMIN5	TC0500012568,hg,1
FAM107B	TC1000009865,hg,1
NOL6	TC0900006982,hg,1
CNN3	TC0100014995,hg,1
BCL2L1	TC2000008815,hg,1
ARHGAP11B	TC1500010706,hg,1
CSTF1	TC2000007819,hg,1
FICD	TC1200012702,hg,1
C5orf15	TC0500012057,hg,1
DRAM1	TC1200008629,hg,1
MSI2	TC1700008378,hg,1
NEMP1	TC1200010946,hg,1
TMEM69	TC0100008132,hg,1
FAM133B	TC0700011782,hg,1
BLOC1S6	TC1500010736,hg,1
ZNF197	TSUnmapped00000186,hg,1
PPP1R10	TC0600011372,hg,1
KRTAP2-3	TC1700010653,hg,1
FZD7	TC0200010473,hg,1
ARID4A	TC1400007307,hg,1
PSMG4	TC0600014058,hg,1
WFS1	TC0400006685,hg,1
TCP10L2	TC0600014207,hg,1
CCBE1	TC1800008828,hg,1
NOX4	TC1100011901,hg,1
CCNL1	TC0300012918,hg,1
DPH5	TC0100015082,hg,1
DDX39A	TC1900009820,hg,1
NUDCD3	TC0700010918,hg,1
BNC1	TC1500010261,hg,1
MOSPD1	TC0X00010880,hg,1
RAB10	TC0200007015,hg,1
NDUFAF4	TC0600012628,hg,1
RBBP4	TC0100007690,hg,1
COG1	TC1700012304,hg,1
EBF1	TC0500012631,hg,1
OR5B21	TC1100010945,hg,1
RMDN1	TC0800011021,hg,1
MTMR6	TC1300008386,hg,1
UPP1	TC0700007477,hg,1
ABHD5	TC0300007194,hg,1
YOD1	TC0100017118,hg,1
TRAPPC4	TSUnmapped00000471,hg,1
2024-03-07	TC0200009789,hg,1
ZNF562	TC1900009592,hg,1
C4orf19	TC0400007232,hg,1
CTPS1	TC0100007980,hg,1
CHN1	TC0200015002,hg,1
PAPLN	TC1400007632,hg,1
DDX21	TC1000007876,hg,1
LUZP6; MTPN	TC0700012712,hg,1
CMPK1	TC0100008190,hg,1
MIER2	TC1900009078,hg,1
MAT2A	TC0200008259,hg,1
FGFR1OP	TC0600014202,hg,1
GRIN2A	TC1600009351,hg,1
SLC43A3	TC1100013165,hg,1
METTL20	TC1200007236,hg,1
RPUSD1	TC1600008984,hg,1
MGME1	TC2000006813,hg,1
FAM105A	TC0500006816,hg,1
IMP4	TC0200009299,hg,1
FKBP4	TC1200006503,hg,1
RASGEF1B	TC0400012938,hg,1
ADAMTS13	TC0900009077,hg,1
HYOU1	TSUnmapped00000300,hg,1
ELL2	TC0500011502,hg,1
PRKAG2	TC0700013082,hg,1
TSEN2	TC0300006627,hg,1
VPS11	TSUnmapped00000360,hg,1
GREM2	TC0100017926,hg,1
SLC7A5	TC1600011186,hg,1
WDR6	TC0300013827,hg,1
MLXIP	TSUnmapped00000103,hg,1
JARID2	TC0600007038,hg,1
PHGDH	TC0100009621,hg,1
SLC6A9	TC0100013949,hg,1
ASNS	TC0700011876,hg,1
OR8B12	TC1100012677,hg,1
MN1	TC2200008346,hg,1
PPAP2B	TC0100014313,hg,1
SNAI1	TC2000007670,hg,1
BAALC	TC0800008474,hg,1
CHAC1	TC1500010723,hg,1
ITGA11	TC1500009861,hg,1
ZBTB47	TC0300007166,hg,1
EPT1	TC0200007035,hg,1
SLC9A9	TC0300012686,hg,1
C6orf136	TC0600007540,hg,1
PLEKHH2	TC0200007399,hg,1
RGS4	TC0100010393,hg,1
COL14A1	TC0800008679,hg,1
SEMA3D	TC0700011675,hg,1
PLXDC2	TC1000006937,hg,1
RABEPK	TC0900008748,hg,1
SSBP2	TC0500013336,hg,1
CTH	TC0100008697,hg,1
ID2	TC0200006627,hg,1
NCAM1	TC1100009068,hg,1
MKX	TC1000010132,hg,1
DDIT4	TC1000007990,hg,1
SEMA5A	TC0500010043,hg,1
DACT1	TC1400007320,hg,1
NID2	TC1400009175,hg,1
HIST1H1C	TC0600007266,hg,1
SLC44A2	TC1900006991,hg,1
MOCOS	TC1800007092,hg,1
BBOF1	TC1400007665,hg,1
NLGN1	TC0300009531,hg,1
C11orf24	TC1100011375,hg,1
PDE1C	TC0700010671,hg,1
ID1	TC2000007083,hg,1
RNF41	TC1200010901,hg,1
ANG; RNASE4	TC1400006529,hg,1
NFIX	TC1900007115,hg,1
STC2	TC0500012870,hg,1
DPYD	TC0100015023,hg,1
OSR2	TC0800008349,hg,1
PPFIBP2	TC1100006760,hg,1
NEFM	TC0800007051,hg,1
CYTH1	TC1700011910,hg,1
TP53I11	TC1100010639,hg,1
HEY1	TC0800010894,hg,1
C16orf45	TC1600011358,hg,1
PTX3	TC0300009301,hg,1
GREM1	TSUnmapped00000622,hg,1
CECR5	TC2200007892,hg,1
SLC6A8	TC0X00008794,hg,1
C9orf114	TC0900011659,hg,1
SEMA3A	TC0700013579,hg,1
CSTA	TC0300008550,hg,1
CBS	TC2100007491,hg,1
POGK	TC0100010486,hg,1
HMCN1	TC0100010921,hg,1
RGS2	TC0100011022,hg,1
PSAT1	TC0900007667,hg,1
HAX1	TC0100010068,hg,1
GABRE; MIR224; MIR452	TC0X00011121,hg,1
MLF1	TC0300009310,hg,1
SDF2L1	TC2200006718,hg,1
CBX5; MIR3198-2	TC1200010833,hg,1
LYNX1	TC0800012087,hg,1
ASB7	TC1500008545,hg,1
SMPDL3A	TC0600009333,hg,1
PRKAA2	TC0100008450,hg,1
AARS	TC1600010752,hg,1
CSNK1E	TC2200009351,hg,1
RAB31	TC1800006650,hg,1
MEX3B	TC1500010233,hg,1
ALDH1L2	TC1200011770,hg,1
DDHD1	TC1400009198,hg,1
TNFAIP6	TC0200009662,hg,1
TMEM167B	TC0100009339,hg,1
ARRDC3	TC0500011448,hg,1
ACKR3	TC0200011219,hg,1
GAS7	TC1700009731,hg,1
DNAL1	TC1400007653,hg,1
ZBTB24	TC0600014332,hg,1
CRLF1	TC1900010025,hg,1
TPBG	TC0600008655,hg,1
MXD4; MIR4800	TC0400009765,hg,1
NADSYN1	TC1100013061,hg,1
COL5A1	TC0900009127,hg,1
FBXO32	TC0800011683,hg,1
VLDLR	TC0900006481,hg,1
NLN	TC0500007607,hg,1
SMAD1	TC0400008909,hg,1
GRIA3	TC0X00008316,hg,1
CDS1	TC0400008020,hg,1
TMED9	TC0500009629,hg,1
PROS1	TC0300011757,hg,1
NBL1	TC0100018186,hg,1
SELPLG	TC1200011845,hg,1
JAM3	TC1100009611,hg,1
OTUD1	TC1000007020,hg,1
SLC1A4	TC0200007821,hg,1
ROR1	TC0100008594,hg,1
YARS	TC0100013629,hg,1
NOLC1	TC1000008713,hg,1
FBXL5	TC0400012900,hg,1
AP1M1	TC1900007267,hg,1
LMO4	TC0100008938,hg,1
TCF4	TC1800008750,hg,1
LGALS9B	TC1700010050,hg,1
FZD4	TC1100011867,hg,1
ZNF521	TC1800008317,hg,1
CMC1	TC0300006894,hg,1
PIAS4	TC1900006670,hg,1
MBOAT1	TC0600010991,hg,1
SULF2	TC2000009317,hg,1
MYEOV	TC1100013059,hg,1
AQP1	TC0700013347,hg,1
SNRPN; SNURF; SNORD107; PWARSN	TC1500010698,hg,1
MARS; MIR6758	TC1200012650,hg,1
NDUFA10	TC0200011344,hg,1
CACNA1A	TC1900011895,hg,1
DNAH6	TC0200008224,hg,1
SIAH1	TC1600011535,hg,1
SPON1	TC1100006911,hg,1
DIEXF	TC0100011461,hg,1
NTN4	TC1200011591,hg,1
ATF4	TC2200007406,hg,1
PGRMC1	TC0X00008240,hg,1
FGL2	TC0700011584,hg,1
MIOS	TC0700006669,hg,1
HOMEZ	TC1400010716,hg,1
ADM	TC1100006831,hg,1
TRNT1	TC0300006462,hg,1
MOB3A	TC1900009204,hg,1
MCCC2	TC0500007729,hg,1
COL12A1	TC0600012314,hg,1
ANKMY1	TC0200016319,hg,1
RGMB	TC0500008175,hg,1
MMP19	TC1200010874,hg,1
DEFB109P1B	TC0800006591,hg,1
SNUPN	TC1500010894,hg,1
ITGBL1	TC1300007870,hg,1
PTGFR	TC0100008812,hg,1
MAGED4; MAGED4B; SNORA11D; SNORA11E	TC0X00009707,hg,1
RSL24D1	TC1500009492,hg,1
MBIP	TC1400008963,hg,1
TUBE1	TC0600012883,hg,1
FHL1	TC0X00008526,hg,1
KIAA1644	TC2200008932,hg,1
PLPP1; RNF138P1	TC0500010766,hg,1
IRAK1BP1	TC0600008601,hg,1
CRYBB1	TC2200008305,hg,1
FOXJ3	TC0100013882,hg,1
GATS	TC0700011982,hg,1
CERS6	TC0200009895,hg,1
COMP	TC1900010031,hg,1
LMBRD1	TC0600012240,hg,1
IL20RB	TC0300013879,hg,1
FLNA	TC0X00008826,hg,1
PLGLB1; PLGLB2	TC0200013330,hg,1
CSN2	TC0400010944,hg,1
IL12A	TC0300009328,hg,1
IL7	TC0800010880,hg,1
PLCE1	TC1000008495,hg,1
ZMAT3	TC0300013255,hg,1
RAPGEF2	TC0400012857,hg,1
MKNK2	TC1900009201,hg,1
TPD52L1	TC0600009353,hg,1
RNF130	TC0500013429,hg,1
CACNA1C	TC1200012570,hg,1
TGFBRAP1	TC0200013746,hg,1
EDIL3	TC0500011352,hg,1
EPRS	TC0100017365,hg,1
POLD4	TC1100013191,hg,1
NREP	TC0500011705,hg,1
NECAP1	TC1200006701,hg,1
GSN	TC0900012167,hg,1
IARS	TC0900010789,hg,1
PCK2	TC1400006715,hg,1
FLAD1	TC0100010102,hg,1
SSTR1	TC1400006953,hg,1
GOT1	TC1000011585,hg,1
COL3A1; MIR3606	TC0200010239,hg,1
FADS2	TC1100013022,hg,1
PRG4	TC0100010923,hg,1
SIAH2	TC0300012807,hg,1
MMP27	TC1100012125,hg,1
SLC38A1	TC1200010516,hg,1
2024-09-03	TC2200007505,hg,1
MMD	TC1700011181,hg,1
ZDHHC20	TC1300008289,hg,1
KIAA0368	TC0900011200,hg,1
SGCD	TC0500009192,hg,1
USP3	TC1500007529,hg,1
PSTPIP2	TC1800008580,hg,1
FAM129A	TC0100016678,hg,1
TMEM185B	TC0200014049,hg,1
TSHZ2	TC2000007760,hg,1
FAM228B	TC0200016414,hg,1
SOD2	TC0600013757,hg,1
RRM2B	TC0800011312,hg,1
RFTN2	TC0200015350,hg,1
SPATA5L1	TC1500007121,hg,1
MAN1B1	TC0900009260,hg,1
TVP23C; CDRT4; TVP23C-CDRT4	TC1700009861,hg,1
RDX	TC1100012262,hg,1
SHMT2	TC1200007866,hg,1
CCDC97	TC1900008146,hg,1
ICA1L	TC0200015460,hg,1
ABCA6	TC1700011578,hg,1
CLHC1	TC0200012639,hg,1
SQSTM1	TC0500009707,hg,1
ADIPOR2	TC1200006472,hg,1
FAM111B	TC1100007727,hg,1
C4orf46	TC0400012251,hg,1
ADAMTS6	TC0500010924,hg,1
CLDN12	TC0700013396,hg,1
NCEH1	TC0300013151,hg,1
TTLL4	TC0200010807,hg,1
HNRNPF	TC1000010439,hg,1
PSMC3IP	TC1700010731,hg,1
SENP5	TC0300010035,hg,1
BDKRB1	TC1400010648,hg,1
SLC39A14	TC0800006980,hg,1
PRLR	TC0500010480,hg,1
SLBP	TC0400009746,hg,1
PABPN1	TC1400010576,hg,1
TNFAIP2	TC1400008382,hg,1
CKAP2	TC1300007248,hg,1
VANGL1	TC0100009524,hg,1
PPP2R1B	TC1100012303,hg,1
CLYBL	TC1300007845,hg,1
DNAJC16	TC0100006989,hg,1
CCDC18	TC0100009056,hg,1
APEX1	TC1400006519,hg,1
AFAP1L1	TC0500009058,hg,1
MLPH	TC0200011251,hg,1
DHX9	TC0100010858,hg,1
CCIN	TC0900007116,hg,1
HDAC9	TC0700006820,hg,1
TBPL1	TC0600009508,hg,1
MARK2	TC1100007913,hg,1
SUDS3	TC1200009076,hg,1
ZNF624	TC1700009903,hg,1
STAM	TC1000006904,hg,1
BRMS1L	TC1400006913,hg,1
TNIK	TC0300013108,hg,1
LACTB2	TC0800010766,hg,1
FASTKD1	TC0200014857,hg,1
ATAD2	TC0800011679,hg,1
CDK2	TC1200007819,hg,1
KIAA0319L	TC0100013692,hg,1
BPNT1	TC0100017368,hg,1
PML	TC1500007833,hg,1
DCBLD2	TC0300011815,hg,1
TM4SF1-AS1	TC0300009136,hg,1
KLHL15	TC0X00009256,hg,1
NEDD4L	TC1800007411,hg,1
SLC16A4	TC0100015234,hg,1
RNF5	TC0600007636,hg,1
ENC1	TC0500011146,hg,1
PLXNC1	TC1200008488,hg,1
ROCK1	TC1800008219,hg,1
CCBL1	TC0900011660,hg,1
ALG14	TC0100014997,hg,1
EPC2	TC0200009612,hg,1
SLC38A5	TC0X00009611,hg,1
GTF2A1	TC1400009834,hg,1
NCAPG	TC0400006994,hg,1
ASUN	TC1200010198,hg,1
SPAG16	TC0200010696,hg,1
KLHL23	TC0200016561,hg,1
ORC6	TC1600007718,hg,1
ZNF143	TC1100006812,hg,1
NABP1	TC0200016582,hg,1
E2F1	TC2000008894,hg,1
DUS4L	TC0700008755,hg,1
INHBA	TC0700010854,hg,1
EIF2D	TC0100017100,hg,1
PLIN2	TC0900012212,hg,1
MSH5; MSH5-SAPCD1; SAPCD1	TC0600007610,hg,1
ERI1	TC0800006663,hg,1
OR8H1	TC1100010851,hg,1
ARHGEF39	TC0900009948,hg,1
KIF15	TSUnmapped00000255,hg,1
TACC3	TC0400006538,hg,1
NHLH1	TC0100010299,hg,1
PPIE	TC0100007922,hg,1
FAM53C	TC0500013236,hg,1
KIF18B	TC1700010851,hg,1
NYX	TC0X00007034,hg,1
GPR180	TC1300007731,hg,1
HMGA1	TC0600007748,hg,1
C2orf44	TC0200011972,hg,1
PYCARD	TC1600010011,hg,1
ZNF513	TC0200012075,hg,1
PSMG2	TC1800006739,hg,1
SERINC2	TC0100007638,hg,1
EPN2; EPN2-IT1	TC1700012207,hg,1
BRIX1	TC0500007122,hg,1
INIP	TC0900011236,hg,1
HMGB1	TC1300008517,hg,1
AMIGO2	TC1200010538,hg,1
MED15	TC2200009194,hg,1
TOPBP1	TC0300012475,hg,1
GMEB2	TC2000009821,hg,1
OR8U1; OR8U8	TC1100007637,hg,1
ARL6IP6	TC0200009687,hg,1
SLF2	TC1000008661,hg,1
CEP128	TC1400009829,hg,1
BZW1	TC0200016591,hg,1
LHFPL5	TC0600007821,hg,1
MMS22L	TC0600012631,hg,1
AKIRIN1	TC0100007884,hg,1
CARS2	TC1300009799,hg,1
SAG	TSUnmapped00000176,hg,1
ANKRD30A	TC1000007305,hg,1
STAG3L2	TC0700011519,hg,1
MGEA5	TC1000011659,hg,1
KIAA0391	TC1400010595,hg,1
RUFY1	TC0500009690,hg,1
RDM1	TC1700010451,hg,1
ICAM2	TC1700011435,hg,1
MAN2C1	TC1500010892,hg,1
SLC9A3R2	TC1600006585,hg,1
LNPEP	TC0500008157,hg,1
PHF12	TC1700010222,hg,1
CABLES1	TC1800006882,hg,1
TMEM217	TC0600011690,hg,1
POGZ	TC0100015789,hg,1
C1D	TC0200012925,hg,1
SRBD1	TC0200012459,hg,1
TRAF6	TC1100010551,hg,1
LRRC57	TC1500009192,hg,1
CASC5	TC1500006963,hg,1
CEP97	TC0300008182,hg,1
RALGPS2	TC0100010755,hg,1
CDC25A	TC0300011009,hg,1
CTXN2	TC1500010738,hg,1
ETAA1	TC0200007872,hg,1
FBXO48	TC0200012936,hg,1
MRPL37	TC0100008383,hg,1
GMNN	TC0600007207,hg,1
CCDC90B	TC1100011811,hg,1
ARMCX1	TC0X00007949,hg,1
ARID5B	TC1000007761,hg,1
PIGA	TC0X00009124,hg,1
ZC3H14	TC1400007906,hg,1
PAG1	TC0800010926,hg,1
STIL	TC0100018440,hg,1
DUSP3	TC1700010798,hg,1
ST6GALNAC4	TC0900011610,hg,1
PPP2R3C	TC1400008929,hg,1
SPG21	TC1500009772,hg,1
SZRD1	TC0100018182,hg,1
ESYT3	TC0300008948,hg,1
ZNF852	TSUnmapped00000742,hg,1
ST3GAL4	TC1100009453,hg,1
ACSF3	TC1600008865,hg,1
FAM20C	TC0700006445,hg,1
DERL2	TC1700009565,hg,1
RPA2	TC0100013455,hg,1
TMEM132E	TC1700007565,hg,1
GEMIN7	TC1900011764,hg,1
MMADHC	TC0200014584,hg,1
PPP6R1	TC1900012050,hg,1
CH25H	TC1000011376,hg,1
TXNDC5	TC0600014236,hg,1
DALRD3	TC0300011044,hg,1
IL1RAP	TC0300009855,hg,1
UBR3	TC0200009922,hg,1
ZNFX1	TC2000010022,hg,1
C5orf28	TC0500010640,hg,1
TIMP3	TC2200007150,hg,1
HECTD3	TC0100013998,hg,1
ARRDC4	TC1500008470,hg,1
TMEM97	TC1700007360,hg,1
LRRTM3	TC1000007833,hg,1
RNF113A	TC0X00010653,hg,1
VPS13C	TC1500007461,hg,1
AP5S1	TC2000009884,hg,1
JMY	TC0500007881,hg,1
MMP16	TC0800011041,hg,1
STARD5	TC1500010909,hg,1
TMEM41B	TC1100010063,hg,1
KIAA1107	TC0100009035,hg,1
MAGED1	TC0X00007267,hg,1
HERPUD1	TC1600007982,hg,1
NEK7	TC0100011096,hg,1
TGFB1I1	TC1600007537,hg,1
NUP88	TC1700012340,hg,1
KREMEN1	TC2200009248,hg,1
NFATC2	TC2000009458,hg,1
STK35	TC2000006504,hg,1
ZSCAN5A	TC1900011511,hg,1
SCG5	TC1500006786,hg,1
AHR	TC0700006795,hg,1
LINC00482	TC1700012032,hg,1
CEP76	TC1800008123,hg,1
TMEM167A	TC0500011334,hg,1
ERMAP	TC0100008033,hg,1
FBXO8	TC0400012453,hg,1
FERD3L	TC0700010392,hg,1
LRRC1	TC0600008303,hg,1
ERCC6; ERCC6-PGBD3; PGBD3	TC1000010602,hg,1
C15orf41	TC1500006870,hg,1
ARID5A	TC0200008507,hg,1
DCAF7	TC1700008563,hg,1
FAM206A	TC0900008380,hg,1
TMEM54	TC0100013634,hg,1
KCNN1	TC1900007356,hg,1
LRIG3	TC1200011002,hg,1
TNFRSF11B	TC0800011611,hg,1
FYCO1	TC0300010933,hg,1
GPN3	TC1200011908,hg,1
KLHDC9	TC0100010331,hg,1
TMEM154	TC0400012150,hg,1
IGFBP5	TC0200015678,hg,1
NNMT	TC1100009110,hg,1
SLC22A10	TC1100007889,hg,1
TAF12	TC0100013483,hg,1
FEN1	TC1100013021,hg,1
COL8A1	TC0300008130,hg,1
ZCCHC7	TC0900007143,hg,1
MYO1E	TC1500009606,hg,1
COPS7B	TC0200011080,hg,1
SEC16A	TC0900011980,hg,1
STMN2	TC0800008044,hg,1
FAM72B	TC0100015509,hg,1
COCH	TC1400006828,hg,1
SDC2	TC0800008299,hg,1
FECH	TC1800008776,hg,1
FLVCR2	TC1400010629,hg,1
PTGDS	TC0900012197,hg,1
ABCB4	TC0700011705,hg,1
LRRC7	TC0100008686,hg,1
RNF146	TC0600009393,hg,1
IFT20	TC1700010190,hg,1
ABHD17B	TC0900010390,hg,1
ZFPL1	TC1100007996,hg,1
DAB2	TC0500013301,hg,1
PRAMEF8	TSUnmapped00000549,hg,1
MFSD6	TC0200010264,hg,1
GRAMD3	TC0500008539,hg,1
GHR	TC0500007258,hg,1
GEMIN2	TC1400006965,hg,1
BRAP	TC1200011946,hg,1
NDUFC1	TC0400012968,hg,1
ZKSCAN7	TSUnmapped00000306,hg,1
PDE3B	TC1100006923,hg,1
FAM217A	TC0600014227,hg,1
EEFSEC	TC0300008715,hg,1
KRTAP4-2	TC1700010658,hg,1
ST5	TC1100010038,hg,1
SASH1	TC0600009772,hg,1
POLD2	TC0700010910,hg,1
RHOD	TC1100008113,hg,1
ENTPD7	TC1000012491,hg,1
C2orf27A	TC0200009350,hg,1
GPX3	TC0500009108,hg,1
CTAGE6	TC0700012896,hg,1
PTEN	TC1000008363,hg,1
F11	TC0400009551,hg,1
CALML6	TC0100006540,hg,1
LRRC16A	TC0600007241,hg,1
DYNLT3	TC0X00009384,hg,1
IKZF5	TC1000012090,hg,1
RASAL1	TC1200011982,hg,1
RRBP1	TC2000008499,hg,1
TLL1	TC0400009234,hg,1
KIF6	TC0600011740,hg,1
PIGX	TC0300013921,hg,1
POFUT1; MIR1825	TC2000007110,hg,1
EFNA4	TC0100018302,hg,1
MLST8	TC1600006597,hg,1
CCDC146	TC0700013394,hg,1
CALB2	TC1600008301,hg,1
RNF123	TC0300007387,hg,1
CDK7	TC0500007668,hg,1
BLOC1S2	TC1000011606,hg,1
RAB2B	TC1400008635,hg,1
OTUD7B	TC0100015717,hg,1
EEF1E1-BLOC1S5	TC0600014237,hg,1
ACO1	TC0900006937,hg,1
OR10S1	TC1100012648,hg,1
PRICKLE3	TC0X00009659,hg,1
SLC35A5	TC0300008346,hg,1
USP28	TC1100012358,hg,1
PLEKHM1; MIR4315-1	TC1700010891,hg,1
KCNK15	TC2000007466,hg,1
ABCC9	TC1200010111,hg,1
CBX4	TC1700011953,hg,1
HSPE1-MOB4	TC0200016586,hg,1
FUBP3	TC0900008963,hg,1
TCTN1	TC1200008848,hg,1
LPGAT1	TC0100017223,hg,1
DERL1	TC0800011669,hg,1
CCBL2; RBMXL1	TC0100014848,hg,1
PIAS1	TC1500007659,hg,1
CRNDE	TC1600010375,hg,1
MNT	TC1700009436,hg,1
KRTAP9-7	TC1700007829,hg,1
SLC30A7	TC0100009226,hg,1
C17orf62	TC1700012126,hg,1
TPRA1	TC0300012315,hg,1
GYS1	TC1900011113,hg,1
DGKD	TSUnmapped00000382,hg,1
LINC01219	TC11_KI270721v1_random00006433,hg,1
TRAF3IP2	TC0600012871,hg,1
AAR2	TC2000007243,hg,1
THSD4	TC1500007752,hg,1
GNAI1	TC0700008181,hg,1
TMEM243	TC0700011698,hg,1
ARMC2	TC0600009076,hg,1
ITPRIP	TC1000011749,hg,1
PALLD	TC0400009258,hg,1
GCLM	TC0100014966,hg,1
INPP5A	TC1000009414,hg,1
TOP1MT	TC0800012126,hg,1

## Sheet: KEGG circGLIS3 core targets
Table S4. List of differentially expressed genes and related signaling pathways in human fibroblasts with abnormal circGLIS3 expression
KEGG pathway analysis of the overlapped genes of differentially expressed genes in human dermal fibroblasts transfected with si-circGLIS3/si-Ctrl and p-CircGLIS3/p-Ctrl (related to Fig. 4A)
Term	Overlap	P-value	Adjusted P-value	Odds Ratio	Combined Score	Genes
TGF-beta signaling pathway	14/94	5.871844797842377E-6	0.0016147573194066536	4.808619456366237	57.92146444703663	SMAD1;TGFB2;ROCK1;FST;INHBA;RGMB;THSD4;GREM1;GREM2;PPP2R1B;ID2;ID1;NBL1;MAPK3

## Sheet: circGLIS3 RNA targets
Table S4. List of differentially expressed genes and related signaling pathways in human fibroblasts with abnormal circGLIS3 expression
Overlapped gene list of differentially expressed genes (P. val<0.05) in human dermal fibroblasts transfected with si-circGLIS3/si-Ctrl , p-CircGLIS3/p-Ctrl and p-CircGLSI3_RNA/p-Ctrl (related to Fig. 4G)
Gene name	ID
FST	TC0500007376,hg,1
BAD	TC1100011158,hg,1
CTHRC1	TC0800008481,hg,1
TM4SF1	TC0300012773,hg,1
SNAPC1	TC1400010620,hg,1
PAQR5	TC1500007695,hg,1
EVI2A; EVI2B	TC1700010314,hg,1
CDK6	TC0700011785,hg,1
CMTM7	TC0300006968,hg,1
AJUBA	TC1400010715,hg,1
OTUD6B	TC0800008197,hg,1
F3	TC0100014988,hg,1
NUDT19	TC1900007754,hg,1
PLEKHA2	TC0800007362,hg,1
LRIG1	TSUnmapped00000532,hg,1
SCD	TC1000008643,hg,1
ZNF367	TC0900010913,hg,1
GNB4	TC0300013264,hg,1
SPRY4	TC0500012312,hg,1
IRX3	TC1600010363,hg,1
PHACTR4	TC0100007556,hg,1
KCNS3	TC0200016408,hg,1
CDC6	TC1700007790,hg,1
RASL11A	TC1300006676,hg,1
FAM216A	TC1200008843,hg,1
PDSS1	TC1000007081,hg,1
IGF2BP3	TC0700010463,hg,1
PTRH2	TC1700011294,hg,1
ERRFI1	TC0100018403,hg,1
TBC1D2	TC0900010971,hg,1
TIMM50	TC1900011730,hg,1
POLG	TC1500010383,hg,1
HELLS	TC1000012477,hg,1
ITGA3	TC1700008228,hg,1
EVC2	TC0400009891,hg,1
TNRC6B	TC2200007419,hg,1
ARHGEF1	TC1900011745,hg,1
CPT2	TC0100008347,hg,1
CTNS	TC1700006585,hg,1
MRPS12	TC1900008036,hg,1
LRRC8C	TC0100018246,hg,1
MTF2	TC0100009054,hg,1
FAM110C	TC0200011445,hg,1
MYBL1	TC0800010685,hg,1
ZNF615	TC1900011281,hg,1
TMEM5	TC1200007989,hg,1
TPST1	TC0700007831,hg,1
TRIM6	TC1100012954,hg,1
MRPS10	TC0600011822,hg,1
PHACTR1	TC0600006976,hg,1
GMPR2	TC1400006732,hg,1
NT5DC3	TC1200012835,hg,1
LMNB1	TC0500008544,hg,1
HMGCS1	TC0500010635,hg,1
BCAR1	TC1600010869,hg,1
FAM20B	TC0100010761,hg,1
DTL	TC0100011512,hg,1
ANKRD13A	TC1200008814,hg,1
SPATA5	TC0400008620,hg,1
ZMIZ2	TC0700007398,hg,1
SLC25A22	TC1100009703,hg,1
NRG1	TC0800007221,hg,1
OSBP2	TC2200007069,hg,1
KCNJ15	TC2100008510,hg,1
WDR92	TC0200016681,hg,1
TGFB2; TGFB2-OT1	TC0100011621,hg,1
GCNT1	TC0900012141,hg,1
OCLM	TC0100010925,hg,1
FRMD4A	TC1000009851,hg,1
EIF4E	TC0400011395,hg,1
TMEM192	TC0400012989,hg,1
MAPK3	TC1600009954,hg,1
PATZ1	TC2200008477,hg,1
IQCG	TC0300013772,hg,1
TNFRSF10D	TC0800009872,hg,1
TP53INP1	TC0800011150,hg,1
MANF	TC0300007437,hg,1
COPS3	TC1700009928,hg,1
ZSWIM6	TC0500007549,hg,1
CCDC34	TC1100010398,hg,1
STARD13	TC1300008573,hg,1
DLEU2; MIR15A; MIR16-1; MIR3613	TC1300008938,hg,1
UBXN2A	TC0200006951,hg,1
HMGB2	TC0400012432,hg,1
WDR76	TC1500007077,hg,1
GRWD1	TC1900011775,hg,1
HHAT	TSUnmapped00000591,hg,1
PIK3R3	TC0100014040,hg,1
OLFML2B	TC0100016199,hg,1
RASA2	TC0300009004,hg,1
PISD; MIR7109	TC2200008487,hg,1
SMCR8	TC1700007116,hg,1
DSN1	TC2000009016,hg,1
CENPO	TC0200006977,hg,1
NUP155	TC0500010515,hg,1
FHOD3	TC1800007096,hg,1
EMG1	TC1200012591,hg,1
SH3TC2	TC0500013385,hg,1
ANXA3	TC0400007933,hg,1
ZNF200	TC1600009183,hg,1
KSR1	TC1700012215,hg,1
C15orf48; MIR147B	TC1500010733,hg,1
DKK1	TC1000007641,hg,1
MYPN	TC1000007847,hg,1
AMOT; MIR4329	TC0X00010532,hg,1
ABTB2	TC1100010505,hg,1
2024-03-03	TC0500011935,hg,1
TMTC4	TC1300009639,hg,1
STX3	TC1100013012,hg,1
COL5A2	TC0200015204,hg,1
MRPL10	TC1700010960,hg,1
CALM3	TC1900008384,hg,1
RHEBL1	TC1200010612,hg,1
METTL23	TC1700012309,hg,1
NUDCD1	TC0800011472,hg,1
RPS6KA1	TSUnmapped00000390,hg,1
KRT34	TC1700012413,hg,1
SNX5	TC2000008515,hg,1
CCND3	TC0600011809,hg,1
GEMIN5	TC0500012568,hg,1
FAM107B	TC1000009865,hg,1
NOL6	TC0900006982,hg,1
CNN3	TC0100014995,hg,1
BCL2L1	TC2000008815,hg,1
ARHGAP11B	TC1500010706,hg,1
CSTF1	TC2000007819,hg,1
FICD	TC1200012702,hg,1
C5orf15	TC0500012057,hg,1
DRAM1	TC1200008629,hg,1
MSI2	TC1700008378,hg,1
NEMP1	TC1200010946,hg,1
TMEM69	TC0100008132,hg,1
FAM133B	TC0700011782,hg,1
BLOC1S6	TC1500010736,hg,1
ZNF197	TSUnmapped00000186,hg,1
PPP1R10	TC0600011372,hg,1
KRTAP2-3	TC1700010653,hg,1
FZD7	TC0200010473,hg,1
ARID4A	TC1400007307,hg,1
PSMG4	TC0600014058,hg,1
WFS1	TC0400006685,hg,1
TCP10L2	TC0600014207,hg,1
CCBE1	TC1800008828,hg,1
NOX4	TC1100011901,hg,1
CCNL1	TC0300012918,hg,1
DPH5	TC0100015082,hg,1
DDX39A	TC1900009820,hg,1
NUDCD3	TC0700010918,hg,1
BNC1	TC1500010261,hg,1
MOSPD1	TC0X00010880,hg,1
RAB10	TC0200007015,hg,1
NDUFAF4	TC0600012628,hg,1
RBBP4	TC0100007690,hg,1
COG1	TC1700012304,hg,1
EBF1	TC0500012631,hg,1
OR5B21	TC1100010945,hg,1
RMDN1	TC0800011021,hg,1
MTMR6	TC1300008386,hg,1
UPP1	TC0700007477,hg,1
ABHD5	TC0300007194,hg,1
YOD1	TC0100017118,hg,1
TRAPPC4	TSUnmapped00000471,hg,1
2024-03-07	TC0200009789,hg,1
ZNF562	TC1900009592,hg,1
C4orf19	TC0400007232,hg,1
CTPS1	TC0100007980,hg,1
CHN1	TC0200015002,hg,1
PAPLN	TC1400007632,hg,1
DDX21	TC1000007876,hg,1
LUZP6; MTPN	TC0700012712,hg,1
CMPK1	TC0100008190,hg,1
MIER2	TC1900009078,hg,1
MAT2A	TC0200008259,hg,1
FGFR1OP	TC0600014202,hg,1
GRIN2A	TC1600009351,hg,1
SLC43A3	TC1100013165,hg,1
METTL20	TC1200007236,hg,1
RPUSD1	TC1600008984,hg,1
MGME1	TC2000006813,hg,1
FAM105A	TC0500006816,hg,1
IMP4	TC0200009299,hg,1
FKBP4	TC1200006503,hg,1
RASGEF1B	TC0400012938,hg,1
ADAMTS13	TC0900009077,hg,1
HYOU1	TSUnmapped00000300,hg,1
ELL2	TC0500011502,hg,1
PRKAG2	TC0700013082,hg,1
TSEN2	TC0300006627,hg,1
VPS11	TSUnmapped00000360,hg,1
GREM2	TC0100017926,hg,1
SLC7A5	TC1600011186,hg,1
WDR6	TC0300013827,hg,1
MLXIP	TSUnmapped00000103,hg,1
JARID2	TC0600007038,hg,1
PHGDH	TC0100009621,hg,1
SLC6A9	TC0100013949,hg,1
ASNS	TC0700011876,hg,1
OR8B12	TC1100012677,hg,1
MN1	TC2200008346,hg,1
PPAP2B	TC0100014313,hg,1
SNAI1	TC2000007670,hg,1
BAALC	TC0800008474,hg,1
CHAC1	TC1500010723,hg,1
ITGA11	TC1500009861,hg,1
ZBTB47	TC0300007166,hg,1
EPT1	TC0200007035,hg,1
SLC9A9	TC0300012686,hg,1
C6orf136	TC0600007540,hg,1
PLEKHH2	TC0200007399,hg,1
RGS4	TC0100010393,hg,1
COL14A1	TC0800008679,hg,1
SEMA3D	TC0700011675,hg,1
PLXDC2	TC1000006937,hg,1
RABEPK	TC0900008748,hg,1
SSBP2	TC0500013336,hg,1
CTH	TC0100008697,hg,1
ID2	TC0200006627,hg,1
NCAM1	TC1100009068,hg,1
MKX	TC1000010132,hg,1
DDIT4	TC1000007990,hg,1
SEMA5A	TC0500010043,hg,1
DACT1	TC1400007320,hg,1
NID2	TC1400009175,hg,1
HIST1H1C	TC0600007266,hg,1
SLC44A2	TC1900006991,hg,1
MOCOS	TC1800007092,hg,1
BBOF1	TC1400007665,hg,1
NLGN1	TC0300009531,hg,1
C11orf24	TC1100011375,hg,1
PDE1C	TC0700010671,hg,1
ID1	TC2000007083,hg,1
RNF41	TC1200010901,hg,1
2024-09-03	TC2200007505,hg,1
NFIX	TC1900007115,hg,1
STC2	TC0500012870,hg,1
DPYD	TC0100015023,hg,1
OSR2	TC0800008349,hg,1
PPFIBP2	TC1100006760,hg,1
NEFM	TC0800007051,hg,1
CYTH1	TC1700011910,hg,1
TP53I11	TC1100010639,hg,1
HEY1	TC0800010894,hg,1
C16orf45	TC1600011358,hg,1
PTX3	TC0300009301,hg,1
GREM1	TSUnmapped00000622,hg,1
CECR5	TC2200007892,hg,1
SLC6A8	TC0X00008794,hg,1
C9orf114	TC0900011659,hg,1
SEMA3A	TC0700013579,hg,1
CSTA	TC0300008550,hg,1
CBS	TC2100007491,hg,1
POGK	TC0100010486,hg,1
HMCN1	TC0100010921,hg,1
RGS2	TC0100011022,hg,1
PSAT1	TC0900007667,hg,1
HAX1	TC0100010068,hg,1
GABRE; MIR224; MIR452	TC0X00011121,hg,1
MLF1	TC0300009310,hg,1
SDF2L1	TC2200006718,hg,1
CBX5; MIR3198-2	TC1200010833,hg,1
LYNX1	TC0800012087,hg,1
ASB7	TC1500008545,hg,1
SMPDL3A	TC0600009333,hg,1
PRKAA2	TC0100008450,hg,1
AARS	TC1600010752,hg,1
CSNK1E	TC2200009351,hg,1
RAB31	TC1800006650,hg,1
MEX3B	TC1500010233,hg,1
ALDH1L2	TC1200011770,hg,1
DDHD1	TC1400009198,hg,1
TNFAIP6	TC0200009662,hg,1
TMEM167B	TC0100009339,hg,1
ARRDC3	TC0500011448,hg,1
ACKR3	TC0200011219,hg,1
GAS7	TC1700009731,hg,1
DNAL1	TC1400007653,hg,1
ZBTB24	TC0600014332,hg,1
CRLF1	TC1900010025,hg,1
TPBG	TC0600008655,hg,1
MXD4; MIR4800	TC0400009765,hg,1
NADSYN1	TC1100013061,hg,1
COL5A1	TC0900009127,hg,1
FBXO32	TC0800011683,hg,1
VLDLR	TC0900006481,hg,1
NLN	TC0500007607,hg,1
SMAD1	TC0400008909,hg,1
GRIA3	TC0X00008316,hg,1
CDS1	TC0400008020,hg,1
TMED9	TC0500009629,hg,1
PROS1	TC0300011757,hg,1
NBL1	TC0100018186,hg,1
SELPLG	TC1200011845,hg,1
JAM3	TC1100009611,hg,1
OTUD1	TC1000007020,hg,1
SLC1A4	TC0200007821,hg,1
ROR1	TC0100008594,hg,1
YARS	TC0100013629,hg,1
NOLC1	TC1000008713,hg,1
FBXL5	TC0400012900,hg,1
AP1M1	TC1900007267,hg,1
LMO4	TC0100008938,hg,1
TCF4	TC1800008750,hg,1
LGALS9B	TC1700010050,hg,1
FZD4	TC1100011867,hg,1
ZNF521	TC1800008317,hg,1
CMC1	TC0300006894,hg,1
PIAS4	TC1900006670,hg,1
MBOAT1	TC0600010991,hg,1
SULF2	TC2000009317,hg,1
MYEOV	TC1100013059,hg,1
AQP1	TC0700013347,hg,1
SNRPN; SNURF; SNORD107; PWARSN	TC1500010698,hg,1
MARS; MIR6758	TC1200012650,hg,1
NDUFA10	TC0200011344,hg,1
CACNA1A	TC1900011895,hg,1
DNAH6	TC0200008224,hg,1
SIAH1	TC1600011535,hg,1
SPON1	TC1100006911,hg,1
DIEXF	TC0100011461,hg,1
NTN4	TC1200011591,hg,1
ATF4	TC2200007406,hg,1
PGRMC1	TC0X00008240,hg,1
FGL2	TC0700011584,hg,1
MIOS	TC0700006669,hg,1
HOMEZ	TC1400010716,hg,1
ADM	TC1100006831,hg,1
TRNT1	TC0300006462,hg,1
MOB3A	TC1900009204,hg,1
MCCC2	TC0500007729,hg,1
COL12A1	TC0600012314,hg,1
ANKMY1	TC0200016319,hg,1
RGMB	TC0500008175,hg,1
MMP19	TC1200010874,hg,1
DEFB109P1B	TC0800006591,hg,1
SNUPN	TC1500010894,hg,1
ITGBL1	TC1300007870,hg,1
PTGFR	TC0100008812,hg,1
MAGED4; MAGED4B; SNORA11D; SNORA11E	TC0X00009707,hg,1
RSL24D1	TC1500009492,hg,1
MBIP	TC1400008963,hg,1
TUBE1	TC0600012883,hg,1
FHL1	TC0X00008526,hg,1
KIAA1644	TC2200008932,hg,1
PLPP1; RNF138P1	TC0500010766,hg,1
IRAK1BP1	TC0600008601,hg,1
CRYBB1	TC2200008305,hg,1
FOXJ3	TC0100013882,hg,1
GATS	TC0700011982,hg,1
CERS6	TC0200009895,hg,1
COMP	TC1900010031,hg,1
LMBRD1	TC0600012240,hg,1
IL20RB	TC0300013879,hg,1
FLNA	TC0X00008826,hg,1
PLGLB1; PLGLB2	TC0200013330,hg,1
CSN2	TC0400010944,hg,1
IL12A	TC0300009328,hg,1
IL7	TC0800010880,hg,1
PLCE1	TC1000008495,hg,1
ZMAT3	TC0300013255,hg,1
RAPGEF2	TC0400012857,hg,1
MKNK2	TC1900009201,hg,1
TPD52L1	TC0600009353,hg,1
RNF130	TC0500013429,hg,1
CACNA1C	TC1200012570,hg,1
TGFBRAP1	TC0200013746,hg,1
EDIL3	TC0500011352,hg,1
EPRS	TC0100017365,hg,1
POLD4	TC1100013191,hg,1
NREP	TC0500011705,hg,1
NECAP1	TC1200006701,hg,1
GSN	TC0900012167,hg,1
IARS	TC0900010789,hg,1
PCK2	TC1400006715,hg,1
FLAD1	TC0100010102,hg,1
SSTR1	TC1400006953,hg,1
GOT1	TC1000011585,hg,1
COL3A1; MIR3606	TC0200010239,hg,1
FADS2	TC1100013022,hg,1
PRG4	TC0100010923,hg,1
SIAH2	TC0300012807,hg,1
MMP27	TC1100012125,hg,1
SLC38A1	TC1200010516,hg,1
NA.1
MMD	TC1700011181,hg,1
ZDHHC20	TC1300008289,hg,1
KIAA0368	TC0900011200,hg,1
SGCD	TC0500009192,hg,1
USP3	TC1500007529,hg,1
PSTPIP2	TC1800008580,hg,1
FAM129A	TC0100016678,hg,1
TMEM185B	TC0200014049,hg,1
TSHZ2	TC2000007760,hg,1
FAM228B	TC0200016414,hg,1
SOD2	TC0600013757,hg,1
RRM2B	TC0800011312,hg,1
RFTN2	TC0200015350,hg,1
SPATA5L1	TC1500007121,hg,1
MAN1B1	TC0900009260,hg,1
TVP23C; CDRT4; TVP23C-CDRT4	TC1700009861,hg,1
RDX	TC1100012262,hg,1
SHMT2	TC1200007866,hg,1
CCDC97	TC1900008146,hg,1
ICA1L	TC0200015460,hg,1
ABCA6	TC1700011578,hg,1

## Sheet: KEGG circGLIS3 RNA targets
Table S4. List of differentially expressed genes and related signaling pathways in human fibroblasts with abnormal circGLIS3 expression
KEGG pathway analysis of the overlapped genes of differentially expressed genes in human dermal fibroblasts transfected with si-circGLIS3/si-Ctrl, p-CircGLIS3/p-Ctrl and p-circGLIS3_RNA/p-Ctrl (related to Fig. 4G)
Term	Overlap	P-value	Adjusted P-value	Odds Ratio	Combined Score	Genes
TGF-beta signaling pathway	10/94	2.0212351928261495E-5	0.0051541497417066815	5.895576504713561	63.72656376820789	GREM1;GREM2;SMAD1;TGFB2;FST;ID2;ID1;RGMB;NBL1;MAPK3
Cysteine and methionine metabolism	6/50	4.908004990294171E-4	0.06131670982084831	6.698949291914116	51.042462108305635	MAT2A;GOT1;CBS;PSAT1;CTH;PHGDH
mTOR signaling pathway	10/154	0.0011784862680165656	0.06131670982084831	3.4285109983079525	23.120247873582603	SLC7A5;PRKAA2;MIOS;FZD4;FZD7;RPS6KA1;DDIT4;PIK3R3;EIF4E;MAPK3
Glycine, serine and threonine metabolism	5/40	0.001206481438517443	0.06131670982084831	7.003580379520229	47.064389721966016	SHMT2;CBS;PSAT1;CTH;PHGDH
FoxO signaling pathway	9/131	0.0013876260529329212	0.06131670982084831	3.6369786262710107	23.931904432557097	TGFB2;PRKAA2;PIK3R3;PRKAG2;CSNK1E;FBXO32;SOD2;PCK2;MAPK3
Hippo signaling pathway	10/163	0.0018035462453865202	0.06131670982084831	3.225340897780432	20.377705133684806	SMAD1;CCND3;TGFB2;FZD4;FZD7;ID2;ID1;CSNK1E;AJUBA;AMOT
Insulin signaling pathway	9/137	0.0018925580090277943	0.06131670982084831	3.4654272151898735	21.727625381344907	PRKAA2;BAD;MKNK2;PIK3R3;PRKAG2;CALM3;EIF4E;PCK2;MAPK3
Hypertrophic cardiomyopathy	7/90	0.0023102965632079567	0.06131670982084831	4.145276319383327	25.163399895027887	TGFB2;SGCD;PRKAA2;ITGA3;ITGA11;PRKAG2;CACNA1C
Long-term potentiation	6/67	0.0023129364466004713	0.06131670982084831	4.827827662904688	29.301232080755398	GRIN2A;RPS6KA1;CALM3;CACNA1C;ATF4;MAPK3
PI3K-Akt signaling pathway	16/354	0.0024045768557195415	0.06131670982084831	2.349539437564814	14.168618768896827	PRKAA2;ITGA3;BAD;PIK3R3;COMP;CCND3;CDK6;IL7;DDIT4;ITGA11;GNB4;EIF4E;ATF4;PCK2;BCL2L1;MAPK3

[truncated: 2 more sheets: non circGLIS3 RNA targets, KEGG non circGLIS3 RNA targets]
