# Supplementary material for: Collaborative Duality of CircGLIS3(2) RNA and Protein in human Wound Repair
Source: Adv Sci (Weinh). 2025 Apr 25;12(25):2416784. doi: 10.1002/advs.202416784 (PMC12224929; doi:10.1002/advs.202416784)
Supplement: Supplementary file 7 — Gene expression in human skin fibroblasts [file ADVS-12-2416784-s002.xlsx]

## Sheet: total list
Table S6. Gene expression in human skin fibroblasts
Genes highly expressed in fibroblasts (mean expression > 2, based on single-cell RNA sequencing) are labeled in red.
Gene	Mean_Expression
COL1A1	4.79874
COL1A2	4.50313
COL3A1	4.23611
VIM	4.2083
EEF1A1	4.19051
RPLP1	4.14986
RPS18	4.12889
RPL41	4.11323
FTL	4.09618
RPL10	4.0725
RPS12	3.94255
S100A6	3.93995
TPT1	3.93974
TMSB10	3.82651
DCN	3.81455
RPL13	3.77456
LGALS1	3.76485
RPS8	3.665
B2M	3.64123
RPL32	3.60766
RPL28	3.588
RPS23	3.54097
FTH1	3.53034
RPL11	3.52143
RPL12	3.51369
RPS27	3.48594
SPARC	3.47594
RPS14	3.47427
TMSB4X	3.46521
RPS27A	3.45382
RPS24	3.438
RPL18A	3.4344
RPL19	3.43414
RPS2	3.42617
RPL39	3.42335
RPL34	3.40076
RPL30	3.39912
RPL26	3.38919
RPL3	3.38628
RPL7A	3.35116
RPS19	3.34433
RPS3A	3.33036
HSPA1A	3.33032
NEAT1	3.33017
RPL37	3.32724
RPL13A	3.31417
COL6A1	3.31348
RPS28	3.30556
RPS6	3.30002
RPL17	3.2937
RPS4X	3.28069
RPL29	3.27479
RPL21	3.24948
RPS15	3.24024
RPL15	3.22626
RPL37A	3.2036
RPS9	3.1894
RPLP2	3.1883
RPS15A	3.18786
COL6A2	3.15697
RPS3	3.15512
RPS13	3.15105
RPL35A	3.15096
RPLP0	3.14211
S100A10	3.1251
HSP90AA1	3.12419
CD63	3.11638
RPL18	3.097
ACTB	3.0803
RPL6	3.0676
PTMA	3.04994
ACTG1	3.04081
RPL9	3.03517
RPS7	3.01638
RPL5	2.99808
RPL36	2.99629
RPL10A	2.97933
RPL8	2.97549
RPL23A	2.96498
RPL24	2.94718
RPL14	2.9363
LUM	2.91473
RPS16	2.91395
RPL35	2.9111
GAPDH	2.8996
RPS29	2.89196
RPL27A	2.8826
EIF1	2.85646
RPS11	2.8437
RPS5	2.804
ANXA2	2.80218
RACK1	2.79599
RPS25	2.78958
COL6A3	2.77666
FAU	2.75309
SERF2	2.75178
UBC	2.75094
NACA	2.74777
HSP90AB1	2.73999
RPS21	2.71171
S100A11	2.668
RPL27	2.64794
UBA52	2.62204
RPL7	2.60056
CCDC80	2.59184
RPL22	2.58511
MYL6	2.56392
PPIB	2.56076
RPL23	2.55564
IFITM3	2.55423
RPSA	2.54871
POSTN	2.53484
S100A4	2.52663
RPS20	2.51151
TIMP1	2.50574
RPL36A	2.49924
FN1	2.48608
NME2	2.48192
H3-3B	2.47592
IER3	2.43619
SOD2	2.41672
NNMT	2.38573
CALD1	2.35786
RPL38	2.35548
H3-3A	2.33269
HLA-B	2.33228
CD99	2.31616
RPS17	2.3135
VCAN	2.27542
MMP2	2.2754
EEF1G	2.27303
RPS26	2.27083
ANXA5	2.25596
RPS10	2.25363
HSPA1B	2.24441
ANXA1	2.24055
RPL4	2.23571
NPM1	2.22829
EEF1B2	2.22749
MIF	2.20462
UBB	2.20137
CXCL14	2.18732
CTSK	2.18521
HMGB1	2.17572
COL5A2	2.13934
LGALS3	2.13882
RPL31	2.12732
PCOLCE	2.12087
HLA-A	2.1162
EIF4A1	2.10927
SELENOM	2.10603
PPIA	2.10141
CFL1	2.0976
LAPTM4A	2.0933
OAZ1	2.09245
PFDN5	2.08973
ATP5F1E	2.08421
EEF2	2.06784
TUBA1B	2.06489
LDHA	2.05054
EEF1D	2.01973
BTF3	2.00126
DDX5	1.99757
SRP14	1.99415
NFKBIA	1.99239
PRRX1	1.99006
MT2A	1.98915
THY1	1.98729
GSTP1	1.9831
LMNA	1.98174
HLA-C	1.98055
SNHG29	1.97042
FSTL1	1.96992
HSP90B1	1.95402
ITGB1	1.94632
CST3	1.93976
CHCHD2	1.93633
ZFP36L1	1.93469
C1R	1.91806
CALM2	1.91679
SERPINF1	1.91546
SFRP2	1.91247
HNRNPA2B1	1.88545
RBM3	1.8777
FBN1	1.87632
TUBB	1.86457
HSPA8	1.86406
CALM1	1.86177
C1S	1.85814
BGN	1.85441
HSPB1	1.84761
DNAJB1	1.84753
TPM4	1.84157
COX4I1	1.82883
TXN	1.81561
PABPC1	1.78933
CALR	1.76862
DYNLL1	1.76224
TNFAIP6	1.76133
TIMP2	1.76025
EID1	1.75982
HTRA1	1.75881
HSPD1	1.75616
HNRNPA1	1.75389
SLC25A6	1.75389
SEC61B	1.75316
COX6C	1.75049
GPX4	1.73872
MGST3	1.73457
DSTN	1.73455
ZFAS1	1.73187
SERPINH1	1.7303
SH3BGRL3	1.72552
TAGLN2	1.72078
HSPE1	1.71748
OST4	1.71536
CALU	1.70599
RPL36AL	1.70552
PSAP	1.70496
NDUFA4	1.69642
HSPA5	1.68197
COL5A1	1.67971
RABAC1	1.67781
GABARAP	1.67659
GSN	1.67086
ITM2B	1.67082
IGFBP4	1.64948
DNAJA1	1.64932
NUCKS1	1.64855
SSR4	1.64843
JUNB	1.64096
CD44	1.6396
MYL12B	1.63648
YBX1	1.6244
AHNAK	1.61895
SUMO2	1.61655
AEBP1	1.61147
TOMM7	1.60097
EMP3	1.60017
ZFP36	1.59549
TUBA1A	1.59541
SLC25A3	1.59366
TMA7	1.58613
ARID5B	1.58548
PFN1	1.58126
P4HB	1.58045
ENO1	1.57885
GNAS	1.57377
ELOB	1.56514
S100A13	1.56196
CTHRC1	1.55895
PNRC1	1.55886
ARPC2	1.55412
MGP	1.55274
IFITM1	1.55202
COL12A1	1.55129
NDUFA13	1.54875
CLIC1	1.54871
SSR2	1.54125
SEC61G	1.54085
FBLN1	1.54037
NCL	1.53987
PMP22	1.53837
COX7C	1.5342
LRP1	1.52912
MYL12A	1.52579
MARCKS	1.52485
ID3	1.52453
UQCRB	1.51718
MEG3	1.51405
PSMA7	1.51223
PPP1R15A	1.50289
C12orf57	1.49951
EDF1	1.49364
CRIP1	1.49297
SUB1	1.49252
CIRBP	1.49245
GUK1	1.48354
TPI1	1.48306
TCF4	1.48261
HSPH1	1.48222
CAVIN1	1.4786
RRBP1	1.4766
THBS2	1.47654
RHOA	1.47302
LY6E	1.47125
NAMPT	1.4683
POLR2L	1.46769
DPT	1.46206
DUSP1	1.46076
MORF4L1	1.45818
PRDX1	1.45795
TSPO	1.4541
ATP5MG	1.45162
CD81	1.44755
ATP5MC2	1.4472
CFD	1.44551
SKP1	1.44479
JUN	1.44379
PPDPF	1.44041
EIF4G2	1.44008
SERBP1	1.43773
PDIA3	1.42979
RTN4	1.42514
OSTC	1.4234
CRABP2	1.41952
TNC	1.41848
UQCRH	1.41792
RNASEK	1.41443
IGFBP5	1.41189
NAP1L1	1.41042
NDUFS5	1.40967
SEPTIN7	1.4063
YWHAB	1.39984
PARK7	1.39536
ARF4	1.39352
GEM	1.38977
ARPC3	1.3892
CCNI	1.38887
CD59	1.37585
TMBIM6	1.3742
UBL5	1.37354
PPIC	1.37272
SERPING1	1.37187
H2AZ1	1.37077
RAN	1.36823
LMAN1	1.36607
DAD1	1.36544
SNHG5	1.36369
HNRNPK	1.36359
YWHAZ	1.35768
PRDX4	1.35401
IFITM2	1.35361
CDC42	1.35237
PKM	1.35176
GADD45B	1.34275
IGFBP7	1.34074
CFH	1.33626
ATP5MC3	1.33386
COL14A1	1.3324
KDELR1	1.33226
HNRNPDL	1.33172
EIF3K	1.33076
TUBB2A	1.32827
SEC11A	1.32734
COX6B1	1.32706
HINT1	1.32504
HNRNPA3	1.32457
PRDX5	1.32357
SAP18	1.32357
CXCL2	1.3226
CNN3	1.32236
RND3	1.32068
HDLBP	1.3185
DBI	1.31739
FBLN2	1.31731
VKORC1	1.31582
HLA-E	1.31466
CAPZB	1.31426
CEBPD	1.31007
HMGN2	1.30575
COX5B	1.3056
ATP6V0E1	1.30225
SRSF3	1.30023
CTSL	1.29802
CAV1	1.29768
TMEM59	1.29496
ARL6IP5	1.29113
SEC62	1.29036
TPM2	1.28603
IFI16	1.28577
KDELR2	1.2856
HNRNPC	1.28414
CEBPB	1.28329
PTGES3	1.28184
KRTCAP2	1.28127
COX7A2	1.28051
ATP5PF	1.27959
JUND	1.27723
LIMA1	1.27697
PEBP1	1.27424
TPM1	1.26879
MFAP5	1.26772
RPL22L1	1.26256
EIF3E	1.26038
KLF6	1.25936
PLPP3	1.25331
MICOS10	1.25288
PSMB1	1.2476
COX6A1	1.24606
DST	1.24443
ARPC1B	1.24221
PRRC2C	1.24096
SQSTM1	1.24061
POMP	1.23892
SELENOW	1.233
TNFAIP3	1.23175
SDCBP	1.22977
GJA1	1.22872
RBM39	1.22551
PLAC9	1.22205
YBX3	1.21881
UQCR11	1.21877
GOLGA4	1.21646
PHPT1	1.21428
YWHAE	1.21261
SEM1	1.21204
MXRA5	1.21116
TMEM258	1.20973
OLFML3	1.20709
MMP14	1.20698
MFAP4	1.2053
MDK	1.20331
SOD1	1.20275
EIF5	1.20179
SNHG6	1.20161
GNG5	1.20157
RAP1B	1.20136
PRDX6	1.20089
ARF1	1.19978
EMP1	1.19821
VMP1	1.19621
NDUFA11	1.1932
SSR3	1.19105
RCN3	1.18815
RPS27L	1.18695
NDUFB2	1.18605
ZFP36L2	1.18469
NEDD8	1.18266
SAT1	1.18085
CAST	1.17682
SON	1.17493
COMMD6	1.17281
TCEAL9	1.17052
CRISPLD2	1.16765
SOX4	1.16718
MRPS24	1.16333
TTC3	1.16267
RAB2A	1.16129
MAP1B	1.15961
C19orf53	1.1581
YWHAQ	1.15802
HNRNPU	1.15711
SNRPD2	1.15536
SEC31A	1.15114
SEPTIN11	1.15055
MT1E	1.14436
WTAP	1.14412
PDGFRA	1.14299
COX8A	1.14208
PALLD	1.14119
EIF1AX	1.13946
ATP5MK	1.1361
TGFBI	1.13497
NFIC	1.13124
PPA1	1.12824
UQCRQ	1.12763
CNBP	1.1268
FRMD6	1.12669
MYDGF	1.12601
RNH1	1.12569
ASPN	1.12291
AP2M1	1.12247
UBE2D3	1.12205
SPCS2	1.11836
ATP6V1G1	1.11682
RAB13	1.11542
SNHG8	1.11362
PCBP2	1.11356
PDLIM2	1.11083
ST13	1.10955
SRSF11	1.10952
CXCL12	1.1093
GPX1	1.10775
ARPC5	1.10579
NBL1	1.10432
ISLR	1.10264
BTG1	1.10159
BZW1	1.10117
MZT2B	1.09986
FKBP10	1.09825
SBDS	1.09703
LSM7	1.09649
RBX1	1.09458
CDH11	1.09232
TUBA1C	1.09026
MORF4L2	1.08925
DAB2	1.08721
UQCR10	1.08712
DDX24	1.0868
ATP5F1B	1.08144
PTGDS	1.07941
COPE	1.07937
LOX	1.0779
ATP5MJ	1.07702
EIF5A	1.07693
BASP1	1.07594
ATOX1	1.07509
RAC1	1.07306
FGFR1	1.07289
MT1X	1.07262
ATP5MF	1.07199
PDIA6	1.07158
COX7B	1.07048
PGAM1	1.07024
GPNMB	1.06924
MXRA8	1.06874
APP	1.06736
SLC25A5	1.06627
IRF1	1.06547
TMEM50A	1.06428
CANX	1.06296
ATF4	1.06169
CTSB	1.06129
NDUFB4	1.05854
SNRPB	1.05817
MAP4	1.05731
MYL9	1.05484
NR4A1	1.05246
SET	1.05106
APRT	1.05027
S100A16	1.04717
RCN1	1.04555
MFAP2	1.04491
TOMM20	1.04286
GAS5	1.04212
NDUFA1	1.04153
RHOC	1.04075
THBS1	1.039
EIF3F	1.03773
ATP5ME	1.03759
PDCD5	1.03759
CYB5R3	1.03659
PDGFRB	1.03599
PSMD8	1.03431
TMED9	1.03429
CSNK1A1	1.03076
SPCS1	1.0292
CKAP4	1.02799
C11orf58	1.02635
SLC38A2	1.02573
IL1R1	1.02456
FIS1	1.02427
SFPQ	1.02072
AP2S1	1.02066
NFKBIZ	1.02043
ANGPTL2	1.01918
FAP	1.01892
CCN5	1.01767
RBM25	1.01735
ARL6IP4	1.01607
SEPTIN2	1.01424
LIMS1	1.01391
REEP5	1.01372
ZEB2	1.01179
SF3B6	1.01109
SNU13	1.01101
UBXN4	1.01067
LAMA4	1.01054
WSB1	1.00773
FILIP1L	1.00719
SH3PXD2A	1.00664
NDUFB11	1.00593
B4GALT1	1.00505
C9orf16	1.00447
LDHB	1.00252
CYCS	1.00162
FUS	1.00121
NUCB2	1.00002
ERH	0.998799
HIF1A	0.997692
ACTR2	0.997646
CRYAB	0.996976
MRFAP1	0.995382
FOS	0.994241
TRAM1	0.99378
TWIST1	0.992806
PLIN2	0.990939
CD9	0.989759
ATP5PD	0.988988
ATP5PO	0.98892
GSTO1	0.988835
MTDH	0.988179
C4orf3	0.988109
NPC2	0.987763
TBCA	0.987333
EIF3G	0.982881
WDR83OS	0.982054
TPM3	0.981154
BSG	0.981141
LMO4	0.979718
FKBP1A	0.97969
CLTA	0.977856
HSBP1	0.977442
PTMS	0.977313
APLP2	0.977307
SF3B5	0.97718
CSTB	0.976948
TENT5A	0.976323
C11orf96	0.976035
NDUFC2	0.975686
CD248	0.975215
REXO2	0.974845
TNFAIP2	0.973816
RALA	0.97287
APOD	0.972552
ENAH	0.971978
JTB	0.971091
EIF3A	0.97103
SELENOP	0.968867
BRK1	0.967772
GNAI2	0.96726
RTRAF	0.965733
RWDD1	0.964669
NDUFB7	0.962628
ATP6AP2	0.957638
MRC2	0.956675
ADIRF	0.955783
TRMT112	0.955364
SELENOF	0.950864
CD151	0.950384
UGP2	0.950371
ANAPC11	0.950293
DRAP1	0.948836
NDUFB8	0.947475
ENY2	0.946497
XRCC5	0.946241
TMED10	0.945747
ZNHIT1	0.944943
SCAF11	0.944366
COPS9	0.944085
CCN1	0.943756
SNX3	0.943211
HNRNPR	0.942691
ATP5IF1	0.941267
ATP6V0C	0.941073
SF3B1	0.941062
CYTOR	0.940122
RPS4Y1	0.938734
SELENOK	0.937071
DDX3X	0.936969
ZFAND5	0.936911
NDUFB10	0.936451
CSDE1	0.936074
RBM8A	0.933966
PSMA2	0.933891
TMEM14C	0.933674
CXCL3	0.929797
EIF3H	0.929747
PCBP1	0.928201
NUCB1	0.928014
STAT3	0.927645
TNFRSF12A	0.927531
RSRP1	0.926302
ADAM12	0.926166
TMED2	0.925927
HNRNPA0	0.925412
NORAD	0.924125
BHLHE40	0.923476
SLIT3	0.922167
ECM1	0.92049
NR4A2	0.918014
DDX17	0.917054
PGK1	0.915569
ACTR3	0.913898
TAX1BP1	0.91309
SRSF5	0.912569
NDUFS6	0.912346
SRI	0.912041
ATP5F1A	0.911023
NDUFV2	0.9092
GOLGB1	0.909028
VAPA	0.907825
DEK	0.90589
ATP5F1C	0.903261
VDAC1	0.901775
ASPH	0.900486
GDI2	0.900414
EIF1B	0.90026
FAM114A1	0.900253
SLC3A2	0.900199
LAMTOR4	0.899015
RPN2	0.898844
MAP1LC3B	0.898474
DNAJB6	0.897322
IL6ST	0.897085
PLAUR	0.896748
SELENOH	0.896167
G3BP1	0.895837
GRN	0.89498
TPR	0.894661
CUTA	0.894014
CSRP2	0.89331
RNF7	0.892619
NSA2	0.89203
UBE2B	0.890863
BAG3	0.890773
TIMM13	0.890744
SSB	0.888863
TOMM5	0.888464
PFDN2	0.887104
HNRNPH1	0.884535
SSBP1	0.883993
EIF4B	0.881654
ABI3BP	0.881477
KRT10	0.881056
TCP1	0.879684
PSMB5	0.879564
SELENOS	0.878652
RUNX1	0.878352
RAB1A	0.877646
PGRMC1	0.876907
MBNL1	0.876515
EIF2S2	0.876359
SNAI2	0.875588
VDAC2	0.875292
DDX21	0.873785
PDGFRL	0.872789
HERPUD1	0.87205
SNRPF	0.871689
EIF3I	0.871471
TMBIM4	0.870134
PNISR	0.869814
TRIR	0.86833
FNDC3B	0.867188
HNRNPH3	0.866441
PRDX2	0.865494
SH3GLB1	0.86361
PSMB3	0.863554
SNRPE	0.862847
ITGAV	0.861951
ATP6V0B	0.861218
CBX3	0.861143
UAP1	0.860875
ATP6V1F	0.860266
KTN1	0.858739
EIF5B	0.857761
MSN	0.856745
TAGLN	0.855728
DDIT4	0.855495
SPTBN1	0.852431
CLEC2B	0.852043
CD164	0.851841
KCNQ1OT1	0.851136
UXT	0.849422
TLN1	0.848901
TOMM6	0.848348
PNRC2	0.847894
PSMB6	0.847763
ZNF706	0.847243
ROMO1	0.846432
ACTN1	0.846361
MAGED2	0.844334
AKAP13	0.843735
ANKRD12	0.842721
VPS28	0.842409
GADD45A	0.842338
SRP9	0.842319
AHR	0.840211
MRPL51	0.838339
SPAG9	0.83717
RER1	0.835631
TUBB4B	0.834494
PA2G4	0.834099
TCF25	0.83361
IQGAP1	0.833505
CACYBP	0.831991
LAMTOR1	0.831776
GPBP1	0.831557
IFI27L2	0.830751
ATF3	0.830652
SRRM2	0.830222
GPX8	0.829877
SRRM1	0.829686
TAF1D	0.829496
GABARAPL2	0.827159
SNRPG	0.826584
DNAJC8	0.82641
DYNLRB1	0.826287
FAM3C	0.825695
TOP1	0.825407
SAR1A	0.825048
SRSF7	0.824728
HNRNPM	0.823397
PALM2AKAP2	0.823335
RAB34	0.823165
MTPN	0.82297
EEA1	0.822951
CLU	0.821498
TUBB6	0.82144
PMEPA1	0.821397
RBIS	0.820785
ATRAID	0.818608
LINC00632	0.816753
RBMS1	0.81658
CAP1	0.816458
UBE2V1	0.815277
FLNA	0.814475
EFEMP2	0.813642
DYNC1H1	0.812846
TMEM208	0.81263
SIVA1	0.812145
HP1BP3	0.811918
PPP1R14B	0.811408
CERCAM	0.811366
SPON2	0.81106
EFEMP1	0.810622
SDC2	0.807087
NFE2L2	0.806534
CIB1	0.80631
SNRPD3	0.806271
MICOS13	0.805844
STMP1	0.805327
SNHG16	0.804989
TIMP3	0.804978
DNAJB4	0.804413
CAVIN3	0.803925
FKBP11	0.803686
BEX3	0.803016
CYBRD1	0.80291
COX7A2L	0.802694
CRTAP	0.802195
WASF2	0.800902
LEPROT	0.800863
CD55	0.800844
OLFML2B	0.800033
P4HA2	0.799578
FCGRT	0.798476
ANTXR1	0.797762
CXCL1	0.797689
RSL24D1	0.797305
UBE2L3	0.797129
PDPN	0.796879
ZBTB20	0.796427
CTSC	0.796255
MRPS21	0.79607
PLIN3	0.795823
PSMA4	0.795554
RSRC2	0.795407
LAMTOR5	0.795222
ELOC	0.794119
CHMP2A	0.79238
OS9	0.791582
HES1	0.791416
PSMA6	0.791033
JAK1	0.790855
SERP1	0.790572
REV3L	0.790439
KIF5B	0.790002
SURF4	0.789417
TFG	0.788455
DYNLT1	0.788209
HAS2	0.787931
AURKAIP1	0.787758
TMEM167A	0.787367
SYNCRIP	0.786128
SPATS2L	0.786115
RSL1D1	0.785735
RAB7A	0.784114
SLC39A14	0.783575
LRPAP1	0.783375
CCNL1	0.783233
SUMO1	0.7822
CTSD	0.782071
NUFIP2	0.782067
PTP4A2	0.78051
ARID4B	0.779109
PNN	0.777987
YIF1A	0.777346
TAX1BP3	0.776494
CCT3	0.776193
RARRES2	0.775014
COL16A1	0.774854
ADH5	0.774292
LAMP2	0.774221
HNRNPF	0.774142
ARGLU1	0.774084
FERMT2	0.772612
FABP5	0.771926
IER3IP1	0.771528
LRRC59	0.770949
NDUFA12	0.770063
CCT2	0.768435
FOXP1	0.768371
ADAMTS1	0.767858
EIF4H	0.767783
ATRX	0.767554
TCEAL4	0.766871
SH3BGRL	0.766411
ID2	0.766324
FKBP8	0.765374
HM13	0.765372
EMP2	0.764372
NOP10	0.764349
PPP1R12A	0.764185
CCT6A	0.763885
BANF1	0.76343
ATP5MC1	0.763394
NUDC	0.76218
FOSL2	0.761414
BNIP3L	0.761102
PSMA1	0.760626
SERINC1	0.759396
MRPL20	0.759132
DPYSL3	0.758924
NDUFAB1	0.758637
PRSS23	0.75858
PRPF40A	0.757908
LAMB1	0.756496
CLIC4	0.756077
WWTR1	0.755408
TCEA1	0.755042
NDUFC1	0.754658
MYH9	0.754561
LPP	0.753378
ANP32B	0.75331
MTCH1	0.7524
TXNL1	0.751393
COL18A1	0.751209
JMJD1C	0.75108
XBP1	0.751078
ILF2	0.750947
PSME1	0.75024
PSMB7	0.750105
EIF4A3	0.749972
NME1	0.74994
KPNB1	0.748938
HIGD2A	0.748583
MAFB	0.748449
IKBIP	0.74773
MEG8	0.747398
PHB2	0.747376
NRP1	0.746899
DNAJC15	0.745495
SRSF2	0.745403
TMED3	0.744409
RBPJ	0.743317
XRCC6	0.742382
CNPY2	0.742378
CAMLG	0.742047
ARHGDIA	0.740945
OCIAD1	0.7408
DDOST	0.740296
BRI3	0.739937
MPC2	0.739605
EIF4A2	0.738538
LHFPL6	0.738105
IGFBP6	0.736703
ICAM1	0.736548
ISG15	0.736094
BUD31	0.735915
EPB41L2	0.735621
GNG10	0.73536
CLTC	0.734523
FKBP9	0.733776
IFI27	0.733756
STRAP	0.732873
MYADM	0.731368
SLC2A3	0.731078
YME1L1	0.731022
CREB3L1	0.730841
PDAP1	0.730287
DDR2	0.729447
ACTN4	0.726524
GNG11	0.72538
C3	0.724624
CPXM1	0.724101
CSNK2B	0.723843
DPYSL2	0.723815
PRNP	0.723655
NDUFA6	0.723488
HCFC1R1	0.72344
MAN1A1	0.722944
N4BP2L2	0.72236
CDKN1A	0.721848
CHURC1	0.721615
GNB1	0.721599
TMOD3	0.721536
UBE2I	0.721157
PSMC5	0.721156
YWHAG	0.721088
NDUFA2	0.719966
DDAH2	0.719731
UFM1	0.719356
OSBPL8	0.719092
KLF10	0.718923
TSC22D1	0.718367
TUFM	0.71833
MDH2	0.717894
MCRIP1	0.716825
SLIRP	0.716448
KLF4	0.71594
POLR1D	0.715106
IER2	0.714908
VCL	0.714638
ANKRD11	0.714521
LTBP1	0.714191
LUC7L3	0.714013
BLOC1S1	0.713979
DCTN3	0.713773
OAT	0.713717
NDUFB1	0.71331
LRRC15	0.713048
ETFB	0.711842
LAMC1	0.711493
UBXN1	0.711107
ESD	0.711085
MANF	0.71081
PAFAH1B1	0.709396
SF3B2	0.709356
SEC61A1	0.708192
CIAO2B	0.708189
HSPA9	0.708155
HADHA	0.707692
CTSA	0.707597
TWIST2	0.707535
CDC37	0.707512
ERLEC1	0.707337
SRP72	0.707337
PLPP1	0.706581
NDUFS4	0.706268
NFKB1	0.706185
KDELR3	0.705986
RAB31	0.705632
PSMD7	0.705596
RHEB	0.705297
MLF2	0.704752
CCT4	0.704497
BRD2	0.704367
BAZ1A	0.704196
CYBA	0.703539
SEC63	0.702893
PRELID1	0.702321
DEGS1	0.701487
GNG12	0.701012
QKI	0.699902
CCT5	0.699818
BCLAF1	0.699702
FGF7	0.69952
SNX6	0.699197
THRAP3	0.69887
GLG1	0.697294
ERP29	0.697233
ADAMTS2	0.696732
COPA	0.695981
PLAGL1	0.695135
ALKBH7	0.694849
H2AJ	0.69479
PAPOLA	0.694685
LAMP1	0.694395
NFIA	0.694375
EIF3M	0.6942
AKAP9	0.69383
NDUFB9	0.693515
SNRPD1	0.692015
VGLL3	0.691404
SNRPB2	0.690947
MCL1	0.690528
LRRFIP1	0.69041
HNRNPD	0.690376
PLD3	0.690332
VAMP5	0.690149
CD47	0.690021
CTTN	0.688099
MYC	0.687822
NASP	0.687571
CTNNB1	0.68757
GNB2	0.687496
ZNF207	0.687204
PJA2	0.687105
COPB1	0.686847
REL	0.686125
VCP	0.685947
NOL7	0.683469
ARL2	0.682821
PRKAR1A	0.681551
OPTN	0.681509
PSMB4	0.681181
MAGED1	0.681148
IL6	0.680814
COPZ2	0.680642
SLC39A7	0.680555
LSM3	0.680305
SCP2	0.680179
ATP5F1D	0.679856
GREM1	0.679392
TSPAN4	0.679047
TXNIP	0.678912
KLF9	0.678828
CHD4	0.678494
ROCK1	0.677953
ARL1	0.677855
AP3S1	0.677714
CTSZ	0.67714
ABL2	0.676709
SNX9	0.676485
UFC1	0.676288
TMEM45A	0.676197
DDX46	0.676152
DDT	0.675988
CLEC11A	0.675962
LMAN2	0.674944
COPB2	0.674795
SF1	0.674593
ISCU	0.674379
SPON1	0.674117
NFIB	0.673941
PRKDC	0.673779
CLMP	0.673228
DYNC1LI2	0.673014
PPP1CB	0.672884
RBMX	0.672743
MEDAG	0.672697
TXNDC5	0.672331
HSPG2	0.672326
ZC3H15	0.671851
TXNDC17	0.671437
ADD3	0.670913
MRPL33	0.670253
MPZL1	0.669805
PAM	0.667523
TGOLN2	0.667022
C1orf122	0.666796
ARL6IP1	0.666694
SARAF	0.666595
ARL4C	0.666436
PPP1R15B	0.665013
METAP2	0.664538
FXR1	0.664034
CAPN2	0.663591
MRPL18	0.661721
FSCN1	0.660965
PPP1CC	0.660445
TMCO1	0.660182
SCARB2	0.659927
YY1	0.659783
EIF3D	0.659384
ARMCX3	0.658867
CELF2	0.658325
SSR1	0.657256
SNF8	0.6566
VPS29	0.656399
TACC1	0.655673
ADAMTS5	0.655152
RAB5C	0.654918
AFF4	0.654818
TGFB1I1	0.654612
TMEM230	0.654379
EIF3L	0.654158
PAIP2	0.653762
ATP5PB	0.653656
CHMP3	0.65306
FUCA2	0.652587
KMT2E	0.652453
LOXL2	0.651192
FXYD5	0.65087
TMEM219	0.65062
PHB	0.65052
PSME2	0.648468
CCN2	0.648425
COMP	0.648382
GTF2A2	0.648217
EIF2S3	0.648083
CALM3	0.647885
PTGS2	0.647752
HMGN1	0.647582
COMT	0.646854
PSMA3	0.646299
MRPS6	0.646152
ATP1B3	0.645762
BTG3	0.645482
PET100	0.645457
APEX1	0.645152
P4HA1	0.644901
CNN2	0.644366
GOLM2	0.644047
PRMT1	0.643759
TMEM14B	0.643401
PPFIBP1	0.642339
ITGB1BP1	0.642096
NFIX	0.641491
ANXA7	0.641103
CCT8	0.64109
ZCRB1	0.640836
GINM1	0.640181
DDX39B	0.640137
PLP2	0.639591
SRSF10	0.639229
PIGT	0.638651
ERGIC3	0.638562
STAU1	0.638556
POLR2J	0.638173
LMCD1	0.637665
RHOQ	0.63568
CLINT1	0.634786
CLK1	0.633862
AHSA1	0.633663
CTNNA1	0.633328
COL15A1	0.633064
MACF1	0.632346
CHD1	0.631947
CAPNS1	0.631535
ZNF106	0.631178
SAV1	0.630627
TMF1	0.630322
CD109	0.629826
SRP19	0.629788
NENF	0.629628
KMT2A	0.628591
IMPDH2	0.627488
PPIG	0.62748
CCDC47	0.62721
ARL3	0.627205
MT1M	0.625848
STOM	0.625754
RTL8C	0.625643
PLTP	0.624416
TBCB	0.624245
GNL3	0.623804
NAV1	0.623674
SAT2	0.62341
MYOF	0.623113
EMC7	0.623023
NRP2	0.621327
DDX18	0.621012
UBE2D2	0.62036
LSM8	0.620265
ANAPC5	0.620211
PTTG1IP	0.620174
RAB14	0.619432
GLUL	0.618041
NOP53	0.617973
PSMC3	0.617839
TALDO1	0.617015
MESD	0.616906
GARS1	0.616878
GOLIM4	0.616527
CAPZA2	0.616259
GTF2H5	0.616165
RBM4	0.616057
SOD3	0.61541
POLR2F	0.615132
RORA	0.615038
ANXA6	0.614772
COLEC12	0.614669
IRF2BP2	0.614624
NDUFA5	0.61458
ARPC4	0.613551
MED10	0.612945
TUBB3	0.612545
FHL1	0.612484
RNF181	0.61235
ANK2	0.612326
RPS19BP1	0.61215
KHDRBS1	0.611661
SNHG32	0.611028
NDFIP1	0.610867
PSMD2	0.610541
SYF2	0.609665
BPTF	0.609263
EIF6	0.607842
NHP2	0.607833
NDUFS8	0.607032
PAK2	0.606815
ITGB5	0.606397
FOSB	0.605888
TGFB3	0.605874
RAB18	0.605216
ARCN1	0.604693
ARFGAP3	0.604388
SEC13	0.603326
NREP	0.603023
SPEN	0.602615
FBL	0.602273
ISOC2	0.602109
TRAPPC2L	0.601959
RGS3	0.601599
PHACTR2	0.60126
UGDH	0.600924
FKBP14	0.600511
SASH1	0.600445
ASH1L	0.600285
DNAJC3	0.600117
LUZP1	0.599902
SMARCE1	0.59989
TLE5	0.599816
APOE	0.599289
HSPA6	0.599179
EIF4E2	0.598461
GYPC	0.598104
COX5A	0.597269
KPNA2	0.5971
BICC1	0.596891
CCT7	0.5968
ECHS1	0.59666
HOOK3	0.596345
PDCD6	0.596343
HMCN1	0.595731
XRN2	0.59504
CDK2AP1	0.594903
RB1CC1	0.59465
RANBP1	0.594567
BMP1	0.59448
MPHOSPH8	0.592983
NME4	0.592107
UBE2K	0.59207
PLXDC2	0.590374
CYB5A	0.590317
ARRDC3	0.590022
CYSTM1	0.589582
DYNC1I2	0.589023
LAMB2	0.588639
RTF1	0.588391
PSMA5	0.587918
UBL3	0.587
ATP1A1	0.586467
HEXA	0.586303
GLT8D2	0.585873
NAA50	0.585637
COX16	0.585372
MRPL14	0.58534
SERTAD2	0.585333
FBLN5	0.585179
RBBP6	0.584807
TIMM8B	0.584518
TM9SF3	0.584228
RAB10	0.584225
PSMG2	0.584224
DIO2	0.584174
SOCS3	0.582994
FIBIN	0.582804
OGN	0.582493
SRSF9	0.58248
GNAI3	0.582226
GTF3C6	0.581991
HMGN3	0.581902
COPS8	0.581665
PARVA	0.581624
MDH1	0.581396
NONO	0.581375
JPT1	0.581304
GHITM	0.581064
PSMD4	0.580936
NDUFAF2	0.580867
POLR2E	0.580834
GOLM1	0.580559
IFT20	0.580211
NDUFB3	0.57949
SMIM26	0.578728
MPG	0.578714
CCL2	0.578703
PCNP	0.578425
GOLGA2	0.57822
HNRNPAB	0.577615
TEAD1	0.57754
AXL	0.577047
CD276	0.57695
PODN	0.575863
CXXC5	0.575749
MYCBP2	0.575609
SEC23A	0.575326
YIPF3	0.574703
ELN	0.574664
BAD	0.574501
C1QTNF3	0.574427
NDUFB6	0.574063
CHD2	0.573893
APCDD1	0.573593
MAP1A	0.573192
BIRC3	0.573044
VGLL4	0.572874
CPQ	0.572052
SUMO3	0.571865
TRA2B	0.571631
SERPINE2	0.571456
KCTD12	0.571346
COPS6	0.570766
SYNE1	0.570211
EPB41L4A-AS1	0.56982
TNRC6B	0.568836
CHORDC1	0.568697
PSMD1	0.568447
VASN	0.567883
PRPF4B	0.567514
GADD45GIP1	0.567004
POLR2I	0.56614
PDLIM1	0.566067
RSF1	0.565939
BLOC1S6	0.565842
ACKR3	0.565693
C18orf32	0.565075
FAM204A	0.564914
RPN1	0.564913
PEA15	0.564486
CYP1B1	0.563964
MGAT1	0.563934
KDM5B	0.563425
LRP10	0.563312
ERCC1	0.562746
PLS3	0.562654
EIF3J	0.562552
PTN	0.561977
SKIL	0.561505
WAC	0.56098
PLA2G2A	0.560819
FIBP	0.560694
NRBP1	0.560593
PCMT1	0.560553
EPRS1	0.560095
NDRG1	0.559621
TMEM165	0.559619
COL4A2	0.559433
FAM133B	0.559152
ATP2B1	0.558674
TCEAL8	0.558321
RHOBTB3	0.558118
RGS16	0.558017
ILK	0.557582
LRRC32	0.557383
BRD4	0.557205
RBFOX2	0.556789
PSMC1	0.55659
ANXA11	0.556488
SEC22B	0.556466
TRAPPC1	0.556292
ZRANB2	0.556107
PTK7	0.555505
COX7A1	0.555332
ZBTB38	0.555128
GLS	0.554688
MRPL52	0.553095
PRRX2	0.552958
DCTN2	0.552381
MIR22HG	0.551821
RGS10	0.551811
MVP	0.551586
GOPC	0.551412
LRRC17	0.551169
PSMD9	0.550972
MOB4	0.550758
PDLIM7	0.550489
NR3C1	0.550004
INHBA	0.549615
hDGF	0.549477
NKTR	0.54909
DHX36	0.549083
SSPN	0.547999
TIPARP	0.547928
KIF1B	0.547512
KMT2C	0.546616
LOXL1	0.546586
SDHD	0.545961
ATL3	0.545083
RNF19A	0.544402
AKR1A1	0.543812
CWC15	0.543446
MRPS15	0.543156
PGM3	0.542796
KDM6B	0.542765
CMPK1	0.542706
IK	0.54259
LSP1	0.541989
CHMP5	0.541414
NAA38	0.541316
MOB1A	0.541067
UBE2N	0.540932
ACP1	0.540865
U2SURP	0.54076
RYBP	0.540221
TKT	0.540126
C1QTNF6	0.540117
CBX5	0.539425
HDGF	0.539325
LPAR1	0.537641
TGIF1	0.537576
CHMP2B	0.53739
WNK1	0.537307
PSMB2	0.53684
MRPL57	0.536521
C12orf75	0.535924
ADRM1	0.535251
ANPEP	0.535181
MRPL41	0.535148
DUT	0.534973
BNIP3	0.534555
MRPL3	0.534459
TRIP6	0.53419
ZEB1	0.5339
GTF2I	0.533876
COPS2	0.533842
C17orf49	0.533606
CAPZA1	0.533539
TNFAIP8	0.533299
SP100	0.533201
DSE	0.533185
BBX	0.532458
CDK4	0.532138
PGLS	0.531352
UBE2A	0.531276
EIF4G1	0.531169
PHLDB2	0.529745
SERINC3	0.529122
TMEM123	0.529001
PCMTD1	0.528972
NDUFA10	0.528284
H2AZ2	0.528205
EWSR1	0.528131
ELF1	0.528121
CPNE3	0.527847
TCF7L2	0.527844
FKBP7	0.527798
MAGOH	0.527734
MIR4435-2HG	0.527271
LGMN	0.526435
TNFRSF1A	0.526423
SNHG7	0.525838
ZYX	0.525552
PDLIM4	0.525431
ETS1	0.525267
IFT57	0.525019
SETD5	0.524801
ACBD3	0.524068
ARID1B	0.524038
IAH1	0.523939
GAS7	0.523898
EIF2AK2	0.523486
ATXN1	0.523457
DNAJC7	0.523291
ATP2A2	0.523234
GSTK1	0.522922
KLF3	0.522787
PIM3	0.522566
RNASEH2C	0.522208
ANXA4	0.522034
POLR1F	0.521975
CLIP1	0.52159
PPP4R2	0.521482
TGFBR2	0.521261
SDF4	0.520309
SMARCA1	0.519892
IFI6	0.519377
TERF2IP	0.519099
PXDC1	0.519018
FYN	0.518424
AKAP12	0.518392
SPART	0.518365
NRBF2	0.518268
SPCS3	0.517887
DDX6	0.516894
SNX2	0.516622
SH3D19	0.516503
TMEM30A	0.515935
AK1	0.515849
SLC25A37	0.51545
MEF2A	0.51545
AIDA	0.515242
MYLIP	0.515183
AIMP1	0.514956
SLC39A1	0.514162
GCC2	0.513886
BCAP31	0.513761
HSPA4	0.513539
ACAA2	0.513491
MCFD2	0.512952
MAP4K4	0.512789
SYAP1	0.511933
CZIB	0.511496
COX14	0.511265
SRM	0.510579
AMD1	0.510295
WASL	0.509794
PPP1CA	0.509627
GLT8D1	0.509087
DLC1	0.508958
SMC3	0.508772
COL5A3	0.508633
ETF1	0.508423
DDX1	0.508387
IER5	0.507616
FMOD	0.507585
PSMD12	0.507356
UBE2H	0.507181
PRPF38B	0.506946
FAM177A1	0.506837
SRP54	0.506082
RAD21	0.50552
SLC25A36	0.505478
UFD1	0.505231
MFGE8	0.50501
ADM	0.504928
CREB3L2	0.504743
LAMTOR2	0.504008
NID1	0.503504
UBE2R2	0.503291
SH3KBP1	0.502591
HADHB	0.502517
TMEM263	0.501954
TNFSF10	0.501693
MYO1B	0.501463
PSMD13	0.501381
TLE4	0.501064
POLR2K	0.500502
ITGA5	0.500235
LGALS3BP	0.500217
STK17B	0.500079
SPTSSA	0.499851
SMAD5	0.49976
ELK3	0.499694
UGCG	0.499622
FARP1	0.499475
MAFF	0.499169
SRA1	0.49908
RAP1A	0.498888
SNRNP70	0.498857
RAB11A	0.498835
NIFK	0.498449
SUGT1	0.498051
DHRS7	0.497211
FGL2	0.497162
RAD23A	0.497134
PPP1R10	0.496865
EMC4	0.496688
ANKRD10	0.496018
TRAPPC5	0.49596
NDUFS7	0.495885
IFNGR1	0.495827
ANAPC16	0.495407
KIDINS220	0.495298
MAP3K2	0.494599
ABCA1	0.494524
PPP4C	0.494087
COL4A1	0.493912
ODF2L	0.493885
ATP6V0D1	0.49387
SRPX	0.493799
BAX	0.493358
ZNF428	0.493327
USP16	0.492848
NCOA7	0.492676
SLTM	0.492573
ZBTB7A	0.49245
GLO1	0.492184
MAF	0.492052
ZNF503	0.491917
MIDN	0.491853
SH3BP5	0.491407
ACADVL	0.491125
GAS1	0.490921
PPIL4	0.490294
SPTAN1	0.490204
CAMTA1	0.4902
FAM162A	0.489974
FUNDC2	0.489554
DNAJA2	0.489317
SULF2	0.489208
SMARCA2	0.489137
TMEM176B	0.489127
YIPF5	0.489024
PTGES	0.489005
AHCYL1	0.488641
SEC24D	0.488477
CCDC107	0.48797
PPP3CA	0.487859
GALNT1	0.487692
SCFD1	0.487501
TPBG	0.487297
PLEC	0.48726
NDUFV1	0.487192
TMEM87A	0.486895
XIST	0.48689
NBEAL1	0.486762
FLOT1	0.486464
BIRC2	0.486434
KRT14	0.486234
GTF3A	0.486206
HNRNPUL1	0.485954
TMEM119	0.485564
ITM2C	0.485464
CCDC85B	0.485322
STOML2	0.484938
ECM2	0.484913
MAP3K8	0.484711
ZC3H13	0.484257
CMTM6	0.484181
EIF2A	0.483767
P3H1	0.483541
RECQL	0.48334
LINC02802	0.482912
CAPG	0.482772
FOXN3	0.48245
BOD1L1	0.482433
WDR1	0.482245
RAI14	0.481968
PIK3R1	0.481717
TNPO1	0.481709
ARL2BP	0.481554
ZNF292	0.481155
DECR1	0.481061
PSMC4	0.480999
HBP1	0.480514
PHF3	0.480257
CHD9	0.480148
FAM120A	0.479992
ETFA	0.479919
VAMP2	0.479865
ATP13A3	0.479818
GXYLT2	0.47973
MIA3	0.479532
FAT1	0.479514
MAGI2-AS3	0.479428
NINJ1	0.479114
NANS	0.47903
GRHPR	0.478561
NDUFS3	0.47835
POLD4	0.478291
RNASE4	0.477396
ARF5	0.477273
DNAJB11	0.47727
RO60	0.477019
NIPBL	0.476614
PHLDA1	0.476299
IDH3G	0.476225
ZFP91	0.476051
NOTCH2	0.476044
CCPG1	0.475972
SPHK1	0.475519
RTN3	0.475503
TIAL1	0.475418
IL32	0.474936
NSD3	0.474806
PLAU	0.474618
ZCCHC24	0.474551
CFDP1	0.474289
GANAB	0.474223
HTRA3	0.47411
SFRP4	0.47374
C1QBP	0.473446
VDAC3	0.473393
ATG12	0.473372
TAOK1	0.473243
SARNP	0.473233
ARHGAP1	0.472575
UBE2E3	0.472322
MACROH2A1	0.472117
CFLAR	0.472083
SRSF4	0.47176
AKR1C1	0.471244
FGFR1OP2	0.471089
QPCT	0.471
DCLK1	0.470912
SUPT16H	0.470594
TXNDC15	0.47045
GSTM3	0.470405
CISD1	0.470333
CSRP1	0.470324
RNPS1	0.470241
YES1	0.470194
SLK	0.470118
KIFAP3	0.469977
SYPL1	0.469764
RHOB	0.469748
TNXB	0.469584
CDC5L	0.469491
NDUFAF3	0.469372
EHD2	0.469247
RDX	0.469232
CTDSP2	0.468759
LARS1	0.468657
BABAM2	0.46861
NAA10	0.468262
ALG5	0.468023
KREMEN1	0.467994
PCM1	0.467752
OMD	0.467472
TMEM147	0.467077
CIR1	0.467034
TWSG1	0.466964
PITPNB	0.466679
RTF2	0.466607
PSMC6	0.46641
TCF12	0.465779
MEIS2	0.465443
EBF1	0.465438
GSPT1	0.465437
PPP1R18	0.465411
IFRD1	0.465211
AQP1	0.46518
PUF60	0.465136
TM9SF2	0.465054
GGNBP2	0.46449
PLOD1	0.464376
PRKCSH	0.46407
PSMB8	0.463954
MLEC	0.463755
SEMA3C	0.463617
CNIH4	0.463519
UBE2S	0.463496
NFIL3	0.463467
MRPL36	0.463407
ERP44	0.462795
CHPF	0.462762
UPF3A	0.462692
FOXO3	0.462666
CCAR1	0.462441
STEAP1	0.462435
STIP1	0.462373
RSRC1	0.462254
DARS1	0.462051
MAT2A	0.461693
INTS6	0.46156
F10	0.461545
MBNL2	0.461355
PDE4DIP	0.46128
LSM2	0.461101
TANK	0.461087
SMDT1	0.46101
SEPTIN9	0.460882
ARPC1A	0.460441
IDS	0.460384
TWF2	0.460368
NME3	0.460193
NDUFB5	0.460068
RALBP1	0.459968
PRDM2	0.459824
MRGPRF	0.45977
UQCRC2	0.459293
SERPINB6	0.459229
LMF2	0.459144
SMARCA5	0.459138
MIER1	0.459011
KIAA1217	0.458784
FKBP3	0.458444
SMIM7	0.458182
TOB2	0.458054
APPL1	0.458028
PHLDB1	0.457965
AHI1	0.457682
SAMD4A	0.457544
NBDY	0.457127
PTBP1	0.456625
UQCC2	0.456544
MRPL54	0.456516
EIF4EBP1	0.456389
CAPRIN1	0.456196
STAG2	0.45616
NFAT5	0.456122
THOC7	0.456122
COMMD1	0.455736
SERTAD1	0.455284
MYO1C	0.455276
PERP	0.455185
SRGAP1	0.455127
TAPBP	0.455046
SMYD3	0.454606
ASAH1	0.454584
ADAR	0.454581
GASK1B	0.454519
MPHOSPH10	0.454323
G3BP2	0.454276
SLC44A1	0.454273
SARS1	0.454265
PLOD2	0.454059
NSRP1	0.454041
PLSCR1	0.453604
VTI1B	0.453597
ROCK2	0.453275
BZW2	0.453093
PRMT2	0.45276
RNMT	0.452667
RPL26L1	0.452548
MARK3	0.452456
DHX9	0.45243
MRPL27	0.452206
ERGIC2	0.451975
BPNT2	0.4516
RAD23B	0.451496
MED4	0.451394
CEP350	0.450747
MRPS18C	0.450735
PUM1	0.450705
DNM3OS	0.450428
ACSL3	0.450418
PXDN	0.450046
LAMA2	0.449947
ARL8B	0.44982
TBL1XR1	0.44976
SRPRA	0.449741
CCDC124	0.449644
TYMP	0.449572
XPO1	0.449356
NAA20	0.449349
SNX7	0.449322
POLR2H	0.449223
EVA1B	0.44918
HSD17B10	0.448608
SMIM3	0.448462
THOC2	0.448387
CHID1	0.448266
LSM5	0.447944
TMEM98	0.447637
MRPL47	0.447262
POLR2G	0.447217
PTEN	0.447128
NUDT1	0.446794
VAT1	0.446431
ENSA	0.446416
MRPL43	0.446359
SH3PXD2B	0.446337
CYLD	0.445983
COMMD4	0.445783
PSMD11	0.445506
DHX29	0.445286
RIF1	0.445204
ADAMTS4	0.445008
FXYD1	0.444914
RPL7L1	0.444705
LITAF	0.444274
TUBB2B	0.443669
TOR1AIP2	0.443188
MGMT	0.443166
C1orf43	0.442768
RASD1	0.442562
DPP7	0.442547
EML4	0.442241
PKIG	0.441661
SORBS3	0.441646
RIOK3	0.441367
SPARCL1	0.441028
TIMM17A	0.440717
TXNL4A	0.440309
GPX7	0.440308
TIPRL	0.440296
CLTB	0.440285
NPTN	0.439798
PGRMC2	0.439356
SENP6	0.439298
TXN2	0.439154
IPO7	0.43856
MZT2A	0.438554
PPP2R1A	0.438329
EGR1	0.437909
ANO6	0.437862
WASHC3	0.437823
NGRN	0.437806
PURA	0.437769
CDC26	0.437628
ENPP2	0.437606
DGUOK	0.437486
CSNK1E	0.437302
MED13L	0.4372
SNW1	0.437125
ANGPTL4	0.436874
CEP170	0.436652
SNRPC	0.436458
GGCT	0.43631
OGA	0.436276
YPEL5	0.435869
CBX1	0.435503
LUC7L2	0.435329
VPS13C	0.435054
C6orf62	0.434679
RSU1	0.434665
LARP1	0.434606
RIPK2	0.434082
TMEM43	0.433672
USP47	0.433553
MXD4	0.433519
GLUD1	0.433406
RCAN1	0.433372
ARL5A	0.433229
UBE2E1	0.433001
SAMD4B	0.432777
IPO5	0.432656
BMERB1	0.432598
PSMC2	0.432553
ARHGAP21	0.432232
PEAK1	0.43221
EMILIN1	0.432146
CRIP2	0.431968
RAB32	0.431874
DBN1	0.43164
ABCF1	0.431547
IGBP1	0.431343
CCDC88A	0.431251
NDUFS2	0.431046
NT5E	0.431006
MED13	0.430784
VCAM1	0.430753
NRIP1	0.430599
PDLIM5	0.430531
FDPS	0.430225
ITPRIPL2	0.429786
SCPEP1	0.429677
JOSD2	0.429528
UQCRFS1	0.429054
VPS35	0.428926
SHC1	0.428658
[truncated: 23,325 more rows]
