# Supplementary material for: Collaborative Duality of CircGLIS3(2) RNA and Protein in human Wound Repair
Source: Adv Sci (Weinh). 2025 Apr 25;12(25):2416784. doi: 10.1002/advs.202416784 (PMC12224929; doi:10.1002/advs.202416784)
Supplement: Supplementary file 9 — List of reagents used in this study_updated [file ADVS-12-2416784-s009.xlsx]

## Sheet: Sheet1
Table S8. List of reagents used in this study.
Primers/Probes	Sequence/Cat. no/Vendor		Experiment
CircGLIS3	F: AAAGCAGCAGGAGTTTGGAA		PCR, Sanger sequencing, SYBR™ qRT-PCR
	R: CTCCTTTCAGGCAAAGTCCA; IDT
	F:cgGAATTCTAATACTTTCAGGCTTATAACCCACACCATGGA		CircGLIS3 overexpression plasmid construction and verification
	R:cgGGATCCAGTTGTTCTTACCTTTCCCAGGATTTGGAGGAA
	F2: GAAGCCGCGATTCCAGGTCA
	R2: GTGTGGGTTATAAGCCTTTC
	F:cgGAATTCTAATACTTTCAGGCTTATAACCCACACCATGGA		CircGLIS3-MS2 overexpression plasmid construction and verification
	R:cgGGATCCAGTTGTTCTTACCTTTCCCAGGATTTGGAGGAA
	F2: CAGAACAACGTGGCTGAGAG
	R2: TGGTGTGGGTTATAAGCCTTT
GLIS3	Hs.PT.58.40536191, IDT		SYBR™ qRT-PCR
ACTA2	Hs.PT.56a.2542642, IDT		TAQMAN™ qRT-PCR
COL1A1	Hs.PT.58.15517795, IDT		TAQMAN™ qRT-PCR
COL4A1	Hs.PT.58.15679435, IDT		TAQMAN™ qRT-PCR
FN1	Hs.PT.58.40005963, IDT		SYBR™ qRT-PCR
BTF3	Hs.PT.56a.39848190, IDT		TAQMAN™ qRT-PCR
Ki67	F:CCACACTGTGCGTTTG		TAQMAN™ qRT-PCR
	R:CCGTGCGCCGTGCGCTCCATTCA
	Probe: CCTATGTTCTCGGTGG
CDK2	Hs.PT.58.302089,IDT		TAQMAN™ qRT-PCR
CCNE1	Hs.PT.56a.27776605, IDT		TAQMAN™ qRT-PCR
MALAT1	Hs.PT.58.26451167, IDT		SYBR™ qRT-PCR
16S	F: AGAGTTTGATCCTGGCTCAG		SYBR™ qRT-PCR
	R: GACGGCTACCTTGTTACGACTT
FoxM1	Hs.PT.58.25854052, IDT		TAQMAN™ qRT-PCR
18S	F: CGGCTACCACATCCAAGGAA		SYBR™ /TAQMAN™ qRT-PCR
	R: GCTGTAATTACCGCGGCT
	probe: TGCTGGCACCAGACTTGCCCTC
GAPDH	F: GGTGTGAACCATGAGAAGTATGA		SYBR™ /TAQMAN™ qRT-PCR
	R: GAGTCCTTCCACGATACCAAAG
	probe: AGATCATCAGCAATGCCTCCTGCA
ACTB	F: GTGGCCGAGGACTTT		SYBR™ qRT-PCR
	R: CCTGTAACAACGCAT
B2M	F: AAGTGGGATCGAGACATGTAAG		SYBR™ qRT-PCR
	R: GGAGACAGCACTCAAAGTAGAA
Mouse circGlis3	F: TCATGGCAGCACCACATACT		PCR, Sanger sequencing, SYBR™ qRT-PCR
	R: GCCACGCTGATCAATATCCG
Mouse Acta2	Mm.PT.58.16320644, IDT		SYBR™ qRT-PCR
Mouse Col1a1	Mm.PT.58.7562513, IDT		SYBR™ qRT-PCR
Mouse Col4a1	Mm.PT.58.31838522, IDT		SYBR™ qRT-PCR
Mouse Fn1	Mm.PT.58.28716501, IDT		SYBR™ qRT-PCR
Mouse B2m	R: CAGTATGTTCGGCTTCCCATTC		SYBR™ qRT-PCR
	F: TTCTGGTGCTTGTCTCACTGA
Mouse Gapdh	Mm.PT.39a.1, IDT		SYBR™ qRT-PCR
Mous Ki67	Mm.PT.58.7871981, IDT		TAQMAN™ qRT-PCR
BA-DapB-1zz	701021; BaseScope™ negative control probe; ACD, Bio-Techne		In situ hybridization
BA-Hs-PPIB-1zz	710171; BaseScope™ positive control probe; ACD, Bio-Techne		In situ hybridization
BA-Hs-GLIS3-circRNA-E2	827481; BaseScope™ custom probe targeting circGLIS3; ACD, Bio-Techne		In situ hybridization
CircGLIS3_dign	GTTATAAGCCTTTCCCAGGATTTG/3Dig_N/		FISH
CircGLIS3_ASO_Ctrl	GCGCTCGGTGCGATACTGAT		RIP
CircGLIS3_ASO_1(143-162)	TCCTAGGCCCCTGTGGGGTT		RIP
CircGLIS3_ASO_2(276-295)	CCTCCTGAGGGCATCTTGAG		RIP
CircGLIS3_ASO_3(355-374)	GGTGAGCATTTGTCTCCTGG		RIP
CircGLIS3_ASO_4(379-398)	GACCTGGAATCGCGGCTTCC		RIP
CircGLIS3_ASO_5(448-467)	AAAAGGGCTTCCAAACTCCT		RIP
CircGLIS3_ASO_6(480-13)	GTGGGTTATAAGCCTTTCCC		RIP
siRNAs	Sequence/Cat. no/Vendor		Experiment
si-Ctrl	(AGG UAG UGU AAU CGC CUU G)TT		CircGLIS3 knockdown
	Non-targeting siRNA control; Eurofins
si-CircGLIS3_ctrl	(UCC UGG GAA AGC GAA UAU UGG )TT		CircGLIS3 knockdown
	siRNA control partially targeting circGLIS3 BSJ; Eurofins
si-CircGLIS3_01	(AUC CUG GGA AAG GCU UAU AAC) TT		CircGLIS3 knockdown
	siRNA fully targeting circGLIS3 BSJ; Eurofins
si-CircGLIS3_02	(UCC UGG GAA AGG CUU AUA ACC )TT		CircGLIS3 knockdown
	siRNA fully targeting circGLIS3 BSJ; Eurofins
si-CircGLIS3_03	(GGG AAA GGC UUA UAA CCC ACA )TT		CircGLIS3 knockdown
	siRNA fully targeting circGLIS3 BSJ; Eurofins
si-Ctrl ON-TARGET™plus	D-001810-10-05,Dharmacon™		BTF3 knockdown
si-BTF3 ON-TARGETplus	L-016634-00-0005, Human BTF3 (689) siRNA - SMARTpool,Dharmacon™
si-ctrl	D-001210-03-05		Mouse CircGlis3 knockdown
	siRNA non-targeting control; Dharmacon™
si-CircGlis3	CUC CAA AUC CUG AGA AAG ACU UAU CdTdT		Mouse CircGlis3 knockdown
	siRNA targeting the mouse circGlis3 BSJ; Dharmacon™
si-Ctrl ON-TARGET™plus	D-001810-03-20; Dharmacon™		PCOLCE knockdown
si-PCOLCE ON-TARGET™plus	L-011747-00-0005		PCOLCE knockdown
	siRNA targeting PCOLCE; Dharmacon™
Plasmids	Information/Vendor		Experiment
p-Ctrl	Empty backbone for gene expression; Geneseed		CircGLIS3 overexpression
p-CircGLIS3	circGLIS3 overexpression plasmid; Geneseed		CircGLIS3 overexpression
p-CircGLIS3_FLAG	circGLIS3 overexpression plasmid with 3xFlag before stop condon		CircGLIS3_FLAG overexpression
p-CircGLIS3_FLAG_mut	p-CircGLIS3_FLAG plamids with ATG mutation		CircGLIS3_FLAG mutant overexpression
p-CircGLIS3_FLAG_binding_mutant	p-CircGLIS3_FLAG plamids with binding site mutation		BTF3 pulldown
p-CircGLIS3_RNA	circGLIS3 overexpression plasmid with ATG mutation		CircGLIS3_RNA overexpression
p-CircGLIS3_protein	Overexpression vector with Linear CircGLIS3-protein ORF		CircGLIS3_protein overexpression
R5 EMCV	Plasmid #51733,Addgene		IRES activity assay
pLO-circGLIS3	circGLIS3 overexpression plasmid; Creative Biogene		CircGLIS3 pulldown
pLO-circGLIS3-MS2	circGLIS3 - MS2 hairpins overexpression plasmid; Creative Biogene		CircGLIS3 pulldown
MS2-CP	Plasmid overexpressing MS2 capture protein; Creative Biogene		CircGLIS3 pulldown
pBV-luc	plasmid #16539, Addgene		Luciferase reporter assay
pSBE4-luc	plasmid #16495, Addgene		Luciferase reporter assay
Antibodies	Cat. no/Vendor	Dilution	Experiment
Anti-human b-Actin	A3854; Sigma-Aldrich	1:20000	Western blot
Anti a-SMA	MAB1420; R&D Systems	1:1000	Western blot
		1:100	Immunofluorescence
Anti-human COL1A	sc-59772; Santa Cruz	1:1000	Western blot
Anti-COL1A1	CST-72026S,Cell Signaling	1:200	Immunofluorescence
		1:1000	Western blot
Anti-human PCOLCE	sc-73002; Santa Cruz	1:1000	Western blot,
		1:100	Immunofluorescence
		1:25	Simple Western
Alexa Fluor 488 Donkey anti-Rabbit IgG	A-21206; Invitrogen	1:1000	Immunofluorescence
Alexa Fluor 555 Donkey-anti rabbit IgG	A-31572; Invitrogen	1:1000	Immunofluorescence
Alexa Fluor 555 donkey anti-mouse IgG	A31570; Invitrogen	1:1000	Immunofluorescence
Anti-human BTF3	ab203517; Abcam	1:1000	Western blot
		1:70	IP
		1:250	Immunofluorescence
M2 anti-FLAG	F1804; Sigma-Aldrich	1:10000	Western blot
		1:100	IP
		1:200	Immunofluorescence
Anti-CircGLIS3_protein	U966VGH050;Genescript	1:200	Western blot
anti-Lamin B	sc-6216; Santa Cruz	1:1000	Western blot
anti-GAPDH	2118S; Cell signaling	1:100	Simple Western
anti-FoxM1	5436; CST	1:1000	Western blot
Anti-human FN1	CST-26836S; Cell Signaling	1:200	Immunofluorescence
Anti-Ki67	9129; Cell Signaling	1:400	Immunofluorescence
Anti-mouse FN1	CST-63779S; Cell Signaling	1:1000	Western blot
Cytokines	Cat. No./Vendor	Concentration	Experiment
rh-IL-1a	11349013; ImmunoTools	20 ng/ml	qRT-PCR
rh-IL-6	11340060; ImmunoTools	50 ng/ml	qRT-PCR
rh-IL-8	11349080; ImmunoTools	50 ng/ml	qRT-PCR
rh-IL-22	11340223; ImmunoTools	30 ng/ml	qRT-PCR
rh-IL-36a	11340362; ImmunoTools	100 ng/ml	qRT-PCR
rh-BMP-2	11343273, ImmunoTools	100 ng/ml	qRT-PCR
rh-TNF-a	210-TA, R&D Systems	50 ng/ml	qRT-PCR
rh-EGF	11343406; ImmunoTools	20 ng/ml	qRT-PCR
rh-FGF-2	11343625; ImmunoTools	30 ng/ml	qRT-PCR
rh-IGF-1	11343316; ImmunoTools	20 ng/ml	qRT-PCR
rh-HB-EGF	259-HE-050/CF; R&D Systems	20 ng/ml	qRT-PCR
rh-PDGF-AA	11343683 ImmunoTools	20 ng/ml	qRT-PCR
rh-PDGF-BB	11343673; ImmunoTools	20 ng/ml	qRT-PCR
rh-TGF-b1	240-B, R&D Systems	20 ng/ml,	qRT-PCR
		5 ng/ml	Luciferase reporter assay, Western blot, Immunofluorescence, RIP, CETSA
rh-TGF-b2	11344750; ImmunoTools	10 ng/ml	qRT-PCR
rh-TGF-b3	11344751; ImmunoTools	20 ng/ml	qRT-PCR
rh-VEGFA	11343663; ImmunoTools	20 ng/ml	qRT-PCR
Chemicals	Cat. No./Vendor	Concentration	Experiment
Actinomycin D	A9415, Sigma-Aldrich	5 mg/ml	qRT-PCR
Cycloheximide	C4859, Sigma-Aldrich	5 mg/ml	Simple Western
MG132	M7449, Sigma-Aldrich	0.5 μM	Simple Western
RNaseR	RNR07250, Lucigen	1U/1mg RNA	PCR
Asiaticoside	HY-N0439, Medchem Express	10μM	Western blot
DMSO	D2650, Sigma-Aldrich	N.A	Western blot
Bortezomib	5.04314, Sigma-Aldrich	5nM	Western blot
4EGI-1	324517, Sigma-Aldrich	100 μM	Western blot
Thapsigargin(TG)	586006, Sigma-Aldrich	1 μM	Western blot
Tunicamycin	SML1287, Sigma-Aldrich	6 μM	Simple Western/Western blot
Ubiquitin E1 Inhibitor(E1)	662105, Sigma-Aldrich	10μM	Simple Western/Western blot
UbcH13 Inhibitor(E2)	662107, Sigma-Aldrich	2μM	Simple Western/Western blot
Heclin(E3)	SML1396, Sigma-Aldrich	10μM	Simple Western/Western blot
Bafilomycin A1(L1)	88899-55-2, Sigma-Aldrich	1μM	Simple Western/Western blot
p38 inhibitor	SB203580,MedChem Express	20 μM	qRT-PCR
JNK inhibitor	SP600125,Santa Cruz	20 μM	qRT-PCR
ERK inhibitor	U0126,Calbiochem	20 μM	qRT-PCR
F: Forward, R: Reverse, BSJ: Backsplice junction, LCM: Laser Capture Microdissection, IDT: Integrated DNA Technologies; ACD: Advanced Cell Diagnostics
